# Supplementary material for: Computational master-regulator search reveals mTOR and PI3K pathways responsible for low sensitivity of NCI-H292 and A427 lung cancer cell lines to cytotoxic action of p53 activator Nutlin-3
Source: BMC Med Genomics. 2018 Feb 13;11(Suppl 1):12. doi: 10.1186/s12920-018-0330-5 (PMC5836833; doi:10.1186/s12920-018-0330-5)
Supplement: Supplementary file 2 — Normalized expression values of all genes with detected expression in the studies conditions and mapped to Ensembl. In the tab “Nsen vs Sen” we give the results of Limma analysis of the LogFC between Nutlin-3 insensitive (Nsen) and sensitive cell lines. (XLSX 3291 kb) [file 12920_2018_330_MOESM2_ESM.xlsx]

## Sheet: list
ID	Title	Group size	Expected hits	Nominal P-value	ES	Rank at max	NES	FDR	Number of hits	Hit names
CH000000939	PRL ---PI3K---> AKT	14	13.6824	0.05	0.314036	3979	1.39971	0.373021	13	["AKT1","CBL","FOXO3","FYN","GSK3A","GSK3B","PDPK1","PIK3CA","PIK3CB","PIK3CD","PIK3R1","PRL","PRLR"]
CH000000999	EGF ---> c-Fos	12	11.7277	0	0.570001	10144	2.38913	0.00494419	12	["EGFR","ERBB2","ERBB3","ERBB4","FOS","LAMTOR3","MAP2K1","MAP3K1","MAPK1","MAPK3","PDPK1","RPS6KA1"]
CH000003812	heme, globin ---> bilirubin beta-diglucuronide	22	21.5009	0.004	0.400956	10554	1.97715	0.0474185	17	["BLVRA","BLVRB","HMOX1","HMOX2","UGT1A1","UGT1A10","UGT1A4","UGT1A6","UGT1A7","UGT2A1","UGT2B10","UGT2B11","UGT2B15","UGT2B17","UGT2B28","UGT2B4","UGT2B7"]
CH000003813	hemoglobin oxidation	22	21.5009	0.001	0.400956	10554	2.01753	0.0384977	17	["BLVRA","BLVRB","HMOX1","HMOX2","UGT1A1","UGT1A10","UGT1A4","UGT1A6","UGT1A7","UGT2A1","UGT2B10","UGT2B11","UGT2B15","UGT2B17","UGT2B28","UGT2B4","UGT2B7"]
CH000000333	CH000000333	13	12.7051	0	0.655141	10766	2.91913	0.000333387	13	["CYBA","CYBB","NCF1","NCF2","NCF4","NFKB1","NFKB2","RAC1","REL","RELA","RELB","SYTL1","VAV1"]
CH000000510	MEKK4 ---MKK6---> ATF-2	11	10.7504	0.007	0.445286	10766	1.79219	0.110403	11	["ATF2","CYBA","CYBB","MAP2K6","MAP3K4","MAPK14","NCF1","NCF2","NCF4","RAC1","SYTL1"]
CH000000567	OSM ---> ERK	29	28.3421	0.044	0.222743	10766	1.44247	0.346987	29	["ARAF","BRAF","CYBA","CYBB","GRB2","HRAS","IL6ST","JAK1","KRAS","MAP2K1","MAP2K2","MAP2K5","MAPK1","MAPK3","MAPK4","MAPK6","MAPK7","NCF1","NCF2","NCF4","NRAS","OSM","OSMR","RAC1","RAF1","SHC1","SOS1","SOS2","SYTL1"]
CH000000611	BCR ---> p38	17	16.6143	0.016	0.338349	10766	1.66589	0.184186	17	["BTK","C3","CD19","CD81","CR2","CYBA","CYBB","MAP2K6","MAP3K4","NCF1","NCF2","NCF4","NCK1","RAC1","SYK","SYTL1","VAV1"]
CH000000612	BCR ---MLK3---> c-Jun	17	16.6143	0	0.397191	10766	1.97989	0.0468669	17	["BTK","C3","CD19","CD81","CR2","CYBA","CYBB","JUN","MAP3K11","NCF1","NCF2","NCF4","NCK1","RAC1","SYK","SYTL1","VAV1"]
CH000000614	Rac1 ---> MLC	13	12.7051	0.004	0.424318	10766	1.8792	0.0737262	13	["CYBA","CYBB","MYL1","MYL2","MYL3","MYL4","MYLK","NCF1","NCF2","NCF4","PAK1","RAC1","SYTL1"]
CH000000615	Rac1 ---> NUDEL, amphiphysin I	11	10.7504	0.004	0.445286	10766	1.83286	0.0921652	11	["AMPH","CDK5","CDK5R1","CYBA","CYBB","NCF1","NCF2","NCF4","NDEL1","RAC1","SYTL1"]
CH000000685	Smad3 nuclear translocation	12	11.7277	0.005	0.475604	10766	2.01548	0.0388634	12	["CYBA","CYBB","IPO5","KPNB1","NCF1","NCF2","NCF4","RAC1","RAN","SMAD3","SYTL1","TNPO1"]
CH000000724	EGF ---> ERK	19	18.5689	0	0.440563	10766	2.25997	0.0114867	19	["CYBA","CYBB","EGF","EGFR","GRB2","HRAS","LAMTOR3","MAP2K1","MAPK1","MAPK3","NCF1","NCF2","NCF4","RAC1","RAF1","SHC1","SOS1","SOS2","SYTL1"]
CH000000741	Epo pathway	32	31.274	0.002	0.292868	10766	1.94291	0.0545762	31	["CRKL","CYBA","CYBB","EPO","EPOR","GAB1","GRB2","HRAS","INPP5D","JAK2","LAMTOR3","LYN","MAP2K1","MAPK3","NCF1","NCF2","NCF4","PIK3CA","PIK3CB","PIK3CD","PIK3R1","PTPN6","RAC1","RAF1","RAPGEF1","SHC1","SOCS3","STAT5A","STAT5B","SYTL1","VAV1"]
CH000000876	Src ---> Rap2B	12	11.7277	0	0.642306	10766	2.66186	0.00113062	12	["CYBA","CYBB","EGF","EGFR","NCF1","NCF2","NCF4","RAC1","RAP2B","RASGRP3","SRC","SYTL1"]
CH000000901	Epo ---> ERK1	17	16.6143	0.001	0.397191	10766	1.97597	0.0469847	17	["CRKL","CYBA","CYBB","EPO","EPOR","HRAS","LAMTOR3","LYN","MAP2K1","MAPK3","NCF1","NCF2","NCF4","RAC1","RAF1","RAPGEF1","SYTL1"]
CH000000929	PRL ---> PAK1	12	11.7277	0	0.642306	10766	2.73284	0.000666774	12	["CYBA","CYBB","NCF1","NCF2","NCF4","PAK1","PRL","PRLR","RAC1","SYTL1","TEC","VAV1"]
CH000000932	PRL ---> Raf-1	20	19.5462	0.022	0.308945	10766	1.63748	0.202033	20	["ARAF","BRAF","CYBA","CYBB","GRB2","HRAS","JAK2","KRAS","NCF1","NCF2","NCF4","NRAS","PRL","PRLR","RAC1","RAF1","SHC1","SOS1","SOS2","SYTL1"]
CH000000937	PRL ---Src,FAK1---> ERK	28	27.3647	0.039	0.237525	10766	1.52452	0.286398	28	["ARAF","BRAF","CYBA","CYBB","GRB2","HRAS","KRAS","MAP2K1","MAP2K2","MAP2K5","MAPK1","MAPK3","MAPK4","MAPK6","MAPK7","NCF1","NCF2","NCF4","NRAS","PRL","PRLR","PTK2","RAC1","RAF1","SOS1","SOS2","SRC","SYTL1"]
CH000004104	BDNF ---trkB---> MAPK cascade	20	19.5462	0.005	0.358963	10766	1.90677	0.0637393	20	["BDNF","CYBA","CYBB","GRB2","HRAS","KRAS","MAP2K1","MAPK1","NCF1","NCF2","NCF4","NRAS","NTRK2","PLG","RAC1","RAF1","SHC1","SOS1","SOS2","SYTL1"]
CH000004192	NRG ---> ERK	27	26.3874	0.002	0.308978	10766	1.91344	0.0616047	26	["CYBA","CYBB","ELK1","ERBB2","ERBB3","GRB2","HRAS","LAMTOR3","MAP2K1","MAPK1","MAPK3","MYC","NCF1","NCF2","NCF4","NRG1","PIK3CA","PIK3CB","PIK3CD","PIK3R1","RAC1","RAF1","SHC1","SOS1","SOS2","SYTL1"]
CH000004252	NGF ---TrkA---> Elk-1	22	21.5009	0.042	0.263484	10766	1.44042	0.345995	22	["CYBA","CYBB","ELK1","FURIN","GRB2","HRAS","KRAS","MAP2K1","MAPK1","MAPK3","NCF1","NCF2","NCF4","NGF","NRAS","NTRK1","RAC1","RAF1","SHC1","SOS1","SOS2","SYTL1"]
CH000004294	NT-3 ---trkC---> Erk	20	19.5462	0.003	0.358963	10766	1.9044	0.0639466	20	["CYBA","CYBB","GRB2","HRAS","KRAS","MAP2K1","MAPK1","MAPK3","NCF1","NCF2","NCF4","NRAS","NTF3","NTRK3","RAC1","RAF1","SHC1","SOS1","SOS2","SYTL1"]
CH000004483	IL-3 ---Ras---> Bcl-2, MBP, CREB1	27	26.3874	0.004	0.327511	10766	2.04404	0.0336304	27	["BCL2","CREB1","CSF2RB","CYBA","CYBB","GRB2","HRAS","IL3","IL3RA","JAK1","JAK2","KRAS","MAP2K1","MAPK1","MAPK3","MBP","NCF1","NCF2","NCF4","NRAS","RAC1","RAF1","RPS6KA1","SHC1","SOS1","SOS2","SYTL1"]
CH000004502	leptin --->ERK	21	20.5236	0	0.380406	10766	2.10886	0.0250679	21	["CYBA","CYBB","GRB2","HRAS","JAK2","KRAS","LEP","LEPR","MAP2K1","MAPK1","MAPK3","NCF1","NCF2","NCF4","NRAS","PTPN11","RAC1","RAF1","SOS1","SOS2","SYTL1"]
CH000004510	IL-5 ---> ERK	24	23.4555	0.009	0.308967	10766	1.81293	0.101724	24	["CSF2RB","CYBA","CYBB","GRB2","HRAS","IL5","IL5RA","JAK1","JAK2","KRAS","MAP2K1","MAPK1","MAPK3","NCF1","NCF2","NCF4","NRAS","RAC1","RAF1","SDCBP","SHC1","SOS1","SOS2","SYTL1"]
CH000004512	IL-5 ---Lyn--->ERK1	24	23.4555	0.007	0.308967	10766	1.83368	0.092387	24	["CSF2RB","CYBA","CYBB","GRB2","HRAS","IL5","IL5RA","JAK2","KRAS","LYN","MAP2K1","MAPK3","NCF1","NCF2","NCF4","NRAS","RAC1","RAF1","SHC1","SOS1","SOS2","SYK","SYTL1","UNC119"]
CH000004573	LPS ---Rac1, ERK---> IL-1RA	15	14.6597	0	0.542313	10766	2.51812	0.00224426	15	["AKT1","CYBA","CYBB","GSK3B","IL1RN","MAP2K1","MAPK1","MAPK3","NCF1","NCF2","NCF4","PAK1","RAC1","RAF1","SYTL1"]
CH000000608	SLP-65 ---/ Raf-1	12	11.7277	0	0.55336	11081	2.38428	0.00511194	12	["BTK","CYBA","CYBB","NCF1","NCF2","NCF4","PLCG2","RAC1","RAF1","RAP1A","RAP1B","SYTL1"]
CH000004472	IFNgamma ---> Rap1	19	18.5689	0	0.581206	11081	2.94167	0.000400065	18	["CBL","CRKL","CYBA","CYBB","DNAJA3","IFNG","IFNGR1","IFNGR2","JAK1","JAK2","NCF1","NCF2","NCF4","RAC1","RAP1A","RAP1B","RAPGEF1","SYTL1"]
CH000000599	beta-catenin:E-cadherin complex phosphorylation and dissociation	87	85.0262	0.029	0.134475	11211	1.50791	0.302266	87	["ABL1","ABL2","AXL","BLK","BMX","BTK","CDH1","CSF1R","CSK","CTNNA1","CTNNB1","CTNND1","DYRK1A","DYRK1B","EGFR","EPHA1","EPHA2","EPHA3","EPHA4","EPHA5","EPHA6","EPHA7","EPHA8","EPHB1","EPHB4","ERBB2","ERBB3","ERBB4","FER","FES","FGFR1","FGFR2","FGFR3","FGFR4","FGR","FLT1","FLT3","FLT4","FRK","FYN","HCK","IGF1R","INSR","INSRR","ITK","JAK1","JAK2","JAK3","KDR","KIT","LCK","LYN","MAP2K1","MAP2K2","M…
CH000000600	beta-catenin:E-cadherin complex phosphorylation and dephosphorylation	87	85.0262	0.037	0.134475	11211	1.49354	0.313963	87	["ABL1","ABL2","AXL","BLK","BMX","BTK","CDH1","CSF1R","CSK","CTNNA1","CTNNB1","DYRK1A","DYRK1B","EGFR","EPHA1","EPHA2","EPHA3","EPHA4","EPHA5","EPHA6","EPHA7","EPHA8","EPHB1","EPHB4","ERBB2","ERBB3","ERBB4","FER","FES","FGFR1","FGFR2","FGFR3","FGFR4","FGR","FLT1","FLT3","FLT4","FRK","FYN","HCK","IGF1R","INSR","INSRR","ITK","JAK1","JAK2","JAK3","KDR","KIT","LCK","LYN","MAP2K1","MAP2K2","MAP2K3","M…
CH000004584	tyrosine dephosphorylation of plakoglobin	88	86.0035	0.013	0.153446	11211	1.69831	0.169023	88	["ABL1","ABL2","AXL","BLK","BMX","BTK","CDH1","CSF1R","CSK","CTNNA1","CTNND1","DYRK1A","DYRK1B","EGFR","EPHA1","EPHA2","EPHA3","EPHA4","EPHA5","EPHA6","EPHA7","EPHA8","EPHB1","EPHB4","ERBB2","ERBB3","ERBB4","FER","FES","FGFR1","FGFR2","FGFR3","FGFR4","FGR","FLT1","FLT3","FLT4","FRK","FYN","HCK","IGF1R","INSR","INSRR","ITK","JAK1","JAK2","JAK3","JUP","KDR","KIT","LCK","LYN","MAP2K1","MAP2K2","MAP2…
CH000000495	Tiam1 ---> p38alpha	11	10.7504	0	0.708743	11291	2.85722	0.000526401	11	["CYBA","CYBB","MAP2K3","MAP3K11","MAPK14","NCF1","NCF2","NCF4","RAC1","SYTL1","TIAM1"]
CH000000754	fMLP pathway	45	43.9791	0.047	0.176776	11328	1.41292	0.364647	45	["CALM1","CALM2","CALM3","CYBA","CYBB","FPR1","GNAI1","GNAI2","GNAI3","GNB1","GNB1L","GNB2","GNB3","GNB4","GNB5","GNG2","GNG3","GNG5","GNGT1","HRAS","ITPR1","ITPR2","ITPR3","KSR1","MAP2K2","MAPK1","MAPK3","MAPK4","MAPK6","MAPK7","NCF1","NCF2","NCF4","NFATC1","PIK3CG","PIK3R5","PLCB2","PPP3CA","PPP3CB","PPP3CC","PPP3R1","PPP3R2","RAC1","RAF1","SYTL1"]
CH000003734	L-serine, palmityl-CoA ---> sphingosine	21	20.5236	0.044	0.271633	11526	1.49665	0.312956	21	["ACER1","ACER2","ASAH1","ASAH2","CERS1","CERS2","CERS3","CERS4","CERS5","CERS6","DEGS1","DEGS2","ENPP7","KDSR","SGMS2","SMPD1","SMPD2","SMPD3","SPTLC1","SPTLC2","SPTLC3"]
CH000004373	de novo biosynthesis of ceramide	21	20.5236	0.041	0.271633	11526	1.48312	0.32073	21	["ACER1","ACER2","ASAH1","ASAH2","CERS1","CERS2","CERS3","CERS4","CERS5","CERS6","DEGS1","DEGS2","ENPP7","KDSR","SGMS2","SMPD1","SMPD2","SMPD3","SPTLC1","SPTLC2","SPTLC3"]
CH000003795	estradiol ---> 2-methoxyestradiol-17beta 3-glucuronide	26	25.4101	0	0.553758	11629	3.34126	0	25	["CYP19A1","CYP1A1","CYP1A2","CYP1B1","CYP2A13","CYP2A6","CYP2A7","CYP2B6","CYP2C18","CYP2C8","CYP2D6","CYP2E1","CYP2F1","CYP2J2","CYP2S1","CYP3A4","CYP3A43","CYP3A5","CYP3A7","CYP4B1","CYP4F11","CYP4F12","CYP4F8","CYP4X1","CYP4Z1"]
CH000003841	arachidonic acid ---> 14-COOH-hexanor-LTE4	35	34.2059	0	0.490769	11629	3.3474	0	33	["ALOX12","ALOX5","CYP19A1","CYP1A1","CYP1A2","CYP1B1","CYP2A13","CYP2A6","CYP2A7","CYP2B6","CYP2C18","CYP2C8","CYP2D6","CYP2E1","CYP2F1","CYP2J2","CYP2S1","CYP3A4","CYP3A43","CYP3A5","CYP3A7","CYP4B1","CYP4F11","CYP4F12","CYP4F8","CYP4X1","CYP4Z1","DPEP1","DPEP2","DPEP3","GGT1","GGT5","GGT7"]
CH000003846	leukotriene A4 ---> 10-HOTrE	28	27.3647	0	0.497454	11629	3.0424	0.000153871	27	["CYP19A1","CYP1A1","CYP1A2","CYP1B1","CYP2A13","CYP2A6","CYP2A7","CYP2B6","CYP2C18","CYP2C8","CYP2D6","CYP2E1","CYP2F1","CYP2J2","CYP2S1","CYP3A4","CYP3A43","CYP3A5","CYP3A7","CYP4B1","CYP4F11","CYP4F12","CYP4F8","CYP4X1","CYP4Z1","LTA4H","PTGR1"]
CH000003847	arachidonic acid ---> 5,6-DHET	27	26.3874	0	0.524523	11629	3.12649	0	26	["CYP19A1","CYP1A1","CYP1A2","CYP1B1","CYP2A13","CYP2A6","CYP2A7","CYP2B6","CYP2C18","CYP2C8","CYP2D6","CYP2E1","CYP2F1","CYP2J2","CYP2S1","CYP3A4","CYP3A43","CYP3A5","CYP3A7","CYP4B1","CYP4F11","CYP4F12","CYP4F8","CYP4X1","CYP4Z1","EPHX1"]
CH000004264	estrone ---> 2-methoxyestrone 3-glucuronide	26	25.4101	0	0.553758	11629	3.40503	0	25	["CYP19A1","CYP1A1","CYP1A2","CYP1B1","CYP2A13","CYP2A6","CYP2A7","CYP2B6","CYP2C18","CYP2C8","CYP2D6","CYP2E1","CYP2F1","CYP2J2","CYP2S1","CYP3A4","CYP3A43","CYP3A5","CYP3A7","CYP4B1","CYP4F11","CYP4F12","CYP4F8","CYP4X1","CYP4Z1"]
CH000000587	LAT ---> Ras	16	15.637	0.005	0.415256	11819	2.00416	0.0408847	16	["CYBA","CYBB","GRAP2","HRAS","ITK","KRAS","LAT","LCP2","NCF1","NCF2","NCF4","NRAS","PLCG1","RAC1","RASGRP1","SYTL1"]
CH000000588	LAT ---> cofilin	16	15.637	0.001	0.477774	11819	2.27179	0.0112399	16	["CFL1","CYBA","CYBB","FYB","GRAP2","LAT","LCP2","LIMK1","NCF1","NCF2","NCF4","NCK1","PAK1","RAC1","SYTL1","VAV1"]
CH000000589	LAT ---> MLC	19	18.5689	0.002	0.421859	11819	2.25001	0.011915	19	["CYBA","CYBB","FYB","GRAP2","LAT","LCP2","MYL1","MYL2","MYL3","MYL4","MYLK","NCF1","NCF2","NCF4","NCK1","PAK1","RAC1","SYTL1","VAV1"]
CH000003591	dehydroepiandrosterone ---> estriol 16-glucuronide	53	51.7976	0	0.405722	11919	3.33923	0	47	["AKR1C3","CYP19A1","CYP1A1","CYP1A2","CYP1B1","CYP2A13","CYP2A6","CYP2A7","CYP2B6","CYP2C18","CYP2C8","CYP2D6","CYP2E1","CYP2F1","CYP2J2","CYP2S1","CYP3A4","CYP3A43","CYP3A5","CYP3A7","CYP4B1","CYP4F11","CYP4F12","CYP4F8","CYP4X1","CYP4Z1","HSD17B1","HSD17B12","HSD17B2","HSD17B3","HSD17B6","HSD17B7","HSD17B8 (ENSG00000204228)","SULT1E1","UGT1A1","UGT1A10","UGT1A4","UGT1A6","UGT1A7","UGT2A1","UGT…
CH000004572	EGF ---Raf-1---> ERK2	32	31.274	0.045	0.222384	12122	1.483	0.320012	32	["CSNK2A1","CSNK2A2","CSNK2B","CYBA","CYBB","EGF","EGFR","GRB2","HRAS","KRAS","KSR1","MAP2K2","MAPK1","NCF1","NCF2","NCF4","NRAS","PPP2CA","PPP2R1A","PPP2R1B","PPP2R5A","PPP2R5B","PPP2R5C","PPP2R5D","RAC1","RAF1","SMAD2","SMAD3","SOS1","SRC","SYTL1","YWHAZ"]
CH000004642	TGFbetaR-I ---pak2, ERK1---> SMAD7, SERPINE1	24	23.4555	0.013	0.306622	12122	1.77356	0.120278	23	["CYBA","CYBB","LAMTOR3","MAP2K1","MAPK1","MAPK3","NCF1","NCF2","NCF4","PAK2","PIK3CA","PIK3CB","PIK3CD","PIK3R1","RAC1","RAF1","SMAD2","SMAD3","SMAD4","SYTL1","TGFB1","TGFBR1","TGFBR2"]
CH000003848	metabolism of eicosanoids	58	56.6841	0	0.354337	12246	3.09508	0	56	["AKR1C3","ALOX12","ALOX15","ALOX15B","ALOX5","CBR1","CYP19A1","CYP1A1","CYP1A2","CYP1B1","CYP2A13","CYP2A6","CYP2A7","CYP2B6","CYP2C18","CYP2C8","CYP2D6","CYP2E1","CYP2F1","CYP2J2","CYP2S1","CYP3A4","CYP3A43","CYP3A5","CYP3A7","CYP4A11","CYP4B1","CYP4F11","CYP4F12","CYP4F2","CYP4F3","CYP4F8","CYP4X1","CYP4Z1","DPEP1","DPEP2","DPEP3","EPHX1","EPX","GGT1","GGT5","GGT7","HPGDS","LPO","LTA4H","MPO",…
CH000004697	CCR2 signaling	21	20.5236	0.049	0.250992	12688	1.41535	0.363386	21	["CCL2","CCR2","CYBA","CYBB","GNAQ","GNB1","GNB1L","GNB2","GNB3","GNB4","GNB5","GNG2","GNG3","GNG5","GNGT1","NCF1","NCF2","NCF4","PLCB2","RAC1","SYTL1"]
CH000003782	L-tryptophan ---> NAD+, NADPH	16	15.637	0.018	0.331158	13034	1.59435	0.234856	16	["AFMID","BST1","CD38","HAAO","KMO","KYNU","NADK","NADSYN1","NAMPT","NMNAT1","NMNAT2","NMNAT3","NNT","NUDT12","QPRT","TDO2"]
CH000003783	biosynthesis and degradation of nicotinamide,NAD+,NADP+	16	15.637	0.029	0.331158	13034	1.56544	0.253814	16	["AFMID","BST1","CD38","HAAO","KMO","KYNU","NADK","NADSYN1","NAMPT","NMNAT1","NMNAT2","NMNAT3","NNT","NUDT12","QPRT","TDO2"]
CH000004568	EGF ---> Rac activation	12	11.7277	0	0.684329	13093	2.9382	0.000375061	12	["ABI1","CYBA","CYBB","EGF","EGFR","EPS8","NCF1","NCF2","NCF4","RAC1","SOS1","SYTL1"]
CH000004589	Rac1 ---> DIAPH2	11	10.7504	0	0.567617	13093	2.18432	0.0177431	10	["ABI1","CYBA","CYBB","DIAPH2","NCF1","NCF2","NCF4","NCKAP1","RAC1","SYTL1"]
CH000000666	alpha IIb beta3 ---> Rac1	28	27.3647	0	0.404911	13412	2.58982	0.00140023	28	["CIB1","CSK","CYBA","CYBB","FGA","FGB","FGG","FYB","ITGA2B","ITGB3","LCP2","NCF1","NCF2","NCF4","NCK1","PAK1","PRKACA","PRKACB","PRKG1","PTPRA","RAC1","SRC","SYK","SYTL1","TLN1","TLN2","VASP","VAV1"]
CH000000748	alpha IIb beta3 pathway	28	27.3647	0	0.404911	13412	2.58522	0.00141958	28	["CIB1","CSK","CYBA","CYBB","FGA","FGB","FGG","FYB","ITGA2B","ITGB3","LCP2","NCF1","NCF2","NCF4","NCK1","PAK1","PRKACA","PRKACB","PRKG1","PTPRA","RAC1","SRC","SYK","SYTL1","TLN1","TLN2","VASP","VAV1"]
CH000004501	leptin signaling	51	49.8429	0.037	0.182859	13847	1.52519	0.286387	49	["AKT1","ARNT","CAB39","CYBA","CYBB","GRB2","HIF1A","HRAS","IRS1","JAK2","KRAS","LEP","LEPR","MAP2K1","MAPK1","MAPK3","MAPKAP1","MLST8","MTOR","NCF1","NCF2","NCF4","NRAS","PDE3B","PDPK1","PIK3CA","PIK3CB","PIK3CD","PIK3R1","PPARA","PRKAA2","PRKAB1","PRKAB2","PRKAG1","PRKCZ","PRR5","PTPN11","RAC1","RAF1","RICTOR","SH2B1","SIRT1","SOCS3","SOS1","SOS2","STAT3","STK11","STRADA","SYTL1"]
CH000004475	IL-3 signaling	54	52.7749	0	0.223942	13965	1.9323	0.0566622	53	["AKT1","BAD","BCL2","BCL2L1","CBL","CREB1","CSF2RB","CYBA","CYBB","EIF4EBP1","FOXO3","FYN","GRB2","HRAS","IL3","IL3RA","JAK1","JAK2","KRAS","MAP2K1","MAPK1","MAPK3","MAPKAP1","MBP","MLST8","MTOR","NCF1","NCF2","NCF4","NRAS","PDPK1","PIK3CA","PIK3CB","PIK3CD","PIK3R1","PRKACA","PRKACB","PRKAR1A","PRKAR1B","PRKAR2A","PRR5","RAC1","RAF1","RICTOR","RPS6KA1","SHC1","SOS1","SOS2","STAT5A","STAT5B","SY…
CH000000013	cAMP ---> PPAR-alpha	12	11.7277	0.015	0.41545	14153	1.76042	0.128786	12	["ADCY1","ADCY2","ADCY3","ADCY4","ADCY5","ADCY6","ADCY7","ADCY8","ADCY9","PPARA","PRKACA","PRKACB"]
CH000004723	SDF-1 ---> G-protein	27	26.3874	0.048	0.230287	14153	1.39653	0.375629	27	["ADCY5","CXCL12","CXCR4","CYBA","CYBB","GNAI1","GNAI2","GNAI3","GNB1","GNB1L","GNB2","GNB3","GNB4","GNB5","GNG2","GNG3","GNG5","GNGT1","NCF1","NCF2","NCF4","PIK3CG","PIK3R5","PLCB3","RAC1","SRC","SYTL1"]
CH000000646	PDGF B---/ Ras	14	13.6824	0.044	0.320043	14162	1.45059	0.343433	14	["CYBA","CYBB","HRAS","KRAS","NCF1","NCF2","NCF4","NRAS","PDGFB","PDGFRA","PDGFRB","RAC1","RASA1","SYTL1"]
CH000000793	IL-8 ---> superoxide	15	14.6597	0.003	0.413412	14269	1.94579	0.0536944	15	["CXCL8","CXCR1","CYBA","CYBB","NCF1","NCF2","NCF4","PLD1","PLD2","PLD3","PLD4","PLD5","PLD6","RAC1","SYTL1"]
CH000000871	EGF ---> PLD2	12	11.7277	0	0.580092	14269	2.4867	0.0026526	12	["ARF4","CYBA","CYBB","EGF","EGFR","NCF1","NCF2","NCF4","PLD2","RAC1","STXBP1","SYTL1"]
CH000000872	Unc18-1 ---/ PLD2	12	11.7277	0	0.580092	14269	2.40446	0.00447131	12	["ARF4","CYBA","CYBB","EGF","EGFR","NCF1","NCF2","NCF4","PLD2","RAC1","STXBP1","SYTL1"]
CH000004254	HMGCR regulation	64	62.548	0.021	0.16264	14610	1.54766	0.271246	64	["AMFR","CAB39","CAB39L","CYP51A1","DHCR7","EGF","EGFR","ERBB2","FDFT1","FDPS","GGPS1","HMGCR","HMGCS1","HMGCS2","IDI1","IDI2","INSIG1","LIPA","LSS","MVD","MVK","NPLOC4","PDPK1","PMVK","PRKAA1","PRKAA2","PRKAB1","PRKAB2","PRKACA","PRKACB","PRKAG1","PSMA7","PSMC1","PSMC2","PSMC3","PSMC4","PSMC5","PSMC6","PSMD1","PSMD11","PSMD12","PSMD13","PSMD14","PSMD2","PSMD3","PSMD4","PSMD5","PSMD7","PSMD8","SC…
CH000004506	IL-5 pathway	32	31.274	0.011	0.262196	15161	1.80429	0.104793	32	["CSF2RB","CYBA","CYBB","DNM2","GRB2","HRAS","IL5","IL5RA","JAK1","JAK2","KRAS","LYN","MAP2K1","MAPK1","MAPK3","NCF1","NCF2","NCF4","NRAS","RAC1","RAF1","SDCBP","SHC1","SOCS1","SOS1","SOS2","SOX4","STAT1","STAT5A","SYK","SYTL1","UNC119"]
CH000000595	IFNalpha, IFNbeta ---> Rap1	19	18.5689	0.002	0.40838	15542	2.16877	0.0184554	19	["CBL","CRKL","CYBA","CYBB","IFNA1","IFNA13","IFNAR1","IFNAR2","IFNB1","JAK1","NCF1","NCF2","NCF4","RAC1","RAP1A","RAP1B","RAPGEF1","SYTL1","TYK2"]
CH000000740	IFNalpha/beta pathway	41	40.0698	0.017	0.21902	15833	1.64989	0.191453	40	["CBL","CRKL","CYBA","CYBB","GNB2L1","IFNA1","IFNA13","IFNA2","IFNA4","IFNA5","IFNA6","IFNA8","IFNAR1","IFNAR2","IFNB1","IRF9","IRS1","IRS2","JAK1","LCK","NCF1","NCF2","NCF4","PIK3CA","PIK3CB","PIK3CD","PIK3R1","PRKCD","RAC1","RAP1A","RAP1B","RAPGEF1","STAT1","STAT2","STAT3","STAT5A","STAT5B","SYTL1","TYK2","ZAP70"]
CH000004570	ErbB1 ---Sos1, H-Ras---> Rac activation	26	25.4101	0.002	0.359024	15833	2.1767	0.018644	25	["ABI1","CYBA","CYBB","EGF","EGFR","EPS8","GRB2","HRAS","KRAS","MAPK1","MAPK3","MAPK4","MAPK6","MAPK7","NCF1","NCF2","NCF4","NRAS","PIK3CA","PIK3CB","PIK3CD","PIK3R1","RAC1","SOS1","SYTL1"]
CH000004588	beta-glucan ---> AKT-1	22	21.5009	0	0.480948	15833	2.65759	0.00112018	21	["AKT1","CLEC7A","CYBA","CYBB","LCP2","MAPKAP1","MLST8","MTOR","NCF1","NCF2","NCF4","PIK3CA","PIK3CB","PIK3CD","PIK3R1","PRR5","RAC1","RICTOR","SYK","SYTL1","VAV1"]
CH000004609	EphA4 ---> Rho activation	11	10.7504	0	0.62806	15834	2.55402	0.00156782	11	["ARHGEF15","CYBA","CYBB","EFNA1","EPHA4","NCF1","NCF2","NCF4","RAC1","RHOA","SYTL1"]
CH000000047	insulin ---> GLUT4	15	14.6597	0.009	0.382277	16022	1.77445	0.120186	15	["CBL","CRK","CYBA","CYBB","FLOT1","INSR","NCF1","NCF2","NCF4","RAC1","RAPGEF1","RHOQ","SLC2A4","SORBS1","SYTL1"]
CH000004521	TLR2-mediated signaling	64	62.548	0.022	0.164835	16161	1.53629	0.277488	62	["AKT1","BTRC","CD14","CD36","CHUK","CUL1","CYBA","CYBB","GSK3B","IKBKB","IRAK1","IRAK2","IRAK4","MAP3K7","MAPKAP1","MLST8","MTOR","MYD88","NCF1","NCF2","NCF4","NFKB1","NFKBIA","PDPK1","PIK3CA","PIK3CB","PIK3CD","PIK3R1","PRR5","PSMA7","PSMC1","PSMC2","PSMC3","PSMC4","PSMC5","PSMC6","PSMD1","PSMD11","PSMD12","PSMD13","PSMD14","PSMD2","PSMD3","PSMD4","PSMD5","PSMD7","PSMD8","RAC1","RBX1","RELA","R…
CH000000815	POSH ---> JNK1, JNK2	14	13.6824	0	0.496481	16296	2.24262	0.0121992	14	["CYBA","CYBB","JUN","MAP2K4","MAP2K7","MAP3K11","MAPK8","MAPK9","NCF1","NCF2","NCF4","RAC1","SH3RF1","SYTL1"]
CH000001012	ARIP1 ---> atrophin1	20	19.5462	0.016	0.307219	16495	1.6699	0.182079	20	["AKT1","AKT2","AKT3","APBA1","CASK","CDH1","CTNNA1","CTNNB1","DLG4","HTR2C","ITCH","LIN7C","MAGI2","NEDD9","NLGN1","PTEN","SMAD3","UBB","UBC","VCL"]
CH000004191	ErbB3 ---> survival	59	57.6614	0.03	0.1722	16529	1.53556	0.277748	58	["AKT1","BAD","BCL2L1","CYBA","CYBB","ELK1","ERBB2","ERBB3","FOXO3","FOXO4","GRB2","GSK3A","GSK3B","HRAS","LAMTOR3","MAP2K1","MAPK1","MAPK3","MAPKAP1","MLST8","MTOR","MYC","NCF1","NCF2","NCF4","NRG1","PDPK1","PIK3CA","PIK3CB","PIK3CD","PIK3R1","PRKACA","PRKACB","PRR5","PTEN","RAC1","RAF1","RICTOR","RNF41","SFN","SHC1","SOS1","SOS2","SYTL1","TP73","UBA1","UBB","UBC","UBE2D1","UBE2D2","UBE2D3","YAP…
CH000000763	c-Kit pathway	13	12.7051	0.027	0.373021	16542	1.56584	0.256778	12	["EP300","GRB7","KIT","KITLG","MAPK1","MITF","PIAS3","PIK3CA","PIK3CB","PIK3CD","PIK3R1","RPS6KA1"]
CH000000502	NDKA ---/ JNK	12	11.7277	0	0.538072	16635	2.2561	0.0115313	12	["CYBA","CYBB","MAPK10","MAPK8","MAPK9","NCF1","NCF2","NCF4","NME1","RAC1","SYTL1","TIAM1"]
CH000000534	GEFT ---> c-Jun	12	11.7277	0.001	0.538072	16635	2.16704	0.0184736	12	["ARHGEF25","CYBA","CYBB","JUN","MAPK10","MAPK8","MAPK9","NCF1","NCF2","NCF4","RAC1","SYTL1"]
CH000000616	Rac1 ---> c-Jun, Elk-1	15	14.6597	0.001	0.504758	16635	2.26563	0.0113865	15	["CYBA","CYBB","ELK1","JUN","MAP2K4","MAP3K1","MAPK10","MAPK8","MAPK8IP3","MAPK9","NCF1","NCF2","NCF4","RAC1","SYTL1"]
CH000000851	JNK pathway	84	82.0942	0.034	0.143023	16764	1.52242	0.286487	84	["AKT1","APP","ARRB2","ATF2","BAK1","BAX","BID","CDC34","CUL4A","CYBA","CYBB","DAB2IP","DCX","DDB1","DET1","DUSP1","DUSP16","DUSP19","EGFR","FBXW7","GLRX","GOLGA3","JUN","KLC1","MAP2K4","MAP2K6","MAP2K7","MAP3K1","MAP3K10","MAP3K11","MAP3K12","MAP3K2","MAP3K3","MAP3K4","MAP3K5","MAP3K7","MAP4K1","MAP4K2","MAPK10","MAPK14","MAPK8","MAPK8IP1","MAPK9","MAPKAPK2","MBP","NCF1","NCF2","NCF4","NME1","PP…
CH000004471	IFNgamma signaling	29	28.3421	0	0.416737	16769	2.55999	0.00150024	28	["BRCA1","CBL","CREBBP","CRKL","CSNK2A1","CSNK2A2","CSNK2B","CYBA","CYBB","DNAJA3","IFNG","IFNGR1","IFNGR2","IRF1","JAK1","JAK2","NCF1","NCF2","NCF4","PIAS4","PRKCD","RAC1","RAP1A","RAP1B","RAPGEF1","SOCS1","STAT1","SYTL1"]
CH000004241	arachidonic acid ---> 15-epi-lipoxin A4,15-epi-lipoxinB4	31	30.2967	0	0.568575	16805	3.75481	0	30	["ALOX5","CYP19A1","CYP1A1","CYP1A2","CYP1B1","CYP2A13","CYP2A6","CYP2A7","CYP2B6","CYP2C18","CYP2C8","CYP2D6","CYP2E1","CYP2F1","CYP2J2","CYP2S1","CYP3A4","CYP3A43","CYP3A5","CYP3A7","CYP4A11","CYP4B1","CYP4F11","CYP4F12","CYP4F2","CYP4F3","CYP4F8","CYP4X1","CYP4Z1","PTGS2"]
CH000004341	ER-alpha pathway	77	75.2531	0.04	0.165594	16831	1.4847	0.320361	56	["ATAD2","BAG1","BARD1","BRCA1","CEBPB","CREBBP","CTBP1","DNAJB1","EP300","ESR1","H3F3A","H3F3B","HIST1H3D","HIST1H3J","HIST1H4C","HIST1H4H","HIST1H4J","HIST2H3D","HIST3H3","HIST4H4","HSP90AA1","HSP90AB1","HSPA1L","HSPA2","HSPA4","HSPA5","HSPA8","KAT2B","NCOA1","NCOA3","NRIP1","PSMA7","PSMC1","PSMC2","PSMC3","PSMC4","PSMC5","PSMC6","PSMD1","PSMD11","PSMD12","PSMD13","PSMD14","PSMD2","PSMD3","PSMD…
CH000000877	Src ---> Rac1	13	12.7051	0	0.545115	16961	2.39654	0.00457766	13	["CYBA","CYBB","DIAPH1","EGF","EGFR","NCF1","NCF2","NCF4","NCKIPSD","RAC1","SRC","SYTL1","VAV2"]
CH000000878	Src ---/ RhoA	14	13.6824	0	0.556116	16961	2.53582	0.00189774	14	["ARHGAP35","CYBA","CYBB","DIAPH1","EGF","EGFR","NCF1","NCF2","NCF4","NCKIPSD","RAC1","RHOA","SRC","SYTL1"]
CH000000500	CaMKII-alpha ---> Rac1	15	14.6597	0	0.564001	17054	2.63168	0.00118538	15	["CAMK2A","CYBA","CYBB","NCF1","NCF2","NCF4","PPP1CA","PPP1CB","PPP1CC","PPP1R2","PPP1R3A","PPP1R9A","RAC1","SYTL1","TIAM1"]
CH000000849	p38 pathway	52	50.8202	0.002	0.233873	17166	1.9946	0.0433296	52	["ATF2","CREB1","CYBA","CYBB","DUSP1","DUSP10","DUSP16","DUSP7","DUSP8","DUSP9","DYRK1B","EIF4E","HNF1A","JUN","MAP2K3","MAP2K4","MAP2K6","MAP2K7","MAP3K10","MAP3K3","MAP3K4","MAP3K5","MAP3K7","MAPK10","MAPK11","MAPK12","MAPK13","MAPK14","MAPKAPK2","MBP","MEF2A","MEF2C","MITF","MKNK1","MYF6","NCF1","NCF2","NCF4","PAX6","PCBD2","PPARG","PPARGC1A","PPM1A","RAC1","RPS6KA5","SPI1","STAT3","SYTL1","TA…
CH000003752	degradation of tryptophan	19	18.5689	0.043	0.265922	17634	1.4106	0.365927	19	["AADAT","ACMSD","AFMID","ALDH1B1","ALDH2","ALDH3A2","ALDH7A1","ALDH9A1","AOX1","DDC","HAAO","IL4I1","KMO","KYNU","MAOA","MAOB","TDO2","TPH1","TPH2"]
CH000004420	detoxification and bioactivation of tobacco-derived carcinogen NNK	25	24.4328	0	0.382475	17890	2.06773	0.0305383	20	["AKR1C1","AKR1C2","AKR1C4","CBR1","CBR3","DHRS4","HSD11B1","UGT1A1","UGT1A10","UGT1A4","UGT1A6","UGT1A7","UGT2A1","UGT2B10","UGT2B11","UGT2B15","UGT2B17","UGT2B28","UGT2B4","UGT2B7"]
CH000004421	NNK ---> NNAL-O-glucuronide, NNAL-N-glucuronide	25	24.4328	0	0.382475	17890	2.05412	0.032809	20	["AKR1C1","AKR1C2","AKR1C4","CBR1","CBR3","DHRS4","HSD11B1","UGT1A1","UGT1A10","UGT1A4","UGT1A6","UGT1A7","UGT2A1","UGT2B10","UGT2B11","UGT2B15","UGT2B17","UGT2B28","UGT2B4","UGT2B7"]
CH000004522	TLR2 ---Rac1--->AKT	21	20.5236	0.002	0.378781	18098	2.07729	0.0298448	20	["AKT1","CYBA","CYBB","GSK3B","MAPKAP1","MLST8","MTOR","NCF1","NCF2","NCF4","PDPK1","PIK3CA","PIK3CB","PIK3CD","PIK3R1","PRR5","RAC1","RICTOR","SYTL1","TLR2"]
CH000000755	TLR4 pathway	63	61.5707	0	0.247127	18411	2.29941	0.00993381	61	["AKT1","CD14","CDC34","CHUK","CREBBP","CUL1","CYBA","CYBB","ECSIT","EP300","GSK3B","IKBKB","IL1RL1","IL1RN","IRAK1","IRAK2","IRAK4","IRF3","IRF7","LBP","LY96","MAP2K1","MAP2K4","MAP2K6","MAP3K1","MAP3K7","MAPK1","MAPK10","MAPK3","MAPK8","MAPK8IP3","MAPK9","MYD88","NCF1","NCF2","NCF4","NFKB1","NFKBIA","NFKBIB","PAK1","RAC1","RAF1","RELA","STAT1","SYTL1","TAB1","TAB2","TBK1","TICAM1","TICAM2","TIR…
CH000004517	TLR9 pathway	32	31.274	0.015	0.253376	18439	1.68748	0.17463	31	["ATF2","BTK","CHUK","FOS","IRAK1","IRAK2","IRAK4","IRF1","IRF7","JUN","MAP2K3","MAP2K4","MAP3K7","MAPK11","MAPK12","MAPK13","MAPK14","MAPK8","MYD88","NFKB1","PRKD1","RELA","TAB1","TAB2","TRAF3","TRAF6","UBA1","UBB","UBC","UBE2N","UBE2V1"]
CH000003645	acetyl-CoA, acetoacetyl-CoA ---> cholesterol, fatty acid	20	19.5462	0.035	0.271427	18510	1.49831	0.311297	20	["CYP51A1","DHCR7","FDFT1","FDPS","GGPS1","HMGCR","HMGCS1","HMGCS2","IDI1","IDI2","LIPA","LSS","MVD","MVK","PMVK","SC5D","SOAT1","SOAT2","SQLE","TM7SF2"]
CH000003669	cholesterol metabolism	20	19.5462	0.041	0.271427	18510	1.48183	0.319775	20	["CYP51A1","DHCR7","FDFT1","FDPS","GGPS1","HMGCR","HMGCS1","HMGCS2","IDI1","IDI2","LIPA","LSS","MVD","MVK","PMVK","SC5D","SOAT1","SOAT2","SQLE","TM7SF2"]
CH000004203	BDNF ---trkB---> Rap1	15	14.6597	0	0.537324	18556	2.45719	0.00289408	15	["BDNF","BRAF","CRKL","CYBA","CYBB","KIDINS220","NCF1","NCF2","NCF4","NTRK2","RAC1","RAP1A","RAP1B","RAPGEF1","SYTL1"]
CH000000610	BCR ---> c-Jun	22	21.5009	0.001	0.344299	19016	1.9605	0.0501552	22	["BTK","C3","CD19","CD81","CR2","CYBA","CYBB","JUN","MAP2K4","MAP3K1","MAPK10","MAPK8","MAPK8IP3","MAPK9","NCF1","NCF2","NCF4","NCK1","RAC1","SYK","SYTL1","VAV1"]
CH000003767	metabolism of glucocorticoids and mineralocorticoids	11	10.7504	0.002	0.477709	19180	1.98715	0.0449206	11	["AKR1C4","AKR1D1","CYP11A1","CYP11B1","CYP11B2","CYP17A1","CYP21A2 (ENSG00000231852)","HSD11B1","HSD11B2","HSD3B1","HSD3B2"]
CH000004706	FA network	30	29.3194	0.02	0.26543	19252	1.6353	0.202139	28	["ATR","CDK1","EME1","ERCC1","ERCC4","FAAP100","FAAP20","FAAP24","FANCA","FANCB","FANCC","FANCD2","FANCE","FANCG","FANCI","FANCL","FANCM","MUS81","SLX1A","SLX1B","SLX4","STRA13","UBA1","UBB","UBC","UBE2T","USP1","WDR48"]
CH000003794	testosterone ---> estradiol-17beta 3-glucuronide	29	28.3421	0	0.551056	19265	3.44898	0	28	["CYP11B1","CYP11B2","CYP19A1","CYP1A1","CYP1A2","CYP1B1","CYP2A13","CYP2A6","CYP2A7","CYP2B6","CYP2C18","CYP2C8","CYP2D6","CYP2E1","CYP2F1","CYP2J2","CYP2S1","CYP3A4","CYP3A43","CYP3A5","CYP3A7","CYP4B1","CYP4F11","CYP4F12","CYP4F8","CYP4X1","CYP4Z1","UGT1A1"]
CH000004577	Rac1 ---p65PAK---> Arp2/3 complex	21	20.5236	0.032	0.275317	19364	1.53278	0.280284	21	["AACS","ACTA1","ACTB","ACTG1","ACTR2","ACTR3","ACTR3B","ARPC1A","ARPC1B","ARPC2","ARPC3","ARPC4","ARPC5","CYBA","CYBB","NCF1","NCF2","NCF4","PAK1","RAC1","SYTL1"]
CH000004587	WAVE2 ---> Arp2/3 complex	27	26.3874	0.027	0.248879	19364	1.54702	0.271132	27	["AACS","ABI1","ACTA1","ACTB","ACTG1","ACTR2","ACTR3","ACTR3B","ARPC1A","ARPC1B","ARPC2","ARPC3","ARPC4","ARPC5","BAIAP2","BRK1","CYBA","CYBB","CYFIP2","NCF1","NCF2","NCF4","NCKAP1","RAC1","SYTL1","TIAM1","WASF2"]
CH000000926	PRL pathway	56	54.7295	0.035	0.181735	19470	1.5657	0.255155	55	["AKT1","ARAF","BRAF","CBL","CISH","CYBA","CYBB","FOXO3","FYN","GAB2","GRB2","GSK3A","GSK3B","HRAS","IRS1","IRS2","JAK2","KRAS","MAP2K1","MAP2K2","MAP2K5","MAPK1","MAPK3","MAPK4","MAPK6","MAPK7","NCF1","NCF2","NCF4","NRAS","PAK1","PDPK1","PIAS3","PIK3CA","PIK3CB","PIK3CD","PIK3R1","PPIB","PRL","PRLR","PTK2","PTPN11","RAC1","RAF1","SHC1","SOCS1","SOCS3","SOS1","SOS2","SRC","STAT5A","STAT5B","SYTL1…
CH000000643	PDGF B ---> DAG, IP3	17	16.6143	0.039	0.296834	19729	1.45778	0.336438	17	["ITPR1","ITPR2","ITPR3","PDGFB","PDGFRB","PLCG1","PLCG2","PRKCA","PRKCB","PRKCD","PRKCE","PRKCG","PRKCH","PRKCI","PRKCQ","PRKCZ","SMG1"]
CH000000644	PDGF A ---> DAG, IP3	17	16.6143	0.035	0.296834	19729	1.45385	0.339293	17	["ITPR1","ITPR2","ITPR3","PDGFA","PDGFRA","PLCG1","PLCG2","PRKCA","PRKCB","PRKCD","PRKCE","PRKCG","PRKCH","PRKCI","PRKCQ","PRKCZ","SMG1"]
CH000004391	mGluR1---> PLCbeta1 ---> IP3R:IP3	23	22.4782	0.043	0.256266	19854	1.47901	0.321167	23	["CYBA","CYBB","GNAQ","GNB1","GNB1L","GNB2","GNB3","GNB4","GNB5","GNG2","GNG3","GNG5","GNGT1","GRM1","ITPR1","ITPR2","ITPR3","NCF1","NCF2","NCF4","PLCB1","RAC1","SYTL1"]
CH000004647	angiotensin II ---> DAG, CaMKII	41	40.0698	0.001	0.281818	19854	2.14645	0.0206778	41	["AGT","AGTR1","CALM1","CALM2","CALM3","CAMK2A","CAMK2B","CAMK2D","CAMK2G","CYBA","CYBB","GNAQ","GNB1","GNB1L","GNB2","GNB3","GNB4","GNB5","GNG2","GNG3","GNG5","GNGT1","ITPR1","ITPR2","ITPR3","NCF1","NCF2","NCF4","PLCB1","PRKCA","PRKCB","PRKCD","PRKCE","PRKCG","PRKCH","PRKCI","PRKCQ","PRKCZ","RAC1","SMG1","SYTL1"]
CH000003796	androstenedione ---> estrone glucuronide	38	37.1379	0	0.430183	19930	3.14394	0	37	["AKR1C3","CYP11B1","CYP11B2","CYP19A1","CYP1A1","CYP1A2","CYP1B1","CYP2A13","CYP2A6","CYP2A7","CYP2B6","CYP2C18","CYP2C8","CYP2D6","CYP2E1","CYP2F1","CYP2J2","CYP2S1","CYP3A4","CYP3A43","CYP3A5","CYP3A7","CYP4B1","CYP4F11","CYP4F12","CYP4F8","CYP4X1","CYP4Z1","HSD17B1","HSD17B12","HSD17B2","HSD17B3","HSD17B6","HSD17B7","HSD17B8 (ENSG00000204228)","SULT1E1","UGT1A1"]
CH000004724	SDF-1 (CXCL12) mediated signaling	33	32.2513	0.017	0.245556	20311	1.68064	0.177167	33	["ADCY5","CXCL12","CXCR4","CYBA","CYBB","GNAI1","GNAI2","GNAI3","GNB1","GNB1L","GNB2","GNB3","GNB4","GNB5","GNG2","GNG3","GNG5","GNGT1","ITCH","ITPR1","ITPR2","ITPR3","NCF1","NCF2","NCF4","PIK3CG","PIK3R5","PLCB3","RAC1","SRC","SYTL1","UBB","UBC"]
CH000004648	angiotensin	90	87.9581	0	0.236854	20473	2.66971	0.00118201	90	["ACE","AGT","AGTR1","AGTR2","ARRB2","BAD","CALM1","CALM2","CALM3","CAMK2A","CAMK2B","CAMK2D","CAMK2G","CCND1","CDK4","CDKN1B","CMA1","CPE","CREB1","CTSG","CYBA","CYBB","DUSP1","E2F1","EIF4E","EP300","ETS1","GNAI1","GNAI2","GNAI3","GNAQ","GNB1","GNB1L","GNB2","GNB3","GNB4","GNB5","GNG2","GNG3","GNG5","GNGT1","GRK5","ITPR1","ITPR2","ITPR3","JAK2","JUN","MAP2K1","MAP2K4","MAP3K5","MAPK1","MAPK10","…
CH000000722	EGF pathway	133	129.983	0.005	0.136315	20500	1.87575	0.0750121	132	["AACS","ABI1","ACTA1","ACTB","ACTG1","ACTR2","ACTR3","ACTR3B","ADAM10","ADAM9","AP2A1","AP2A2","AP2B1","AP2M1","AP2S1","ARF4","ARHGAP35","ARPC1A","ARPC1B","ARPC2","ARPC3","ARPC4","ARPC5","BRAP","CAPN2","CBL","CLTA","CLTB","CLTC","CLTCL1","CSNK2A1","CSNK2A2","CSNK2B","CTTN","CYBA","CYBB","DIAPH1","DNM1","DNM2","DOK1","EGF","EGFR","EP300","EPS15","EPS8","ERBB2","ERBB3","ERBB4","ETS2","FLNA","FOS",…
CH000000466	EDAR ---> NF-kappaB	14	13.6824	0.001	0.487737	20811	2.17351	0.0185215	14	["BCL3","EDAR","IKBKB","MAP3K14","NFKB1","NFKB2","NFKBIA","NFKBIB","NFKBIE","NFKBIZ","REL","RELA","RELB","TONSL"]
CH000000758	stress-associated pathways	119	116.3	0.014	0.131704	20994	1.656	0.187784	119	["AKT1","APP","ARRB2","ATF2","BAK1","BAX","BID","BIRC7","CASP9","CDC34","CDK5","CREB1","CUL4A","CYBA","CYBB","DAB2IP","DCX","DDB1","DET1","DIABLO","DUSP1","DUSP10","DUSP16","DUSP19","DUSP6","DUSP7","DUSP8","DUSP9","EIF4E","FBXW7","GLRX","HSPB1","JUN","KLC1","MAP2K1","MAP2K2","MAP2K3","MAP2K4","MAP2K6","MAP2K7","MAP3K1","MAP3K10","MAP3K11","MAP3K12","MAP3K2","MAP3K3","MAP3K4","MAP3K5","MAP3K7","MA…
CH000004608	EphA/ephrin signaling	16	15.637	0	0.501177	21061	2.34142	0.00736961	16	["ARHGEF15","CYBA","CYBB","EFNA1","EFNA5","EPHA4","EPHA8","FYN","NCF1","NCF2","NCF4","PIK3CG","PIK3R5","RAC1","RHOA","SYTL1"]
CH000000645	PDGF B ---SHP-2---> Ras; PDGF B ---RasGAP---/ Ras	14	13.6824	0.033	0.338202	21185	1.52036	0.287335	14	["CYBA","CYBB","HRAS","KRAS","NCF1","NCF2","NCF4","NRAS","PDGFB","PDGFRB","PTPN11","RAC1","RASA1","SYTL1"]
CH000003606	D-glucosamine-6-phosphate ---> CMP-N-acetylneuraminate	11	10.7504	0.039	0.34986	21259	1.43205	0.350433	11	["CMAS","GFPT1","GFPT2","GNE","GNPDA1","GNPNAT1","NANP","NANS","NPL","PGM3","UAP1"]
CH000000470	RANKL ---> p38	22	21.5009	0.003	0.348418	21344	1.97229	0.0474814	22	["BCL3","CHUK","MAP2K6","MAP3K7","MAPK11","MAPK12","MAPK13","MAPK14","NFKB1","NFKB2","NFKBIA","NFKBIB","NFKBIE","NFKBIZ","REL","RELA","RELB","TAB2","TNFRSF11A","TNFSF11","TONSL","TRAF6"]
CH000000697	IL-1beta ---> p50:RelA	35	34.2059	0.042	0.209371	21344	1.44291	0.347144	34	["CDC34","CHUK","CUL1","ECSIT","IKBKB","IL1B","IL1R1","IL1R2","IL1RAP","IL1RL1","IL1RN","IRAK1","IRAK2","IRAK4","MAP3K1","MAP3K7","MYD88","NFKB1","NFKBIA","NFKBIB","PELI1","RELA","TAB1","TAB2","TOLLIP","TRAF6","UBA1","UBB","UBC","UBE2D1","UBE2D2","UBE2D3","UBE2N","UBE2V1"]
CH000000698	IL-1beta ---> c-Jun	17	16.6143	0.004	0.385832	21344	1.90702	0.0640623	17	["ECSIT","IL1B","IL1R1","IL1RAP","IRAK1","IRAK2","IRAK4","JUN","MAP2K4","MAP3K1","MAPK10","MAPK8","MAPK8IP3","MAPK9","MYD88","TOLLIP","TRAF6"]
CH000000746	IL-1 pathway	43	42.0244	0.04	0.192581	21344	1.48323	0.321515	42	["CDC34","CHUK","CUL1","ECSIT","ELK1","IKBKB","IL1B","IL1R1","IL1R2","IL1RAP","IL1RL1","IL1RN","IRAK1","IRAK2","IRAK4","JUN","MAP2K4","MAP2K6","MAP3K1","MAP3K7","MAPK10","MAPK8","MAPK8IP3","MAPK9","MYD88","NFKB1","NFKBIA","NFKBIB","PELI1","RELA","TAB1","TAB2","TOLLIP","TRAF6","UBA1","UBB","UBC","UBE2D1","UBE2D2","UBE2D3","UBE2N","UBE2V1"]
CH000000759	EDAR pathway	31	30.2967	0	0.32118	21344	2.09843	0.0266148	30	["BCL3","CHUK","CYLD","EDA","EDA2R","EDAR","EDARADD","IKBKB","JUN","MAP2K4","MAP2K7","MAP3K14","MAP3K5","MAPK8","NFKB1","NFKB2","NFKBIA","NFKBIB","NFKBIE","NFKBIZ","REL","RELA","RELB","TONSL","TRAF2","TRAF3","TRAF6","UBB","UBC","UBE2N"]
CH000004519	TLR9 ---IRAK1---> MKK3, MKK4	17	16.6143	0.042	0.308597	21344	1.48234	0.320035	16	["IRAK1","IRAK2","IRAK4","MAP2K3","MAP2K4","MAP3K7","MYD88","PRKD1","TAB1","TAB2","TRAF6","UBA1","UBB","UBC","UBE2N","UBE2V1"]
CH000000654	insulin ---> glucose uptake	18	17.5916	0.043	0.284589	21523	1.45005	0.343429	18	["CBL","CRK","CYBA","CYBB","FLOT1","GRB10","INPPL1","INS","INSR","NCF1","NCF2","NCF4","RAC1","RAPGEF1","RHOQ","SLC2A4","SORBS1","SYTL1"]
CH000004335	PtdIns ---> PIP2	15	14.6597	0.018	0.351258	21523	1.63711	0.201697	15	["INPP4A","INPP4B","INPP5B","INPP5D","INPP5E","INPPL1","OCRL","PI4K2A","PI4K2B","PI4KB","PIK3C3","PTEN","SYNJ1","SYNJ2","TPTE2"]
CH000000736	PDGF pathway	66	64.5026	0.019	0.178798	22000	1.6473	0.193008	65	["AKT1","ARAF","BCAR1","BRAF","CRK","CRKL","CTTN","CYBA","CYBB","EIF2AK2","FER","GRB2","HRAS","ITPR1","ITPR2","ITPR3","KRAS","MAP2K1","MAP2K2","MAP2K5","MAPK1","MAPK3","MAPK4","MAPK6","MAPK7","NCF1","NCF2","NCF4","NCK1","NRAS","PAK1","PDGFA","PDGFB","PDGFRA","PDGFRB","PIK3CA","PIK3CB","PIK3CD","PIK3R1","PLCG1","PLCG2","PRKCA","PRKCB","PRKCD","PRKCE","PRKCG","PRKCH","PRKCI","PRKCQ","PRKCZ","PTPN11…
CH000003797	metabolism of estrogens	55	53.7522	0	0.404335	22073	3.35692	0	49	["AKR1C3","CYP11B1","CYP11B2","CYP19A1","CYP1A1","CYP1A2","CYP1B1","CYP2A13","CYP2A6","CYP2A7","CYP2B6","CYP2C18","CYP2C8","CYP2D6","CYP2E1","CYP2F1","CYP2J2","CYP2S1","CYP3A4","CYP3A43","CYP3A5","CYP3A7","CYP4B1","CYP4F11","CYP4F12","CYP4F8","CYP4X1","CYP4Z1","HSD17B1","HSD17B12","HSD17B2","HSD17B3","HSD17B6","HSD17B7","HSD17B8 (ENSG00000204228)","SULT1E1","UGT1A1","UGT1A10","UGT1A4","UGT1A6","U…
