# Supplementary material for: Computational master-regulator search reveals mTOR and PI3K pathways responsible for low sensitivity of NCI-H292 and A427 lung cancer cell lines to cytotoxic action of p53 activator Nutlin-3
Source: BMC Med Genomics. 2018 Feb 13;11(Suppl 1):12. doi: 10.1186/s12920-018-0330-5 (PMC5836833; doi:10.1186/s12920-018-0330-5)
Supplement: Supplementary file 3 — GO analysis of all 7 sets of genes - Up- and Down- regulated genes upon treatment by Nutlin-3 in two concentrations 5 μM and 30 μM of Nutlin-3 (p-value< 0.05, LogFC> 0.58 (which corresponds to FC > 1.5) for up-regulated and LogFC<− 0.58 for down-regulated genes). Parameter Sum_Logpval sums up logarithms of p-values for one GO term in different conditions of treatment. It allows to sort GO terms according to their total significance in all conditions. (XLSX 334 kb) [file 12920_2018_330_MOESM3_ESM.xlsx]

## Sheet: Sheet1
ID	Gene symbol	Correlation	P-value
ENSG00000168447	SCNN1B	0.536028	4.21e-05
ENSG00000251635	RP11-213G21.2	0.529559	5.42e-05
ENSG00000164270	HTR4	0.516551	8.85e-05
ENSG00000167916	KRT24	0.504577	0.000137
ENSG00000168329	CX3CR1	0.500656	0.000157
ENSG00000188001	TPRG1	0.493298	0.000203
ENSG00000260183	RP11-109P11.1	0.486479	0.000255
ENSG00000141977	CIB3	0.478914	0.000329
ENSG00000240857	RDH14	0.471015	0.000425
ENSG00000125898	FAM110A	0.469308	0.000449
ENSG00000112297	AIM1	0.467002	0.000483
ENSG00000244301	AOX3P	0.465252	0.00051
ENSG00000157778	PSMG3	0.45061	0.000802
ENSG00000198517	MAFK	0.448903	0.000844
ENSG00000261793	RP11-350O14.18	0.44794	0.000869
ENSG00000223923	AC010136.2	0.442807	0.00101169
ENSG00000216090	MIR937	0.441902	0.00103898
ENSG00000231482	AC141930.2	0.441502	0.00105127
ENSG00000239453	SIDT1-AS1	0.439666	0.0011093
ENSG00000267311	RP11-99A1.2	0.437663	0.00117588
ENSG00000250616	RP11-455F5.3	0.437292	0.00118861
ENSG00000178395	CCDC185	0.43647	0.00121721
ENSG00000267690	LDLRAD4-AS1	0.435844	0.00123943
ENSG00000260009	RP11-65J21.1	0.434584	0.00128521
ENSG00000269353	AC092071.1	0.433601	0.00132202
ENSG00000154316	TDH	0.433246	0.00133553
ENSG00000223808	RP11-428L9.2	0.433173	0.0013383
ENSG00000213085	CFAP45	0.428123	0.00154471
ENSG00000257542	OR7E47P	0.426686	0.00160842
ENSG00000249681	KRT19P3	0.423171	0.00177425
ENSG00000214274	ANG	0.422535	0.00180584
ENSG00000230978	LINC00160	0.421258	0.00187075
ENSG00000254135	RP11-32D16.1	0.420583	0.00190594
ENSG00000272456	CTD-2342N23.3	0.41925	0.00197708
ENSG00000117289		0.418509	0.00201761
ENSG00000138867	GUCD1	0.414155	0.00227128
ENSG00000197446	CYP2F1	0.411388	0.00244688
ENSG00000100726	TELO2	0.410826	0.00248398
ENSG00000166801	FAM111A	0.410399	0.00251249
ENSG00000180233	ZNRF2	0.410313	0.00251822
ENSG00000228613	AC144450.1	0.40993	0.00254411
ENSG00000160223	ICOSLG	0.409886	0.00254708
ENSG00000232010	AP001059.5	0.409604	0.00256633
ENSG00000230115	TPRG1-AS2	0.409542	0.00257056
ENSG00000203635	AC144450.2	0.408997	0.00260817
ENSG00000237180	CYP46A4P	0.408099	0.00267112
ENSG00000268985	CTD-2528A14.1	0.404604	0.00292916
ENSG00000249514	CTD-2266L18.1	0.403474	0.00301722
ENSG00000261220	RP11-629O1.2	0.40251	0.00309418
ENSG00000225362	CT62	0.399242	0.0033681
ENSG00000261203	RP11-347C12.8	0.398552	0.00342859
ENSG00000186458	DEFB132	0.398314	0.0034497
ENSG00000258154	RP11-44N21.2	0.397671	0.00350723
ENSG00000137975	CLCA2	0.397029	0.00356556
ENSG00000198077	CYP2A7	0.396989	0.00356923
ENSG00000232073	RP1-302D9.3	0.396728	0.00359314
ENSG00000219565	ZNF259P1	0.396488	0.00361533
ENSG00000168589	DYNLRB2	0.396208	0.00364129
ENSG00000168255	POLR2J3	0.395543	0.00370373
ENSG00000127554	GFER	0.395458	0.00371182
ENSG00000235091	WI2-85898F10.1	0.395424	0.00371502
ENSG00000250413	RP11-448G15.1	0.394342	0.00381897
ENSG00000211691	TRGJP	0.393833	0.00386864
ENSG00000204832	ST8SIA6-AS1	0.393667	0.00388503
ENSG00000109101	FOXN1	0.393001	0.00395125
ENSG00000268751	SCGB1B2P	0.392892	0.00396219
ENSG00000154342	WNT3A	0.390941	0.00416225
ENSG00000130396	MLLT4	0.390762	0.00418107
ENSG00000224593	RP11-30B1.1	0.390468	0.00421211
ENSG00000238387	snoU13	0.387911	0.00449076
ENSG00000229836	XXbac-BPG248L24.10	0.387086	0.0045841
ENSG00000183067	IGSF5	0.386546	0.00464611
ENSG00000265388	RN7SL391P	0.385932	0.00471746
ENSG00000139055	ERP27	0.385843	0.0047279
ENSG00000256143		0.385331	0.00478821
ENSG00000187715	KBTBD12	0.385062	0.0048202
ENSG00000205537	RP11-89H19.1	0.384709	0.00486254
ENSG00000130427	EPO	0.384665	0.00486774
ENSG00000162078	ZG16B	0.384111	0.00493478
ENSG00000124215	CDH26	0.384018	0.00494618
ENSG00000101441	CST4	0.382895	0.00508478
ENSG00000245694	CRNDE	0.382823	0.00509388
ENSG00000265246	RP11-663N22.1	0.382699	0.00510939
ENSG00000250886	CTD-2046J7.1	0.381546	0.00525582
ENSG00000260310	RP11-27M24.2	0.381288	0.00528911
ENSG00000205307	SAP25	0.381286	0.00528944
ENSG00000235947	EGOT	0.381044	0.00532085
ENSG00000229417	NPM1P25	0.380717	0.00536352
ENSG00000156564	LRFN2	0.3789	0.00560609
ENSG00000102970	CCL17	0.378792	0.00562081
ENSG00000232546	RP11-458F8.1	0.378709	0.00563216
ENSG00000225187	AC073283.7	0.37848	0.00566345
ENSG00000051620	HEBP2	0.377529	0.00579539
ENSG00000142606	MMEL1	0.377485	0.00580155
ENSG00000120440	TTLL2	0.37725	0.00583468
ENSG00000228688	COL11A2P1	0.376458	0.00594726
ENSG00000202318	Y_RNA	0.376452	0.0059481
ENSG00000258420	RP11-403B2.3	0.376339	0.00596427
ENSG00000205853	RFPL3S	0.376201	0.00598417
ENSG00000165312	OTUD1	0.375822	0.00603903
ENSG00000266958	AC006126.3	0.375818	0.00603964
ENSG00000229862	RP11-505P4.7	0.37483	0.00618461
ENSG00000232600	TONSL-AS1	0.374456	0.00624032
ENSG00000198879	SFMBT2	0.373517	0.00638209
ENSG00000215834	FMO9P	0.373372	0.00640418
ENSG00000271049	CTD-2553L13.7	0.372083	0.00660387
ENSG00000187554	TLR5	0.37203	0.00661217
ENSG00000256594	RP11-705C15.2	0.371126	0.0067557
ENSG00000229453	SPINK8	0.369698	0.00698794
ENSG00000256005		0.368821	0.00713387
ENSG00000235354	CTA-276O3.4	0.368217	0.00723602
ENSG00000235088	RP4-620E11.4	0.36735	0.00738462
ENSG00000161031	PGLYRP2	0.3672	0.00741073
ENSG00000178764	ZHX2	0.36626	0.00757554
ENSG00000267112	RP11-839G9.1	0.365764	0.0076638
ENSG00000249588	CTC-537E7.1	0.36505	0.00779231
ENSG00000260886	TAT-AS1	0.364908	0.00781802
ENSG00000240280	TCAM1P	0.364234	0.00794147
ENSG00000183036	PCP4	0.364113	0.00796385
ENSG00000256166	XXbac-BPG248L24.13	0.363837	0.00801495
ENSG00000146833	TRIM4	0.363784	0.00802489
ENSG00000155792	DEPTOR	0.36293	0.00818511
ENSG00000249646	OR7E94P	0.362836	0.00820296
ENSG00000243504	RPS23P1	0.362771	0.00821519
ENSG00000251000	AC008592.3	0.362674	0.00823372
ENSG00000184709	LRRC26	0.362599	0.00824793
ENSG00000183066	WBP2NL	0.362502	0.00826651
ENSG00000187116	LILRA5	0.362004	0.00836213
ENSG00000229512	AC068580.5	0.361735	0.00841408
ENSG00000074416	MGLL	0.361393	0.00848051
ENSG00000203542		0.361369	0.0084852
ENSG00000140396	NCOA2	0.360625	0.00863165
ENSG00000265648	RN7SL279P	0.360607	0.00863524
ENSG00000074071	MRPS34	0.360369	0.00868254
ENSG00000196214	ZNF766	0.360198	0.00871662
ENSG00000007545	CRAMP1	0.360113	0.0087337
ENSG00000255974	CYP2A6	0.359498	0.00885756
ENSG00000154198	CYP4Z2P	0.359447	0.00886794
ENSG00000273361	RP11-378A13.2	0.359344	0.00888873
ENSG00000113916	BCL6	0.359174	0.00892351
ENSG00000155085	AK9	0.358832	0.00899341
ENSG00000069493	CLEC2D	0.358747	0.00901095
ENSG00000183273	CCDC60	0.358287	0.00910589
ENSG00000171433	GLOD5	0.358174	0.00912953
ENSG00000041353	RAB27B	0.357978	0.00917024
ENSG00000014164	ZC3H3	0.357637	0.00924181
ENSG00000006625	GGCT	0.357039	0.00936821
ENSG00000231868	RP1-202O8.2	0.356993	0.00937809
ENSG00000259314	CTD-3065B20.3	0.356783	0.00942285
ENSG00000226138	RP1-228P16.7	0.356668	0.0094475
ENSG00000114812	VIPR1	0.356612	0.00945942
ENSG00000249717	RP11-44F21.3	0.356381	0.00950921
ENSG00000196724	ZNF418	0.356301	0.00952637
ENSG00000179583	CIITA	0.356271	0.00953294
ENSG00000228793	RP1-223B1.1	0.356247	0.0095381
ENSG00000215347	SLC25A5P1	0.356118	0.00956589
ENSG00000241258	CRCP	0.3561	0.00956988
ENSG00000236846	RP11-239E10.2	0.356018	0.00958774
ENSG00000164983	TMEM65	0.355844	0.00962553
ENSG00000178719	GRINA	0.355844	0.00962553
ENSG00000267136	RP11-53B2.3	0.355785	0.00963845
ENSG00000197430	OPALIN	0.355492	0.00970236
ENSG00000225385	RP11-350E12.4	0.355307	0.00974319
ENSG00000178972		0.355161	0.00977529
ENSG00000173572	NLRP13	0.35508	0.00979318
ENSG00000230899	MAGEA8-AS1	0.355006	0.00980962
ENSG00000160949	TONSL	0.354905	0.00983196
ENSG00000172382	PRSS27	0.354393	0.00994617
ENSG00000172283	PRYP4	0.354002	0.0100341
ENSG00000234597	AC010096.1	0.353587	0.0101282
ENSG00000130244	FAM98C	0.353197	0.0102171
ENSG00000228399	RP4-575N6.2	0.353054	0.01025
ENSG00000101888	NXT2	0.351917	0.0105145
ENSG00000253217	KB-1991G8.1	0.351639	0.0105799
ENSG00000268416	CTD-2626G11.2	0.351628	0.0105825
ENSG00000258262	RP11-693J15.3	0.351415	0.0106331
ENSG00000258910	RP11-19E11.1	0.35137	0.0106436
ENSG00000253806	CTD-2292P10.2	0.350892	0.0107577
ENSG00000255322		0.350551	0.0108398
ENSG00000260986	RP11-854K16.3	0.349817	0.0110181
ENSG00000074410	CA12	0.349526	0.0110895
ENSG00000249994	CTD-2383I20.1	0.34929	0.0111478
ENSG00000207395	Y_RNA	0.349251	0.0111574
ENSG00000112977	DAP	0.348929	0.0112374
ENSG00000230753	ZNF341-AS1	0.348587	0.0113227
ENSG00000090565	RAB11FIP3	0.348246	0.0114085
ENSG00000231604	RP5-897D18.1	0.348237	0.0114108
ENSG00000239857	GET4	0.347989	0.0114733
ENSG00000164597	COG5	0.347904	0.011495
ENSG00000269372		0.347558	0.0115831
ENSG00000250372	MARK2P4	0.347534	0.0115891
ENSG00000100784	RPS6KA5	0.347136	0.0116914
ENSG00000234983	AC010132.11	0.346538	0.0118462
ENSG00000163072	NOSTRIN	0.346453	0.0118685
ENSG00000247774	PCED1B-AS1	0.346355	0.0118941
ENSG00000246740	PLA2G4E-AS1	0.346349	0.0118956
ENSG00000242620		0.346255	0.0119202
ENSG00000259188	CTD-2647E9.3	0.346091	0.0119631
ENSG00000253673	CTC-436K13.1	0.346056	0.0119723
ENSG00000160948	VPS28	0.34594	0.0120028
ENSG00000255774	AP000439.3	0.345888	0.0120167
ENSG00000165527	ARF6	0.34577	0.0120478
ENSG00000248144	ADH1C	0.345431	0.0121376
ENSG00000270926	RP11-551L14.7	0.345312	0.0121694
ENSG00000010278	CD9	0.345001	0.0122524
ENSG00000270269	IMMP1LP1	0.344757	0.012318
ENSG00000231465	RP11-542K23.9	0.344743	0.0123219
ENSG00000115705	TPO	0.344636	0.0123508
ENSG00000215333	KRT18P23	0.344192	0.012471
ENSG00000226210	WASH7P	0.343977	0.0125298
ENSG00000188959	C9orf152	0.343386	0.012692
ENSG00000165244	ZNF367	0.342867	0.0128363
ENSG00000235368	SAPCD2P2	0.342731	0.0128742
ENSG00000151327	FAM177A1	0.342696	0.012884
ENSG00000239195	SNORD5	0.342641	0.0128994
ENSG00000260586	RP11-592N21.2	0.342507	0.012937
ENSG00000255050	RP11-661A12.9	0.342269	0.013004
ENSG00000270512	RP5-1136G2.1	0.342264	0.0130054
ENSG00000131042	LILRB2	0.342099	0.0130522
ENSG00000259675	RP11-507B12.1	0.341845	0.0131242
ENSG00000095906	NUBP2	0.341842	0.013125
ENSG00000272949	RP11-514P8.8	0.341757	0.0131493
ENSG00000152894	PTPRK	0.341159	0.0133205
ENSG00000215034	DSTNP4	0.34108	0.0133433
ENSG00000198580	RP11-611L7.2	0.341018	0.0133613
ENSG00000263709	RP11-321A17.4	0.340819	0.0134188
ENSG00000249709	ZNF564	0.340657	0.013466
ENSG00000205593	DENND6B	0.340647	0.0134688
ENSG00000213065	RP3-431P23.2	0.340262	0.0135813
ENSG00000250892	RP11-1365D11.1	0.340227	0.0135914
ENSG00000113430	IRX4	0.340201	0.0135992
ENSG00000095585	BLNK	0.339982	0.0136633
ENSG00000232036	GS1-115G20.2	0.339798	0.0137176
ENSG00000134595	SOX3	0.339566	0.0137863
ENSG00000008513	ST3GAL1	0.33911	0.0139221
ENSG00000261068	RP11-7K24.3	0.339052	0.0139396
ENSG00000243838	PSMC1P7	0.338949	0.0139703
ENSG00000270165	RP11-167P11.2	0.338861	0.0139967
ENSG00000234187	AIMP1P1	0.338768	0.014025
ENSG00000206549	PRSS50	0.338739	0.0140335
ENSG00000239486	RP11-163E9.1	0.338613	0.0140717
ENSG00000234201	BMI1P1	0.338135	0.0142165
ENSG00000272768	RP4-673M15.1	0.338001	0.0142576
ENSG00000254343	RP11-760H22.2	0.337741	0.0143371
ENSG00000228837	CBX3P6	0.337587	0.0143844
ENSG00000226890	LA16c-395F10.1	0.337574	0.0143884
ENSG00000267259	CTD-2008P7.9	0.337372	0.0144507
ENSG00000238117	AP004372.1	0.336917	0.0145916
ENSG00000252757	RN7SKP96	0.336911	0.0145936
ENSG00000269709		0.336299	0.0147852
ENSG00000111725	PRKAB1	0.336208	0.0148141
ENSG00000166446	CDYL2	0.336208	0.0148141
ENSG00000174233	ADCY6	0.336037	0.014868
ENSG00000168269	FOXI1	0.336009	0.014877
ENSG00000248319	RP11-205M3.3	0.335675	0.0149828
ENSG00000232316	RP1-124C6.1	0.335613	0.0150027
ENSG00000267107	PCAT19	0.335361	0.0150832
ENSG00000226994	AC012593.1	0.33534	0.0150899
ENSG00000147234	FRMPD3	0.335127	0.0151585
ENSG00000234617	SNRK-AS1	0.335012	0.0151953
ENSG00000081923	ATP8B1	0.334927	0.0152228
ENSG00000186188	FFAR4	0.334525	0.0153532
ENSG00000243064	ABCC13	0.334501	0.0153609
ENSG00000162747	FCGR3B	0.334233	0.0154483
ENSG00000114861	FOXP1	0.333903	0.0155568
ENSG00000196800	SPINK14	0.333784	0.0155958
ENSG00000250312	ZNF718	0.333732	0.015613
ENSG00000197320	AC060834.2	0.333696	0.0156247
ENSG00000228453	RPS15AP9	0.333559	0.0156701
ENSG00000231311	PRYP2	0.333463	0.0157018
ENSG00000212712	AP002414.1	0.333451	0.0157059
ENSG00000073734	ABCB11	0.333428	0.0157134
ENSG00000147813	NAPRT	0.33339	0.0157261
ENSG00000264012	RP11-627G18.2	0.333359	0.0157365
ENSG00000202379	SNORA70	0.333277	0.0157638
ENSG00000260600	RP11-109D24.1	0.333252	0.0157722
ENSG00000241250	RPL17P20	0.333212	0.0157852
ENSG00000272664	OR51C4P	0.333212	0.0157852
ENSG00000225752	RP1-45I4.2	0.333151	0.0158057
ENSG00000162645	GBP2	0.333049	0.0158398
ENSG00000204618	RNF39	0.3329	0.0158896
ENSG00000135750	KCNK1	0.332793	0.0159255
ENSG00000263958	RP11-676J15.1	0.332724	0.0159487
ENSG00000227945	RP11-103C16.2	0.332622	0.0159829
ENSG00000105501	SIGLEC5	0.332286	0.0160962
ENSG00000227038	GTF2IP7	0.332279	0.0160988
ENSG00000014123	UFL1	0.33211	0.0161562
ENSG00000101278	RPS10L	0.33211	0.0161562
ENSG00000213438	YBX2P1	0.332099	0.0161598
ENSG00000007944	MYLIP	0.331853	0.0162434
ENSG00000119535	CSF3R	0.331823	0.0162536
ENSG00000231280	SALL4P6	0.331696	0.0162973
ENSG00000091831	ESR1	0.331683	0.0163017
ENSG00000240902	APOOP2	0.331671	0.0163056
ENSG00000260681	CTA-363E6.5	0.331655	0.0163112
ENSG00000142949	PTPRF	0.331427	0.0163896
ENSG00000258659	TRIM34	0.331259	0.0164472
ENSG00000248738	RP11-87E22.2	0.331182	0.016474
ENSG00000216854	RPL17P26	0.331137	0.0164895
ENSG00000067646	ZFY	0.33107	0.0165125
ENSG00000232757	ETF1P1	0.330712	0.0166368
ENSG00000154760	SLFN13	0.330487	0.0167153
ENSG00000128833	MYO5C	0.330402	0.0167452
ENSG00000219149	RP11-214N16.2	0.33036	0.0167599
ENSG00000258676	RP11-386M24.3	0.330307	0.0167785
ENSG00000227002	SNRPEP10	0.330193	0.0168187
ENSG00000236807	AC092066.6	0.330167	0.0168277
ENSG00000166928	MS4A14	0.330115	0.0168461
ENSG00000232386	RP11-66B24.2	0.330106	0.0168494
ENSG00000204616	TRIM31	0.329804	0.0169556
ENSG00000113494	PRLR	0.329378	0.0171073
ENSG00000235781	XXbac-BPG249D20.9	0.329283	0.0171411
ENSG00000255652	RP11-313F23.4	0.32884	0.0172999
ENSG00000273142	RP11-458F8.4	0.328695	0.0173524
ENSG00000240747	KRBOX1	0.328572	0.0173966
ENSG00000117009	KMO	0.328516	0.0174171
ENSG00000237166	AC007163.3	0.328491	0.0174259
ENSG00000198719	DLL1	0.328353	0.0174761
ENSG00000271817	U3	0.328233	0.0175196
ENSG00000236476	RP11-8J9.5	0.32808	0.0175755
ENSG00000131401	NAPSB	0.328066	0.0175805
ENSG00000232124	AP001057.1	0.327894	0.0176437
ENSG00000216915	RP1-97D16.1	0.327708	0.0177119
ENSG00000162777	DENND2D	0.32767	0.0177257
ENSG00000146776	ATXN7L1	0.327585	0.0177571
ENSG00000188883	KLRG2	0.327527	0.0177782
ENSG00000107485	GATA3	0.327329	0.0178516
ENSG00000196417	ZNF765	0.327329	0.0178516
ENSG00000263595	RN7SL823P	0.327277	0.0178708
ENSG00000261996	CTC-281F24.1	0.327271	0.0178728
ENSG00000235197	ZNF33CP	0.327211	0.0178952
ENSG00000217539	IQCB2P	0.327078	0.0179444
ENSG00000164626	KCNK5	0.326646	0.0181057
ENSG00000257671	RP3-416H24.1	0.326646	0.0181057
ENSG00000108417	KRT37	0.326616	0.0181167
ENSG00000199273	Y_RNA	0.32631	0.0182318
ENSG00000238116	RP3-347M6.2	0.326153	0.0182908
ENSG00000267151	MIR2117HG	0.325842	0.0184087
ENSG00000214290	COLCA2	0.325746	0.0184452
ENSG00000173239	LIPM	0.325735	0.0184492
ENSG00000187210	GCNT1	0.325621	0.0184926
ENSG00000267196	RP11-813F20.4	0.325618	0.018494
ENSG00000214782	MS4A18	0.325548	0.0185205
ENSG00000230922	RP4-753M9.1	0.325514	0.0185335
ENSG00000253692	IGHEP1	0.32538	0.0185847
ENSG00000214797	RP11-1036E20.9	0.324987	0.0187357
ENSG00000258990	MPPE1P1	0.324911	0.0187648
ENSG00000119900	OGFRL1	0.324853	0.0187874
ENSG00000127564	PKMYT1	0.324853	0.0187874
ENSG00000099958	DERL3	0.324583	0.0188918
ENSG00000230980	RPL36AP39	0.324457	0.0189409
ENSG00000182957	SPATA13	0.32434	0.0189862
ENSG00000144791	LIMD1	0.323999	0.0191196
ENSG00000259339	TGIF1P1	0.323622	0.0192681
ENSG00000144476	ACKR3	0.323316	0.019389
ENSG00000214031	RP11-169L17.3	0.322222	0.0198269
ENSG00000214335	CTAGE16P	0.32211	0.0198724
ENSG00000267116	RP11-64C12.7	0.321918	0.0199504
ENSG00000002933	TMEM176A	0.321899	0.0199578
ENSG00000187689	AMTN	0.321792	0.0200016
ENSG00000186160	CYP4Z1	0.321535	0.0201063
ENSG00000215899	RP11-439L8.2	0.321236	0.0202289
ENSG00000106302	HYAL4	0.320947	0.0203483
ENSG00000272155	RP11-707M3.3	0.320925	0.0203571
ENSG00000156009	MAGEA8	0.320757	0.0204269
ENSG00000260228	RP11-483P21.2	0.320604	0.0204903
ENSG00000225431	AP001626.1	0.320458	0.0205512
ENSG00000267383	CTC-260E6.6	0.320379	0.0205839
ENSG00000259866	RP11-177N22.2	0.320041	0.0207254
ENSG00000176895	OR51A7	0.319889	0.0207894
ENSG00000143502	SUSD4	0.319816	0.0208203
ENSG00000224326	RP5-933B4.1	0.319633	0.0208974
ENSG00000199846	RNU1-72P	0.319536	0.0209384
ENSG00000185924	RTN4RL1	0.319481	0.0209617
ENSG00000069399	BCL3	0.319474	0.0209646
ENSG00000170615	SLC26A5	0.319389	0.0210008
ENSG00000188112	C6orf132	0.319303	0.0210371
ENSG00000174749	C4orf32	0.319218	0.0210734
ENSG00000259459	RP11-321G12.1	0.319163	0.0210969
ENSG00000258424	RP11-471B22.2	0.318962	0.0211826
ENSG00000233467	U40455.1	0.318532	0.0213669
ENSG00000242094	FOXP1-IT1	0.318509	0.021377
ENSG00000163221	S100A12	0.318306	0.0214647
ENSG00000231307	RPS3P2	0.318133	0.0215393
ENSG00000111424	VDR	0.318023	0.0215873
ENSG00000185467	KPNA7	0.317888	0.0216459
ENSG00000250651	PABPC1P7	0.317493	0.0218186
ENSG00000261437	RP11-22C11.2	0.31745	0.0218372
ENSG00000227484	XX-C283C717.1	0.31734	0.0218858
ENSG00000179165	PXT1	0.317141	0.0219734
ENSG00000262495	RP11-46I8.1	0.317095	0.0219936
ENSG00000119844	AFTPH	0.316998	0.0220363
ENSG00000266202	RP1-66C13.4	0.316672	0.0221807
ENSG00000196433	ASMT	0.316641	0.0221944
ENSG00000237063	RP4-550H1.5	0.31654	0.0222397
ENSG00000054179	ENTPD2	0.316513	0.0222516
ENSG00000169006	NTSR2	0.316498	0.0222585
ENSG00000089116	LHX5	0.316473	0.0222695
ENSG00000263098	RP11-567O16.1	0.316018	0.022473
ENSG00000157999	ANKRD61	0.315803	0.0225699
ENSG00000254965	C1DP5	0.315771	0.0225845
ENSG00000255178	RP11-686G23.2	0.315771	0.0225845
ENSG00000234985	RP11-3L10.3	0.315712	0.0226111
ENSG00000149043	SYT8	0.315574	0.0226735
ENSG00000240040	AC096579.13	0.315557	0.0226812
ENSG00000203499	FAM83H-AS1	0.315461	0.0227244
ENSG00000235726	AC010148.1	0.315438	0.0227352
ENSG00000255086	RP11-336F14.1	0.315437	0.0227355
ENSG00000225658	TAF13P2	0.315428	0.0227397
ENSG00000230259		0.315323	0.0227871
ENSG00000230750	SDAD1P2	0.315313	0.022792
ENSG00000103528	SYT17	0.315205	0.0228408
ENSG00000187566	NHLRC1	0.315188	0.0228488
ENSG00000181013	C17orf47	0.315074	0.0229006
ENSG00000136826	KLF4	0.315035	0.0229187
ENSG00000256120	RP11-778H2.1	0.314936	0.0229637
ENSG00000204572	KRTAP5-10	0.314828	0.0230133
ENSG00000254859	RP11-661A12.5	0.314636	0.0231016
ENSG00000259381	RP11-192M23.1	0.314522	0.0231538
ENSG00000268658	LINC00664	0.314063	0.0233661
ENSG00000179627	ZBTB42	0.313925	0.0234305
ENSG00000224678	GAPDHP46	0.313775	0.0235005
ENSG00000103254	FAM173A	0.313669	0.02355
ENSG00000261776	RP11-358L22.2	0.313601	0.0235816
ENSG00000101280	ANGPT4	0.313537	0.0236117
ENSG00000234174	AC016683.5	0.313482	0.0236375
ENSG00000254854	CTD-2523D13.2	0.313446	0.0236543
ENSG00000250256	RP11-267A15.3	0.313355	0.0236969
ENSG00000232334	RP11-47G11.2	0.313352	0.0236982
ENSG00000250001	CTD-2201E9.2	0.313302	0.0237221
ENSG00000100906	NFKBIA	0.313242	0.0237503
ENSG00000258949	RP11-857B24.5	0.313206	0.023767
ENSG00000065923	SLC9A7	0.312986	0.0238711
ENSG00000154274	C4orf19	0.312809	0.0239549
ENSG00000211553	AC253576.2	0.312062	0.024311
ENSG00000103274	NUBP1	0.312046	0.0243186
ENSG00000248517	RP11-386B13.4	0.311974	0.0243534
ENSG00000099985	OSM	0.311907	0.0243855
ENSG00000184293	CLECL1	0.311778	0.0244476
ENSG00000119139	TJP2	0.31162	0.0245243
ENSG00000241983	RN7SL566P	0.311411	0.0246254
ENSG00000103023	PRSS54	0.311314	0.0246724
ENSG00000137747	TMPRSS13	0.310899	0.0248751
ENSG00000229352	AC007563.3	0.310844	0.0249017
ENSG00000177350	RPL13AP3	0.310752	0.0249468
ENSG00000273096	RP3-508I15.20	0.310642	0.0250008
ENSG00000234261	RP11-146I2.1	0.310356	0.0251421
ENSG00000255334	RP11-708L7.6	0.310356	0.0251421
ENSG00000248663	LINC00992	0.310212	0.0252131
ENSG00000235920	AC073109.2	0.310151	0.0252434
ENSG00000206637	SNORA70	0.310146	0.0252458
ENSG00000257830	RP11-845M18.7	0.310123	0.0252573
ENSG00000102962	CCL22	0.309988	0.0253242
ENSG00000105053	VRK3	0.309741	0.025447
ENSG00000270164	LINC01480	0.309682	0.0254767
ENSG00000255243	CTD-2507G9.1	0.309659	0.0254883
ENSG00000213287	RP11-680L20.1	0.309501	0.025567
ENSG00000253593	RP11-157E21.1	0.309192	0.0257221
ENSG00000234521	AC005041.11	0.309095	0.0257712
ENSG00000234183	AC004854.4	0.309087	0.0257754
ENSG00000140497	SCAMP2	0.308888	0.0258759
ENSG00000250734	RP11-404E16.1	0.308868	0.0258857
ENSG00000213799	ZNF845	0.308717	0.0259624
ENSG00000257955	RP1-228P16.5	0.308604	0.0260197
ENSG00000149972	CNTN5	0.308439	0.0261037
ENSG00000151623	NR3C2	0.308254	0.0261982
ENSG00000272691	RP11-290M5.4	0.308244	0.0262033
ENSG00000137203	TFAP2A	0.308119	0.0262671
ENSG00000229950	TFAP2A-AS1	0.308119	0.0262671
ENSG00000259964	THSD4-AS1	0.308107	0.0262734
ENSG00000258848	GRAMD4P6	0.308088	0.026283
ENSG00000162032	SPSB3	0.307692	0.0264866
ENSG00000271975		0.307692	0.0264866
ENSG00000099992	TBC1D10A	0.307607	0.0265306
ENSG00000241269	AC093620.5	0.307522	0.0265748
ENSG00000263220	RP11-420A6.2	0.307226	0.0267281
ENSG00000231610	AC021021.1	0.307078	0.026805
ENSG00000112357	PEX7	0.306924	0.0268854
ENSG00000248359	CTC-537E7.2	0.306914	0.0268904
ENSG00000271588	LARP7P1	0.306822	0.0269388
ENSG00000266560	RP11-1007I13.4	0.306674	0.0270161
ENSG00000183607	GKN2	0.306565	0.0270735
ENSG00000240940	RN7SL591P	0.306425	0.027147
ENSG00000267733	RP11-64C12.3	0.306409	0.0271554
ENSG00000237171	GS1-466O4.5	0.306309	0.0272081
ENSG00000172243	CLEC7A	0.306243	0.027243
ENSG00000139890	REM2	0.306156	0.0272894
ENSG00000224876	RP11-49G10.3	0.306053	0.0273436
ENSG00000231356	RP13-238N7.2	0.306053	0.0273436
ENSG00000248474	CTD-2292M14.1	0.306053	0.0273436
ENSG00000253318	TMCC1P1	0.306053	0.0273436
ENSG00000181358	CTAGE10P	0.306004	0.0273697
ENSG00000131538	TTTY6	0.305991	0.0273765
ENSG00000255020	AF131216.5	0.305961	0.0273926
ENSG00000265781	RP11-384E22.1	0.305797	0.0274796
ENSG00000106588	PSMA2	0.305558	0.027607
ENSG00000130222	GADD45G	0.305558	0.027607
ENSG00000196730	DAPK1	0.305558	0.027607
ENSG00000157388	CACNA1D	0.305473	0.0276527
ENSG00000236734		0.305225	0.0277852
ENSG00000110315	RNF141	0.305216	0.0277899
ENSG00000269474		0.305206	0.0277956
ENSG00000230408	AC007163.6	0.305046	0.0278818
ENSG00000131548	TTTY6B	0.304922	0.0279482
ENSG00000180230	NACAP2	0.304419	0.0282207
ENSG00000184022	OR2T10	0.304419	0.0282207
ENSG00000185000	DGAT1	0.304363	0.0282516
ENSG00000198373	WWP2	0.304277	0.0282981
ENSG00000267638	RP11-546M21.6	0.304162	0.0283611
ENSG00000255087	RP11-168K9.2	0.303991	0.0284548
ENSG00000251408	RP11-586D19.2	0.303954	0.0284748
ENSG00000250539	KRT8P33	0.303765	0.0285786
ENSG00000198171	DDRGK1	0.30368	0.0286256
ENSG00000259616	RP11-507B12.2	0.303587	0.0286765
ENSG00000235012	AF121897.4	0.30321	0.028885
ENSG00000237773	AC003075.4	0.303189	0.028897
ENSG00000011198	ABHD5	0.303082	0.0289561
ENSG00000236318	AC019117.1	0.302978	0.0290141
ENSG00000130193	THEM6	0.302911	0.0290512
ENSG00000248954	RP11-304F15.4	0.302895	0.0290601
ENSG00000227123	RPL12P44	0.302854	0.0290831
ENSG00000229596	MYL8P	0.302824	0.0290997
ENSG00000186377	CYP4X1	0.302686	0.0291769
ENSG00000261419	RP11-57A19.4	0.302518	0.029271
ENSG00000230086	VN1R96P	0.302298	0.0293947
ENSG00000157303	SUSD3	0.302077	0.0295191
ENSG00000271387	RP11-382D12.2	0.302016	0.0295539
ENSG00000135480	KRT7	0.301972	0.0295786
ENSG00000235005	RP11-195M16.1	0.301676	0.0297465
ENSG00000231707	PABPC1P1	0.30166	0.0297558
ENSG00000214783	POLR2J4	0.301631	0.0297723
ENSG00000160588	MPZL3	0.30146	0.0298696
ENSG00000254606	RP11-22P4.2	0.301427	0.0298881
ENSG00000254864	CTD-2516F10.4	0.301343	0.0299364
ENSG00000182095	TNRC18	0.301204	0.0300159
ENSG00000138271	GPR87	0.300954	0.0301592
ENSG00000198648	STK39	0.300777	0.0302613
ENSG00000258956	COX4I1P1	0.300731	0.030288
ENSG00000237930	AC007563.4	0.300559	0.0303872
ENSG00000221332	U3	0.300462	0.0304432
ENSG00000259212	CTD-3065B20.2	0.300435	0.0304587
ENSG00000227367	SLC9B1P4	0.300406	0.030476
ENSG00000262094	AC139099.5	0.300351	0.030508
ENSG00000230165	CTB-1144G6.5	0.300288	0.0305441
ENSG00000176884	GRIN1	0.300271	0.0305541
ENSG00000266160	RN7SL612P	0.300218	0.030585
ENSG00000262884	CTD-3060P21.1	0.300179	0.0306075
ENSG00000253408	RP11-231D20.2	0.300031	0.0306942
ENSG00000140153	WDR20	0.300009	0.030707
ENSG00000198217	OR51H2P	0.299983	0.0307219
ENSG00000237970	TMEM161BP1	0.299934	0.0307507
ENSG00000100219	XBP1	0.299838	0.0308069
ENSG00000260621	RP11-413H22.2	0.299838	0.0308069
ENSG00000235939	RP11-123B3.2	0.299707	0.0308837
ENSG00000178467	P4HTM	0.299582	0.0309571
ENSG00000270367	RP11-331G2.6	0.299561	0.0309694
ENSG00000217135	RP1-140K8.3	0.29952	0.0309935
ENSG00000239941	RP11-246A10.1	0.299403	0.0310621
ENSG00000221096		0.299263	0.0311446
ENSG00000225730	RP3-365O12.2	0.299263	0.0311446
ENSG00000270477	RP1-72E17.2	0.299263	0.0311446
ENSG00000259725	CTD-3032H12.1	0.298946	0.0313323
ENSG00000182165	TP53TG1	0.298899	0.0313606
ENSG00000173137	ADCK5	0.298813	0.0314113
ENSG00000176842	IRX5	0.298734	0.0314584
ENSG00000261971	MMP25-AS1	0.298728	0.0314622
ENSG00000260268	LINC00919	0.298605	0.0315355
ENSG00000252311	RNU1-103P	0.298564	0.0315602
ENSG00000241810	HMGN2P13	0.298504	0.0315956
ENSG00000235059	AC008175.1	0.298448	0.0316295
ENSG00000211890	IGHA2	0.298313	0.0317102
ENSG00000169896	ITGAM	0.298179	0.0317903
ENSG00000100592	DAAM1	0.297447	0.0322327
ENSG00000197818	SLC9A8	0.297447	0.0322327
ENSG00000213942	RP1-102E24.1	0.297388	0.0322688
ENSG00000271916	RP11-884K10.6	0.297119	0.0324327
ENSG00000123992	DNPEP	0.297106	0.0324407
ENSG00000182022	CHST15	0.29702	0.0324929
ENSG00000264222	RP11-757O6.1	0.296995	0.0325087
ENSG00000231709		0.29687	0.0325849
ENSG00000149922	TBX6	0.29685	0.0325975
ENSG00000231563	RP11-245P10.4	0.296812	0.0326208
ENSG00000257027	RP11-705C15.3	0.296764	0.03265
ENSG00000136935	GOLGA1	0.296679	0.0327024
ENSG00000179698	WDR97	0.296508	0.0328076
ENSG00000145675	PIK3R1	0.296252	0.0329659
ENSG00000236858	CTA-992D9.6	0.296171	0.033016
ENSG00000259254	CTD-2339L15.3	0.296037	0.0330993
ENSG00000166912	MTMR10	0.295996	0.0331248
ENSG00000243902	ELFN2	0.295902	0.0331832
ENSG00000272746	RP11-53B2.6	0.29582	0.0332344
ENSG00000253991	KB-1562D12.2	0.295718	0.0332979
ENSG00000234159	RBPMSLP	0.295661	0.0333336
ENSG00000135090	TAOK3	0.295569	0.033391
ENSG00000253445	CTB-79E8.2	0.295569	0.033391
ENSG00000264326	MIR4657	0.295524	0.033419
ENSG00000166743	ACSM1	0.295509	0.0334288
ENSG00000223609	HBD	0.295499	0.0334347
ENSG00000137486	ARRB1	0.295484	0.0334445
ENSG00000175874	CREG2	0.295423	0.0334822
ENSG00000269653	CTB-102L5.7	0.29541	0.0334906
ENSG00000008283	CYB561	0.295398	0.033498
ENSG00000166391	MOGAT2	0.295307	0.0335551
ENSG00000172867	KRT2	0.295304	0.0335574
ENSG00000235090	RPL7L1P3	0.295191	0.033628
ENSG00000253796	RP11-1084E5.1	0.295126	0.0336694
ENSG00000261842	RP11-143I21.1	0.295075	0.0337015
ENSG00000233560	KRT8P39	0.295057	0.0337129
ENSG00000214695	NPAP1P2	0.294878	0.033826
ENSG00000269619		0.29485	0.0338435
ENSG00000259034		0.29483	0.0338561
ENSG00000256799	RP11-500M8.6	0.294609	0.0339964
ENSG00000226194	RP1-137D17.1	0.294598	0.034003
ENSG00000166897	ELFN2	0.294545	0.0340373
ENSG00000117480	FAAH	0.294459	0.0340916
ENSG00000133739	LRRCC1	0.294374	0.034146
ENSG00000106541	AGR2	0.294288	0.0342004
ENSG00000254997	KRTAP5-9	0.29428	0.0342061
ENSG00000122188	LAX1	0.294048	0.0343544
ENSG00000261888	AC144831.1	0.293731	0.0345579
ENSG00000117226	GBP3	0.293691	0.0345837
ENSG00000256172	RP11-473M14.3	0.293645	0.0346129
ENSG00000198406	BZW1P2	0.293605	0.0346387
ENSG00000271941	RP11-188P20.3	0.29352	0.0346938
ENSG00000257580	RP11-718L23.1	0.293498	0.0347078
ENSG00000140400	MAN2C1	0.293435	0.034749
ENSG00000196576	PLXNB2	0.293349	0.0348043
ENSG00000261837	RP11-264L1.3	0.293285	0.0348462
ENSG00000220734	RP3-510O8.3	0.293242	0.0348737
ENSG00000222068	RN7SKP154	0.293242	0.0348737
ENSG00000227624	SNRPEP3	0.293242	0.0348737
ENSG00000184385	UMODL1-AS1	0.293239	0.0348755
ENSG00000213708	SLC16A14P1	0.293223	0.0348862
ENSG00000160179	ABCG1	0.293008	0.0350261
ENSG00000111405	ENDOU	0.292849	0.0351293
ENSG00000196600	SLC22A25	0.292845	0.0351319
ENSG00000272072	CTA-363E19.2	0.292752	0.0351931
ENSG00000227971	RP11-600G3.1	0.29273	0.0352074
ENSG00000231235	RP11-75A9.1	0.29273	0.0352074
ENSG00000238241	CCR12P	0.29273	0.0352074
ENSG00000266985	CTD-2329C7.2	0.29273	0.0352074
ENSG00000082153	BZW1	0.292666	0.035249
ENSG00000203326	ZNF525	0.292496	0.0353609
ENSG00000232954	LINC00374	0.292474	0.0353753
ENSG00000148362	C9orf142	0.292325	0.0354731
ENSG00000141560	FN3KRP	0.292239	0.0355293
ENSG00000255157	CTD-2313N18.8	0.292148	0.0355893
ENSG00000232400	RAD17P1	0.292035	0.0356641
ENSG00000102349	KLF8	0.292003	0.0356854
ENSG00000269489	RP11-98D18.17	0.291991	0.035693
ENSG00000133878	DUSP26	0.291924	0.0357378
ENSG00000228700	RP11-155G14.1	0.291848	0.0357879
ENSG00000140025	EFCAB11	0.291727	0.0358681
ENSG00000100614	PPM1A	0.291642	0.0359248
ENSG00000198355	PIM3	0.291642	0.0359248
ENSG00000163354	DCST2	0.291556	0.0359816
ENSG00000216197		0.291533	0.0359973
ENSG00000233106	RPL12P3	0.291533	0.0359973
ENSG00000177694	NAALADL2	0.29152	0.0360059
ENSG00000239040	Y_RNA	0.291475	0.0360356
ENSG00000157514	TSC22D3	0.291471	0.0360385
ENSG00000211669	IGLV3-10	0.291449	0.0360532
ENSG00000250331	LINC01340	0.291411	0.0360788
ENSG00000216859	RP11-448N11.1	0.291322	0.0361382
ENSG00000223677	OR2AD1P	0.291228	0.0362006
ENSG00000196620	UGT2B15	0.291118	0.0362743
ENSG00000256155	RP11-277P12.9	0.291109	0.0362806
ENSG00000233839	RP11-389O22.4	0.290908	0.0364156
ENSG00000213673	SLC25A5P3	0.29088	0.0364343
ENSG00000226128	RPL26P9	0.290569	0.0366439
ENSG00000259770	RP11-81A1.3	0.290569	0.0366439
ENSG00000133460	SLC2A11	0.290532	0.036669
ENSG00000204388	HSPA1B	0.290532	0.036669
ENSG00000165724	ZMYND19	0.290276	0.0368426
ENSG00000272834	RP5-1042K10.13	0.290276	0.0368426
ENSG00000226505		0.290232	0.0368719
ENSG00000167769	ACER1	0.290198	0.0368952
ENSG00000175785	PRIMA1	0.290196	0.0368968
ENSG00000272115	GS1-393G12.14	0.29019	0.0369006
ENSG00000111796	KLRB1	0.29019	0.0369007
ENSG00000170011	MYRIP	0.290105	0.0369586
ENSG00000188747	NOXA1	0.290105	0.0369586
ENSG00000104936	DMPK	0.29002	0.0370168
ENSG00000189166	TNRC18P3	0.29002	0.0370168
ENSG00000259871	CTA-363E6.1	0.289947	0.0370664
ENSG00000223890	AC008171.1	0.289902	0.0370973
ENSG00000269516	CYP4F23P	0.289901	0.0370974
ENSG00000234263	RP3-325F22.3	0.289804	0.0371642
ENSG00000178726	THBD	0.289764	0.0371917
ENSG00000215149	KRT18P32	0.289678	0.0372499
ENSG00000123572	NRK	0.289653	0.0372676
ENSG00000155545	MIER3	0.289593	0.0373087
ENSG00000214733	RP11-429J17.8	0.289374	0.0374591
ENSG00000179476	C14orf28	0.289337	0.0374847
ENSG00000150527	CTAGE5	0.289251	0.0375435
ENSG00000215262	KCNU1	0.289217	0.0375674
ENSG00000111537	IFNG	0.289209	0.0375726
ENSG00000213128	RPL32P31	0.289209	0.0375726
ENSG00000136379	ABHD17C	0.289081	0.0376614
ENSG00000216913	RP4-753D5.3	0.289064	0.0376726
ENSG00000261841		0.28895	0.0377516
ENSG00000270426	RP11-326I11.5	0.288739	0.0378981
ENSG00000178038	ALS2CL	0.288654	0.0379575
ENSG00000196586	MYO6	0.288654	0.0379575
ENSG00000223837	BRD2-IT1	0.288654	0.0379575
ENSG00000235185	RP5-1056L3.1	0.288575	0.038012
ENSG00000239395	RP11-634B7.5	0.288575	0.038012
ENSG00000270097		0.288567	0.0380177
ENSG00000259968	RP11-428C6.2	0.288518	0.0380516
ENSG00000213244	HIST2H3DP1	0.288518	0.038052
ENSG00000227117	HORMAD2-AS1	0.288483	0.0380764
ENSG00000261386	CTD-2012K14.6	0.288312	0.0381957
ENSG00000069764	PLA2G10	0.28823	0.0382532
ENSG00000143333	RGS16	0.288227	0.0382554
ENSG00000171502	COL24A1	0.288227	0.0382554
ENSG00000230530	LIMD1-AS1	0.288227	0.0382554
ENSG00000100605	ITPK1	0.288141	0.0383152
ENSG00000205560	CPT1B	0.288056	0.0383751
ENSG00000270876	ZNF30-AS1	0.287791	0.0385615
ENSG00000228100	AC016912.3	0.287486	0.0387768
ENSG00000218902	PTMAP3	0.287432	0.0388155
ENSG00000122515	ZMIZ2	0.287373	0.0388571
ENSG00000177508	IRX3	0.287288	0.0389177
ENSG00000228107	AP000692.9	0.287202	0.0389784
ENSG00000135709	KIAA0513	0.287117	0.0390392
ENSG00000173567	ADGRF3	0.287117	0.0390392
ENSG00000196176		0.28705	0.0390868
ENSG00000134830	C5AR2	0.287045	0.0390905
ENSG00000259500	KRT8P24	0.287037	0.0390964
ENSG00000264346	SNORA77	0.286946	0.0391609
ENSG00000231072	GAPDHP64	0.286946	0.039161
ENSG00000224441	AC068831.3	0.286794	0.0392697
ENSG00000196539	OR2T3	0.286709	0.0393307
ENSG00000077454	LRCH4	0.28669	0.0393441
ENSG00000236569	HNRNPA1P73	0.286622	0.0393929
ENSG00000250522	AC004066.3	0.286589	0.0394162
ENSG00000224430	MKRN5P	0.286393	0.0395575
ENSG00000225805	CTD-2313N18.7	0.286362	0.0395796
ENSG00000100722	ZC3H14	0.286349	0.0395895
ENSG00000243675	RP11-379F4.1	0.286196	0.0396992
ENSG00000162591	MEGF6	0.286178	0.0397126
ENSG00000199572	RNA5SP174	0.286146	0.0397355
ENSG00000255471	RP11-736K20.5	0.286135	0.0397432
ENSG00000215812	ZNF847P	0.28608	0.0397831
ENSG00000256612	CYP2B7P	0.286044	0.0398095
ENSG00000256826	AC138744.2	0.286018	0.0398281
ENSG00000031544		0.286013	0.0398317
ENSG00000256362	RP11-955H22.3	0.28594	0.0398846
ENSG00000115648	MLPH	0.285922	0.039898
ENSG00000165516	KLHDC2	0.285922	0.039898
ENSG00000261181	RP11-467M13.2	0.28591	0.0399066
ENSG00000188686		0.285836	0.0399599
ENSG00000198089	SFI1	0.285836	0.0399599
ENSG00000258827	RP11-537P22.2	0.285729	0.0400377
ENSG00000226887	ERVMER34-1	0.285672	0.0400796
ENSG00000229405	AC092580.1	0.285618	0.0401188
ENSG00000175591	P2RY2	0.285495	0.0402084
ENSG00000234896	OR7E62P	0.285466	0.0402292
ENSG00000106537	TSPAN13	0.285409	0.0402707
ENSG00000228352	RP11-537H15.3	0.285409	0.0402707
ENSG00000236779	RP11-430C7.2	0.285301	0.0403501
ENSG00000232375	RP11-136C24.1	0.285285	0.0403617
ENSG00000234821	MRPS33P4	0.285228	0.0404031
ENSG00000231236	AP001604.3	0.285223	0.0404071
ENSG00000146242	TPBG	0.285153	0.0404582
ENSG00000270562	RP11-154H23.3	0.285149	0.0404613
ENSG00000271402	IGKV2OR2-2	0.285061	0.0405255
ENSG00000104205	SGK3	0.284896	0.0406469
ENSG00000216676	RP1-15D7.1	0.28486	0.040674
ENSG00000164327	RICTOR	0.284641	0.0408353
ENSG00000172575	RASGRP1	0.284385	0.0410249
ENSG00000231133	HAR1B	0.284336	0.0410614
ENSG00000203485	INF2	0.284129	0.0412152
ENSG00000248206	RP11-739P1.2	0.283882	0.0413989
ENSG00000232238	AC017080.1	0.283864	0.0414125
ENSG00000236656	RP11-144L1.4	0.283755	0.041494
ENSG00000264714	RP11-21G15.1	0.283619	0.0415963
ENSG00000125520	SLC2A4RG	0.283616	0.0415981
ENSG00000110975	SYT10	0.283528	0.0416642
ENSG00000253915	MAPRE1P1	0.28348	0.0417008
ENSG00000241434	CTD-2224J9.4	0.283474	0.0417051
ENSG00000225869	CTB-70D19.1	0.283464	0.0417129
ENSG00000182685	BRICD5	0.283446	0.0417263
ENSG00000196189	SEMA4A	0.283275	0.0418549
ENSG00000251476	MTCO1P31	0.283051	0.0420239
ENSG00000130748	TMEM160	0.283019	0.0420484
ENSG00000254973	RP11-429J17.7	0.283007	0.0420574
ENSG00000184828	ZBTB7C	0.282811	0.0422056
ENSG00000269843	CTC-490E21.10	0.282763	0.0422426
ENSG00000230991	AC092625.1	0.282684	0.0423029
ENSG00000103024	NME3	0.282677	0.0423075
ENSG00000259437	RP11-798K3.4	0.28266	0.0423207
ENSG00000185028	LRRC14B	0.282634	0.0423407
ENSG00000270726	AJ271736.10	0.282607	0.0423612
ENSG00000234784	RP11-182I10.1	0.282499	0.0424436
ENSG00000224442	AC017035.2	0.28249	0.0424506
ENSG00000231332	OOEP-AS1	0.282447	0.0424828
ENSG00000224536	RP11-134G8.7	0.28236	0.0425496
ENSG00000233536	RP11-867G2.5	0.282354	0.0425539
ENSG00000253944	RP11-156K13.1	0.282321	0.0425792
ENSG00000128159	TUBGCP6	0.28225	0.0426333
ENSG00000005961	ITGA2B	0.282165	0.0426987
ENSG00000185215	TNFAIP2	0.282165	0.0426987
ENSG00000166819	PLIN1	0.282128	0.0427268
ENSG00000109854	HTATIP2	0.281909	0.0428954
ENSG00000249774	CTD-2206G10.2	0.281899	0.042903
ENSG00000258846	EEF1A1P33	0.281563	0.0431625
ENSG00000048540	LMO3	0.281482	0.0432248
ENSG00000232006	AC005537.2	0.28146	0.0432417
ENSG00000250387	RP11-136K7.2	0.28141	0.043281
ENSG00000254690	GS1-393G12.12	0.281397	0.043291
ENSG00000114654	EFCC1	0.281372	0.0433105
ENSG00000258216	RP11-654D12.2	0.281356	0.0433224
ENSG00000261527	RP11-343C2.10	0.281308	0.0433597
ENSG00000172890	NADSYN1	0.281226	0.0434235
ENSG00000246526	RP11-539L10.2	0.281165	0.0434712
ENSG00000227610	FRMPD3-AS1	0.281076	0.0435404
ENSG00000240687	RP11-521D12.1	0.281067	0.0435475
ENSG00000139083	ETV6	0.281055	0.0435564
ENSG00000186795	KCNK18	0.281021	0.0435833
ENSG00000243478	AOX2P	0.28097	0.0436229
ENSG00000261823	RP11-48G14.1	0.280962	0.0436292
ENSG00000221391		0.280944	0.0436433
ENSG00000226262	PHKBP1	0.280744	0.0437997
ENSG00000238537		0.280651	0.0438721
ENSG00000251478	CTD-2122P11.1	0.280623	0.0438942
ENSG00000135373	EHF	0.280543	0.0439569
ENSG00000225483	RP11-38J22.2	0.280496	0.0439937
ENSG00000181626	ANKRD62	0.280463	0.0440201
ENSG00000242822		0.280431	0.0440447
ENSG00000214357	NEURL1B	0.280372	0.0440911
ENSG00000228598	MACC1-AS1	0.280028	0.0443624
ENSG00000136834	OR1J1	0.280028	0.0443626
ENSG00000196844	PATE2	0.279999	0.0443854
ENSG00000253543	RP11-89K10.2	0.279999	0.0443856
ENSG00000197468	RP11-747H12.1	0.279919	0.0444491
ENSG00000266903	CTB-171A8.1	0.279792	0.0445499
ENSG00000126822	PLEKHG3	0.279775	0.0445635
ENSG00000151882	CCL28	0.279775	0.0445635
ENSG00000256013	RP11-27M24.1	0.279775	0.0445635
ENSG00000225851	HLA-S	0.279756	0.0445785
ENSG00000235879	FAR1P1	0.279741	0.0445905
ENSG00000016391	CHDH	0.279713	0.0446123
ENSG00000270868	RP11-864G5.7	0.279703	0.0446207
ENSG00000228656	MYO5BP3	0.279678	0.0446406
ENSG00000229760	MTCO1P52	0.279663	0.0446524
ENSG00000232930	AC083864.3	0.279663	0.0446524
ENSG00000268088	AC093063.2	0.279663	0.0446524
ENSG00000260710	RP11-616M22.7	0.27964	0.0446701
ENSG00000163219	ARHGAP25	0.279567	0.0447284
ENSG00000200091	RN7SKP163	0.279521	0.0447651
ENSG00000253283	RP11-146E23.2	0.279464	0.0448102
ENSG00000267043		0.279433	0.0448352
ENSG00000237118	CYP2F2P	0.279348	0.0449034
ENSG00000073282	TP63	0.279262	0.0449716
ENSG00000161996	WDR90	0.279262	0.0449716
ENSG00000237862	RP1-63G5.7	0.279256	0.044977
ENSG00000071894	CPSF1	0.279177	0.0450399
ENSG00000249866	OR7E83P	0.278923	0.0452436
ENSG00000164494	PDSS2	0.278835	0.045314
ENSG00000243635	RP11-281P11.1	0.278789	0.0453517
ENSG00000259351	RP11-111E14.1	0.278763	0.0453726
ENSG00000223584	TVP23CP1	0.278718	0.0454084
ENSG00000270188	MTRNR2L11	0.278711	0.0454142
ENSG00000165799	RNASE7	0.27848	0.0456011
ENSG00000260385	RP11-450H6.3	0.278434	0.045638
ENSG00000267736	HMGB2P1	0.278175	0.0458477
ENSG00000226387	SORCS3-AS1	0.278013	0.0459802
ENSG00000224543	SNRPGP15	0.277982	0.0460053
ENSG00000078487	ZCWPW1	0.277896	0.0460749
ENSG00000204634	TBC1D8	0.277896	0.0460749
ENSG00000239305	RNF103	0.277896	0.0460749
ENSG00000254019	RP11-10J21.3	0.277789	0.0461625
ENSG00000250334	LINC00989	0.2777	0.0462352
ENSG00000236830	CBR3-AS1	0.27764	0.0462842
ENSG00000233979	AC002553.4	0.277638	0.046286
ENSG00000258403		0.2776	0.046317
ENSG00000260760	PWRN3	0.27759	0.0463254
ENSG00000142208	AKT1	0.277555	0.0463542
ENSG00000163412	EIF4E3	0.277555	0.0463542
ENSG00000113719	ERGIC1	0.277384	0.0464943
ENSG00000197872	FAM49A	0.277384	0.0464943
ENSG00000251697	RN7SKP24	0.277325	0.0465425
ENSG00000257653	RP11-579D7.2	0.277299	0.0465645
ENSG00000226925	AC007271.3	0.277215	0.0466333
ENSG00000172239	PAIP1	0.277213	0.0466348
ENSG00000223728	RP11-314N2.2	0.276956	0.046847
ENSG00000128311	TST	0.276872	0.0469168
ENSG00000232545	KB-318B8.7	0.276872	0.0469168
ENSG00000254112	KB-1205A7.1	0.276777	0.0469953
ENSG00000223309	RNU6-722P	0.276738	0.0470277
ENSG00000268592	RAET1E-AS1	0.276616	0.0471293
ENSG00000213853	EMP2	0.27653	0.0472002
ENSG00000126353	CCR7	0.276481	0.0472414
ENSG00000261409	RP6-24A23.7	0.276466	0.0472536
ENSG00000235859	AC006978.6	0.276445	0.0472713
ENSG00000211695	TRGV9	0.276424	0.0472888
ENSG00000202260	RN7SKP69	0.276383	0.047323
ENSG00000149600	COMMD7	0.27636	0.0473425
ENSG00000204390	HSPA1L	0.27636	0.0473425
ENSG00000214843	ZFYVE9P2	0.276216	0.0474624
ENSG00000243016	RP11-305F5.2	0.276192	0.0474827
ENSG00000181135	ZNF707	0.276189	0.047485
ENSG00000224752	VN1R21P	0.276084	0.0475724
ENSG00000027697	IFNGR1	0.276018	0.047628
ENSG00000163083	INHBB	0.276018	0.047628
ENSG00000162981	FAM84A	0.275936	0.0476966
ENSG00000176945	MUC20	0.275865	0.0477568
ENSG00000145819	ARHGAP26	0.275847	0.0477712
ENSG00000175485	OR52W1	0.275794	0.0478159
ENSG00000187980	PLA2G2C	0.275657	0.0479316
ENSG00000170743	SYT9	0.275583	0.0479938
ENSG00000107099	DOCK8	0.275506	0.0480589
ENSG00000235175	RPL26P37	0.275424	0.0481283
ENSG00000227702	LINC00111	0.275359	0.0481827
ENSG00000158201	ABHD3	0.275335	0.0482032
ENSG00000253183	RP4-701O16.5	0.275278	0.0482515
ENSG00000226188	HNRNPA1P3	0.275266	0.0482615
ENSG00000228348	EFCAB14P1	0.27525	0.0482755
ENSG00000260934	CTA-363E6.7	0.27525	0.0482755
ENSG00000065054	SLC9A3R2	0.275164	0.0483479
ENSG00000235332	RPSAP76	0.275141	0.0483674
ENSG00000175170	FAM182B	0.275111	0.0483931
ENSG00000126803	HSPA2	0.274994	0.0484929
ENSG00000268225	CTD-2331H12.5	0.274922	0.0485542
ENSG00000226063	AC009531.2	0.274831	0.0486312
ENSG00000259488	RP11-154J22.1	0.274823	0.0486383
ENSG00000173156	RHOD	0.274658	0.048779
ENSG00000259102	SMARCE1P3	0.274632	0.0488009
ENSG00000240350	AC017002.1	0.274599	0.0488298
ENSG00000198535	C2CD4A	0.274578	0.048847
ENSG00000229893	AC004549.6	0.274567	0.0488571
ENSG00000134389	CFHR5	0.274537	0.0488828
ENSG00000256650	RERG-IT1	0.274411	0.0489903
ENSG00000231678	RP11-339N8.1	0.27441	0.0489911
ENSG00000253988	RP11-489O18.1	0.27441	0.0489911
ENSG00000231156	AC093702.1	0.2744	0.0489999
ENSG00000121316	PLBD1	0.274396	0.0490033
ENSG00000140992	PDPK1	0.274396	0.0490033
ENSG00000230773	AC079807.4	0.274327	0.0490627
ENSG00000125534	PPDPF	0.274311	0.0490766
ENSG00000271917	RP11-506O24.2	0.274292	0.0490925
ENSG00000269431	BNIP3P8	0.274283	0.0491003
ENSG00000225731	AP001627.1	0.274248	0.0491301
ENSG00000101292	PROKR2	0.274148	0.0492163
ENSG00000225154	RP11-184J23.2	0.27396	0.0493785
ENSG00000265603		0.273907	0.0494238
ENSG00000124507	PACSIN1	0.273884	0.0494443
ENSG00000124831	LRRFIP1	0.273798	0.0495181
ENSG00000129675	ARHGEF6	0.273798	0.0495181
ENSG00000005108	THSD7A	0.273761	0.04955
ENSG00000213781	PSMC1P2	0.27376	0.0495513
ENSG00000161921	CXCL16	0.273713	0.049592
ENSG00000254039	RP11-304F15.6	0.27371	0.0495949
ENSG00000130598	TNNI2	0.273655	0.0496423
ENSG00000184343	SRPK3	0.273628	0.049666
ENSG00000249896	RP11-586D19.1	0.273609	0.049682
ENSG00000156030	ELMSAN1	0.273542	0.0497401
ENSG00000204022	LIPJ	0.273459	0.049812
ENSG00000225726	AC007000.10	0.273403	0.0498612
ENSG00000164631	ZNF12	0.273286	0.0499629
ENSG00000253326	RP11-261C10.7	0.273201	0.0500373
ENSG00000230045	FAM90A15P	0.273197	0.0500401
ENSG00000270195	RP11-572O17.1	0.273115	0.0501118
ENSG00000230939	RP11-314C16.1	0.273047	0.0501714
ENSG00000272568	CTB-113D17.1	0.27304	0.0501781
ENSG00000260337	RP11-386M24.6	0.273033	0.0501834
ENSG00000047346	FAM214A	0.27303	0.0501864
ENSG00000130669	PAK4	0.27303	0.0501864
ENSG00000146399	TAAR1	0.272878	0.0503195
ENSG00000231001	CCNB1IP1P3	0.272873	0.050324
ENSG00000230943	RP11-367G18.1	0.272786	0.0504002
ENSG00000232626	RP11-175B9.2	0.272673	0.0504994
ENSG00000254609	RP11-719K4.3	0.272646	0.050523
ENSG00000011638	TMEM159	0.272603	0.0505609
ENSG00000259128		0.272573	0.050587
ENSG00000127995	CASD1	0.272518	0.0506361
ENSG00000196407	THEM5	0.272509	0.0506439
ENSG00000240890	RP11-65E22.2	0.272451	0.0506947
ENSG00000176402	GJC3	0.272432	0.0507113
ENSG00000169071	ROR2	0.27237	0.0507661
ENSG00000175619	OR4B1	0.27236	0.0507748
ENSG00000249960	RP11-791G16.5	0.27236	0.0507748
ENSG00000256672	RP11-218M22.2	0.272309	0.0508205
ENSG00000267478	RP11-815J4.5	0.272115	0.0509917
ENSG00000222920	RNA5SP29	0.272043	0.0510552
ENSG00000267341	RP11-640A1.3	0.271877	0.0512034
ENSG00000259481	RP11-39M21.1	0.27169	0.0513692
ENSG00000221252		0.271675	0.051383
ENSG00000172889	EGFL7	0.271664	0.0513927
ENSG00000223573	TINCR	0.271664	0.0513927
ENSG00000253868	FER1L6-AS2	0.271643	0.051411
ENSG00000175877	WBSCR28	0.271611	0.0514403
ENSG00000227514	RP11-709P2.1	0.271522	0.0515195
ENSG00000248340	RP11-293A21.2	0.271448	0.0515852
ENSG00000273252	OR7E39P	0.271445	0.0515882
ENSG00000228791	THRB-AS1	0.271255	0.0517585
ENSG00000271573	RP11-96C23.12	0.271252	0.0517607
ENSG00000112378	PERP	0.271237	0.0517744
ENSG00000189057	FAM111B	0.271237	0.0517744
ENSG00000229418	RP11-35J23.1	0.271209	0.0517996
ENSG00000228176	RP4-656G21.1	0.271201	0.0518065
ENSG00000163788	SNRK	0.271066	0.0519277
ENSG00000233013	FAM157B	0.271066	0.0519277
ENSG00000056972	TRAF3IP2	0.270981	0.0520045
ENSG00000233718	MYCNOS	0.270844	0.0521277
ENSG00000160111	CPAMD8	0.270833	0.0521376
ENSG00000234068	PAGE2	0.270764	0.0521999
ENSG00000186815	TPCN1	0.270725	0.0522355
ENSG00000198019	FCGR1B	0.270705	0.0522535
ENSG00000231187	RP11-38L15.3	0.270639	0.0523127
ENSG00000261172	RP11-356C4.5	0.270554	0.05239
ENSG00000268886	CTD-3099C6.7	0.270517	0.0524234
ENSG00000238003	RP11-465N4.2	0.270496	0.0524423
ENSG00000234156	RP11-64P14.7	0.27041	0.0525208
ENSG00000079435	LIPE	0.270383	0.0525448
ENSG00000168298	HIST1H1E	0.270383	0.0525448
ENSG00000171100	MTM1	0.270383	0.0525448
ENSG00000156381	ANKRD9	0.270213	0.0527
ENSG00000177406	RP11-218M22.1	0.270213	0.0527
ENSG00000261233	ABCD1P3	0.270196	0.052715
ENSG00000241067	RPL17P40	0.270076	0.0528244
ENSG00000255075	CENPUP1	0.270041	0.0528566
ENSG00000241984	RPL7AP2	0.270023	0.0528724
ENSG00000228594	C1orf233	0.269956	0.0529334
ENSG00000229422	RP11-262H14.5	0.269956	0.0529334
ENSG00000151725	CENPU	0.269871	0.0530114
ENSG00000176248	ANAPC2	0.269871	0.0530114
ENSG00000267395	AC074212.6	0.269871	0.0530114
ENSG00000170004	CHD3	0.269786	0.0530895
ENSG00000197496	SLC2A10	0.269786	0.0530895
ENSG00000237004	ZNRF2P1	0.269786	0.0530895
ENSG00000244691	RPL10AP1	0.269723	0.0531469
ENSG00000180921	FAM83H	0.2697	0.0531677
ENSG00000262484	CCER2	0.2697	0.0531677
ENSG00000103460	TOX3	0.269688	0.0531786
ENSG00000225956	RP5-1077I2.3	0.269561	0.0532957
ENSG00000236409	NRADDP	0.269559	0.0532971
ENSG00000139626	ITGB7	0.26953	0.0533244
ENSG00000168216	LMBRD1	0.26953	0.0533244
ENSG00000270031	RP3-426I6.6	0.26953	0.0533244
ENSG00000099282	TSPAN15	0.269444	0.0534029
ENSG00000187720	THSD4	0.269444	0.0534029
ENSG00000269460	AC093063.3	0.269351	0.0534886
ENSG00000224649	AF124730.4	0.269289	0.0535456
ENSG00000156049	GNA14	0.269254	0.0535781
ENSG00000248969	CTD-2113L7.1	0.269227	0.0536028
ENSG00000270062	RP11-248J18.3	0.269188	0.0536389
ENSG00000230454	U73166.2	0.269017	0.0537967
ENSG00000232306	AC012485.2	0.268934	0.0538739
ENSG00000119392	GLE1	0.268847	0.0539548
ENSG00000267014	LINC01532	0.268829	0.0539712
ENSG00000152591	DSPP	0.268565	0.0542166
ENSG00000162460	TMEM82	0.268529	0.0542503
ENSG00000198088	NUP62CL	0.268511	0.054267
ENSG00000170092	SPDYE5	0.268505	0.0542723
ENSG00000253671	RP11-806O11.1	0.268504	0.0542738
ENSG00000229689	AC009237.8	0.268364	0.0544043
ENSG00000225648	SBDSP1	0.268164	0.0545913
ENSG00000255507	RP11-535A19.2	0.268164	0.0545913
ENSG00000225988	LAMP5-AS1	0.268114	0.0546378
ENSG00000122224	LY9	0.268091	0.0546597
ENSG00000119684	MLH3	0.268078	0.0546713
ENSG00000184786	TCTE3	0.268078	0.0546713
ENSG00000147432	CHRNB3	0.268038	0.054709
ENSG00000185863	TMEM210	0.267888	0.0548495
ENSG00000128016	ZFP36	0.267737	0.0549921
ENSG00000224758	LINC01167	0.267585	0.0551351
ENSG00000242861	RP11-285F7.2	0.267566	0.0551531
ENSG00000264860	RP11-143K11.5	0.267481	0.0552338
ENSG00000267097	SLC14A2-AS1	0.26745	0.0552629
ENSG00000236733	RP11-203L2.4	0.2674	0.0553102
ENSG00000179593	ALOX15B	0.267366	0.0553422
ENSG00000222386	RN7SKP86	0.267364	0.0553439
ENSG00000175155	YPEL2	0.26731	0.0553954
ENSG00000244161	FLNB-AS1	0.26731	0.0553954
ENSG00000271226		0.267256	0.0554463
ENSG00000261093	CTD-3126B10.1	0.267139	0.0555573
ENSG00000272501	XXbac-BPG299F13.17	0.267139	0.0555573
ENSG00000231987	RP5-898J17.1	0.267108	0.0555869
ENSG00000259758		0.267054	0.0556384
ENSG00000257398	RP11-554D14.6	0.267027	0.0556643
ENSG00000234942	GRID1-AS1	0.267026	0.0556651
ENSG00000168675	LDLRAD4	0.266883	0.055801
ENSG00000178951	ZBTB7A	0.266883	0.055801
ENSG00000235282	DYNLL1P3	0.266852	0.0558307
ENSG00000271475	RP4-799G3.1	0.266852	0.0558307
ENSG00000233791	LINC01136	0.26684	0.0558415
ENSG00000172139	SLC9C1	0.26683	0.0558517
ENSG00000168010	ATG16L2	0.266798	0.0558824
ENSG00000229308	AC010084.1	0.266771	0.0559081
ENSG00000248729	MTCO1P30	0.266709	0.0559672
ENSG00000251922	SNORA14	0.266596	0.0560754
ENSG00000236039	AC019117.2	0.266534	0.0561343
ENSG00000231648	RP11-372M18.2	0.266502	0.0561651
ENSG00000189051	RNF222	0.266429	0.0562345
ENSG00000229682	AC114755.5	0.266339	0.056321
ENSG00000231576	MTCO2P20	0.266339	0.056321
ENSG00000237129	Z95114.7	0.266339	0.056321
ENSG00000243686	RPLP1P11	0.2662	0.0564549
ENSG00000230882	AC005077.14	0.266115	0.0565371
ENSG00000136695	IL36RN	0.26611	0.0565418
ENSG00000007001	UPP2	0.266051	0.0565984
ENSG00000268343		0.265982	0.0566648
ENSG00000213483	NDUFAF4P2	0.265754	0.0568855
ENSG00000242197	RP11-588L15.1	0.265751	0.0568878
ENSG00000144649	FAM198A	0.265727	0.0569112
ENSG00000086232	EIF2AK1	0.265688	0.0569495
ENSG00000164715	LMTK2	0.265688	0.0569495
ENSG00000213448	RPS23P2	0.265638	0.0569972
ENSG00000231539	AC010132.10	0.265571	0.057063
ENSG00000270865	RPL12P48	0.265548	0.0570845
ENSG00000064218	DMRT3	0.265541	0.0570919
ENSG00000237614	AC073257.2	0.265533	0.0570997
ENSG00000147642	SYBU	0.265517	0.0571151
ENSG00000166507	NDST2	0.265498	0.0571337
ENSG00000199883	RN7SKP90	0.265472	0.057159
ENSG00000176978	DPP7	0.265432	0.057198
ENSG00000236431	AC009237.11	0.265312	0.057314
ENSG00000268913		0.265289	0.0573371
ENSG00000165917	RAPSN	0.265224	0.0574003
ENSG00000104783	KCNN4	0.265175	0.0574475
ENSG00000071073	MGAT4A	0.264919	0.0576978
ENSG00000103479	RBL2	0.264919	0.0576978
ENSG00000229601	AL590762.10	0.264885	0.057731
ENSG00000221216	RNU6ATAC27P	0.264867	0.0577492
ENSG00000197697		0.264862	0.0577543
ENSG00000243537	CTC-458A3.1	0.264793	0.057822
ENSG00000235027	AC068580.6	0.264749	0.0578652
ENSG00000267795	SMIM22	0.264749	0.0578652
ENSG00000213979	RPL7AP14	0.264685	0.0579276
ENSG00000241815	RP11-124D9.1	0.264669	0.0579429
ENSG00000232496	RPL3P12	0.264664	0.0579478
ENSG00000141753	IGFBP4	0.264663	0.057949
ENSG00000163874	ZC3H12A	0.264578	0.0580329
ENSG00000186910	SERPINA11	0.264561	0.0580495
ENSG00000228364	SAR1P1	0.264558	0.0580529
ENSG00000156006	NAT2	0.26448	0.0581296
ENSG00000219807	ARF1P1	0.264452	0.0581571
ENSG00000213962	API5P2	0.264388	0.0582198
ENSG00000086548	CEACAM6	0.264322	0.0582853
ENSG00000115919	KYNU	0.264322	0.0582853
ENSG00000130779	CLIP1	0.264322	0.0582853
ENSG00000178803	ADORA2A-AS1	0.264322	0.0582853
ENSG00000226337	RP11-274B18.4	0.2643	0.0583068
ENSG00000253429	KB-1090H4.2	0.264281	0.0583256
ENSG00000272098		0.264211	0.0583948
ENSG00000227512	RP11-413M3.4	0.264178	0.0584276
ENSG00000095261	PSMD5	0.264151	0.058454
ENSG00000176641	RNF152	0.26398	0.0586232
ENSG00000232295	RP11-154D6.1	0.26398	0.0586232
ENSG00000223733	RPL18AP14	0.263905	0.058698
ENSG00000133477	FAM83F	0.263895	0.0587079
ENSG00000224738	AC099850.1	0.263895	0.0587079
ENSG00000139865	TTC6	0.263879	0.058724
ENSG00000249019	RP11-539G18.1	0.263873	0.0587294
ENSG00000096006	CRISP3	0.263835	0.058767
ENSG00000196542	SPTSSB	0.263809	0.0587927
ENSG00000265296	FEM1AP2	0.263796	0.0588063
ENSG00000139914	FITM1	0.263661	0.0589402
ENSG00000196150	ZNF250	0.263639	0.0589626
ENSG00000214900	LINC01588	0.263383	0.0592182
ENSG00000141441	GAREM1	0.263297	0.0593036
ENSG00000232241	DYNLT3P1	0.263225	0.0593763
ENSG00000170484	KRT74	0.263224	0.0593768
ENSG00000211900	IGHJ6	0.263117	0.0594842
ENSG00000267934	CTB-176F20.3	0.263067	0.0595345
ENSG00000199240	RNA5SP46	0.263013	0.0595883
ENSG00000258150	RP11-345J4.3	0.262969	0.0596327
ENSG00000157103	SLC6A1	0.262898	0.0597042
ENSG00000203799	CCDC162P	0.262798	0.0598046
ENSG00000226471	CTA-292E10.6	0.262785	0.0598181
ENSG00000130612	CYP2G1P	0.26277	0.0598329
ENSG00000258352	RP11-23J18.1	0.262618	0.0599862
ENSG00000163131	CTSS	0.262614	0.0599904
ENSG00000127585	FBXL16	0.262529	0.0600767
ENSG00000232493	RPL12P11	0.262527	0.0600785
ENSG00000113389	NPR3	0.262512	0.0600942
ENSG00000227017	AC007036.6	0.262408	0.0601995
ENSG00000156284	CLDN8	0.262407	0.0602003
ENSG00000236044	FABP5P2	0.262406	0.0602007
ENSG00000107960	OBFC1	0.262358	0.0602496
ENSG00000161955	TNFSF13	0.262358	0.0602496
ENSG00000234378	AC098828.2	0.262338	0.0602695
ENSG00000106628	POLD2	0.262273	0.0603362
ENSG00000265929	MIR5195	0.262212	0.0603977
ENSG00000225833	GS1-594A7.3	0.262196	0.0604136
ENSG00000264995		0.262196	0.0604136
ENSG00000236703	MYB-AS1	0.26207	0.0605425
ENSG00000260064	RP11-18F14.4	0.262066	0.0605466
ENSG00000186350	RXRA	0.261931	0.0606836
ENSG00000185303	SFTPA2	0.261894	0.0607215
ENSG00000244131	RPSAP51	0.261876	0.06074
ENSG00000267077	RP11-127I20.5	0.261783	0.0608351
ENSG00000140577	CRTC3	0.26176	0.0608579
ENSG00000213238	AC008155.2	0.261746	0.0608729
ENSG00000229231	FEM1AP1	0.261737	0.0608817
ENSG00000230873	STMND1	0.261731	0.0608877
ENSG00000235050	MLIP-AS1	0.261696	0.060924
ENSG00000261804	RP11-44F14.2	0.261662	0.0609581
ENSG00000233052	RP11-398B16.2	0.261596	0.061026
ENSG00000253901	RP11-122C21.1	0.261535	0.0610891
ENSG00000259376	RP11-505E24.3	0.261509	0.0611156
ENSG00000228010	AC073343.13	0.261504	0.0611201
ENSG00000053747	LAMA3	0.261419	0.0612077
ENSG00000092295	TGM1	0.261419	0.0612077
ENSG00000203709	C1orf132	0.261419	0.0612077
ENSG00000239779	WBP1	0.261419	0.0612077
ENSG00000249781	CTD-2143L24.1	0.261362	0.0612662
ENSG00000171940	ZNF217	0.261334	0.0612954
ENSG00000233699	TTTY18	0.261323	0.061306
ENSG00000241954	RP1-149A16.17	0.26129	0.06134
ENSG00000250778	AC004980.8	0.261289	0.0613414
ENSG00000255037	RP11-680G24.1	0.261264	0.0613671
ENSG00000197077	KIAA1671	0.261248	0.0613832
ENSG00000243697	RP11-463O9.1	0.261163	0.0614712
ENSG00000236311	TLX1NB	0.261088	0.0615485
ENSG00000172188	OR4C11	0.261087	0.0615495
ENSG00000129625	REEP5	0.261077	0.0615592
ENSG00000235675		0.261067	0.0615704
ENSG00000175274	TP53I11	0.260992	0.0616473
ENSG00000187990		0.260992	0.0616473
ENSG00000261560	RP11-166B2.3	0.260992	0.0616473
ENSG00000215841	RP11-800A3.2	0.260827	0.0618177
ENSG00000129566	TEP1	0.260821	0.0618238
ENSG00000272320	RP11-506K6.4	0.260792	0.0618544
ENSG00000265787	CYP4F35P	0.260712	0.0619369
ENSG00000249216	RP11-227F19.5	0.260682	0.0619678
ENSG00000158497	HMHB1	0.260605	0.0620483
ENSG00000189013	KIR2DL4	0.260584	0.0620698
ENSG00000131127	ZNF141	0.260565	0.0620893
ENSG00000265936	RP11-563H6.1	0.260478	0.0621796
ENSG00000131171	SH3BGRL	0.260394	0.0622669
ENSG00000170745	KCNS3	0.260394	0.0622669
ENSG00000253474	RP11-10H3.1	0.260361	0.0623021
ENSG00000259018	RP11-124D2.3	0.260285	0.0623808
ENSG00000239572	RP11-451B8.1	0.260272	0.062394
ENSG00000227029	RP11-168P8.3	0.260267	0.0623996
ENSG00000111348	ARHGDIB	0.260224	0.0624448
ENSG00000153531	ADPRHL1	0.260224	0.0624448
ENSG00000105967	TFEC	0.260194	0.0624759
ENSG00000231852	CYP21A2	0.260161	0.0625101
ENSG00000162639	HENMT1	0.260053	0.0626231
ENSG00000234972		0.260053	0.0626231
ENSG00000180988	OR52N2	0.260033	0.0626442
ENSG00000242267	SKINTL	0.260007	0.0626707
ENSG00000196353	CPNE4	0.259996	0.0626827
ENSG00000207480	Y_RNA	0.259981	0.0626985
ENSG00000172551	MUCL1	0.259971	0.0627084
ENSG00000223553	SMPD4P1	0.259969	0.0627111
ENSG00000179978	RP11-1319K7.1	0.259968	0.0627125
ENSG00000163472	TMEM79	0.259882	0.0628019
ENSG00000177731	FLII	0.259882	0.0628019
ENSG00000257511	RP11-278C7.1	0.259882	0.0628019
ENSG00000245848	CEBPA	0.259797	0.0628914
ENSG00000248878	RP11-5N11.1	0.259773	0.0629162
ENSG00000232328	AC011286.1	0.259768	0.0629214
ENSG00000252707	RNU11-2P	0.259768	0.0629214
ENSG00000005469	CROT	0.259626	0.0630708
ENSG00000213759	UGT2B11	0.259487	0.0632176
ENSG00000243914	RPL5P14	0.259444	0.0632628
ENSG00000254084	KB-1930G5.4	0.259436	0.0632715
ENSG00000187239	FNBP1	0.25937	0.0633406
ENSG00000182938	OTOP3	0.25935	0.0633616
ENSG00000238259	AC067940.1	0.259319	0.0633939
ENSG00000236769	RP11-168P8.5	0.259293	0.0634215
ENSG00000259461	ANP32BP3	0.259219	0.0635001
ENSG00000095627	TDRD1	0.259148	0.0635753
ENSG00000160932	LY6E	0.259114	0.0636114
ENSG00000253972	RP11-4K16.2	0.259035	0.0636946
ENSG00000261207	LA16c-361A3.3	0.259028	0.0637018
ENSG00000110090	CPT1A	0.258943	0.0637924
ENSG00000159461	AMFR	0.258943	0.0637924
ENSG00000250484	RP11-728C8.1	0.258781	0.0639647
ENSG00000226235	LEMD1-AS1	0.25874	0.0640085
ENSG00000251317	KLF17P2	0.258714	0.0640361
ENSG00000249492	RP11-159F24.3	0.258687	0.0640647
ENSG00000239557	RP11-168J18.6	0.258602	0.0641556
ENSG00000204434	POTEKP	0.258568	0.064191
ENSG00000200742	Y_RNA	0.258525	0.0642377
ENSG00000238837	RP11-646E18.2	0.258525	0.0642377
ENSG00000064787	BCAS1	0.258516	0.0642467
ENSG00000092929	UNC13D	0.258516	0.0642467
ENSG00000243455	RPS18P13	0.258273	0.0645072
ENSG00000171703	TCEA2	0.25826	0.0645205
ENSG00000182325	FBXL6	0.258175	0.064612
ENSG00000230327	MTCO1P42	0.258139	0.06465
ENSG00000253520	RP11-798K23.5	0.258116	0.0646753
ENSG00000260377	RP11-646E18.4	0.25809	0.0647024
ENSG00000215217	C5orf49	0.258048	0.0647475
ENSG00000200057	RN7SKP63	0.258001	0.0647986
ENSG00000271547	RP11-579D7.8	0.257947	0.0648567
ENSG00000198685	LINC01565	0.257878	0.0649305
ENSG00000177173	NAP1L4P1	0.257748	0.065071
ENSG00000229118	AC068491.2	0.257726	0.0650948
ENSG00000266389	CTB-41I6.1	0.257724	0.0650967
ENSG00000254419	RP11-261P9.4	0.257684	0.0651394
ENSG00000264754	CTD-2653B5.1	0.257673	0.0651521
ENSG00000213492	NT5C3AP1	0.257662	0.0651631
ENSG00000179023	KLHDC7A	0.257632	0.0651959
ENSG00000135535	CD164	0.257577	0.0652554
ENSG00000205903	ZNF316	0.257492	0.0653477
ENSG00000262171	CTA-972D3.2	0.257492	0.0653477
ENSG00000255343	RP11-299M14.2	0.257277	0.0655805
ENSG00000187513	GJA4	0.25727	0.0655883
ENSG00000235049	LINC00940	0.257196	0.0656684
ENSG00000184221	OLIG1	0.257065	0.0658103
ENSG00000213047	DENND1B	0.257065	0.0658108
ENSG00000236972	FABP5P1	0.257065	0.0658108
ENSG00000229980	TOB1-AS1	0.256979	0.0659038
ENSG00000258609	LINC-ROR	0.256964	0.0659203
ENSG00000221888	OR1C1	0.256913	0.0659763
ENSG00000162976	PQLC3	0.256894	0.0659968
ENSG00000272508	RP11-96C23.14	0.25686	0.0660343
ENSG00000125637	PSD4	0.256809	0.06609
ENSG00000260401	RP11-800A3.4	0.256778	0.0661234
ENSG00000249881	CTB-57H20.1	0.256777	0.0661247
ENSG00000179632	MAF1	0.256723	0.0661833
ENSG00000236854	AL121656.5	0.256689	0.0662209
ENSG00000076248	UNG	0.256638	0.0662766
ENSG00000258806	OR11H7	0.256543	0.0663802
ENSG00000256093	RP11-158L12.2	0.256464	0.0664667
ENSG00000174946	GPR171	0.256461	0.06647
ENSG00000231964	RP11-67C2.2	0.256332	0.0666116
ENSG00000103671	TRIP4	0.256296	0.0666512
ENSG00000234040	RP11-254B13.4	0.256275	0.0666752
ENSG00000167562	ZNF701	0.256126	0.066839
ENSG00000137090	DMRT1	0.256117	0.0668481
ENSG00000123360	PDE1B	0.256116	0.06685
ENSG00000267015	RP11-800A18.4	0.256063	0.066908
ENSG00000232959	RP11-332H17.1	0.256042	0.0669314
ENSG00000163386		0.25604	0.0669331
ENSG00000223387	RP11-408H1.3	0.256012	0.0669639
ENSG00000215218	UBE2QL1	0.256005	0.0669721
ENSG00000248903	AP000867.14	0.255986	0.0669934
ENSG00000225308	ASS1P11	0.25598	0.0669997
ENSG00000234828	RP11-526A4.1	0.255935	0.0670496
ENSG00000106733	NMRK1	0.25587	0.0671217
ENSG00000234459	AC002064.4	0.255854	0.0671392
ENSG00000100288	CHKB	0.255784	0.0672161
ENSG00000172602	RND1	0.255784	0.0672161
ENSG00000268201	CTD-3138B18.6	0.255784	0.0672161
ENSG00000241587	RN7SL482P	0.25576	0.0672423
ENSG00000270157	RP5-894A10.6	0.255699	0.0673106
ENSG00000166510	CCDC68	0.255635	0.0673811
ENSG00000228488	AC092168.4	0.255595	0.0674254
ENSG00000183566	BPIFA4P	0.255565	0.0674584
ENSG00000183111	ARHGEF37	0.255528	0.0675
ENSG00000226535	RP11-417L14.1	0.255513	0.0675166
ENSG00000267529	RP11-53B2.1	0.255497	0.0675345
ENSG00000265445	RP11-849N15.1	0.25545	0.0675864
ENSG00000232254	CSF2RBP1	0.255431	0.0676074
ENSG00000237428	LL22NC03-22A12.9	0.255431	0.0676074
ENSG00000100902	PSMA6	0.255357	0.0676898
ENSG00000260078	RP11-44F14.1	0.255294	0.0677598
ENSG00000172478	C2orf54	0.255294	0.0677606
ENSG00000148426	PROSER2	0.255272	0.0677849
ENSG00000237730	RP11-459A10.1	0.255232	0.0678293
ENSG00000243562	RN7SL838P	0.255232	0.0678293
ENSG00000271983	RP11-28H5.2	0.255107	0.0679692
ENSG00000204604	ZNF468	0.255101	0.0679753
ENSG00000236064	RP6-191P20.4	0.255082	0.0679966
ENSG00000146233	CYP39A1	0.255039	0.0680444
ENSG00000175643	RMI2	0.255016	0.0680707
ENSG00000273196	RP11-717A5.2	0.255016	0.0680707
ENSG00000260989	LA16c-395F10.2	0.254876	0.0682276
ENSG00000259048	CTD-2058B24.2	0.254851	0.0682549
ENSG00000135205	CCDC146	0.254845	0.0682618
ENSG00000157870	FAM213B	0.254845	0.0682618
ENSG00000167306	MYO5B	0.254845	0.0682618
ENSG00000253203	GUSBP3	0.254845	0.0682618
ENSG00000241233	KRTAP5-8	0.254711	0.068412
ENSG00000223602	AC125634.1	0.254653	0.0684769
ENSG00000167261	DPEP2	0.254619	0.0685153
ENSG00000004777	ARHGAP33	0.254589	0.0685492
ENSG00000124198	ARFGEF2	0.254589	0.0685492
ENSG00000184330	S100A7A	0.254558	0.0685837
ENSG00000245479	LINC01585	0.254554	0.0685883
ENSG00000201121	RNY1P12	0.254553	0.0685893
ENSG00000169856	ONECUT1	0.254511	0.0686363
ENSG00000254720	RP11-583F24.3	0.254352	0.068816
ENSG00000145506	NKD2	0.254333	0.0688376
ENSG00000268996	MAN1B1-AS1	0.254333	0.0688376
ENSG00000223691	AC068044.1	0.254297	0.0688779
ENSG00000170075	GPR37L1	0.254285	0.0688919
ENSG00000205021		0.254272	0.0689058
ENSG00000235014	REREP2Y	0.25421	0.0689758
ENSG00000167766	ZNF83	0.254162	0.0690304
ENSG00000251324	LINC01386	0.254041	0.0691675
ENSG00000080503	SMARCA2	0.253991	0.0692236
ENSG00000222337	RN7SKP225	0.253852	0.069382
ENSG00000251803	Y_RNA	0.253852	0.069382
ENSG00000177468	OLIG3	0.253839	0.0693966
ENSG00000099219	ERMP1	0.253821	0.0694172
ENSG00000267801	RP11-552F3.9	0.253821	0.0694172
ENSG00000201955	RNY3P1	0.253785	0.0694581
ENSG00000249888	RP11-447H19.2	0.253785	0.0694581
ENSG00000251647	RP11-576N17.4	0.253785	0.0694581
ENSG00000100368	CSF2RB	0.253735	0.0695142
ENSG00000206990	Y_RNA	0.253735	0.0695142
ENSG00000266745	MIR3135A	0.253685	0.0695716
ENSG00000233741	AC016691.2	0.253656	0.0696042
ENSG00000234705	HMGA1P4	0.253635	0.0696277
ENSG00000229155	RP11-528A4.2	0.253527	0.0697511
ENSG00000167037	SGSM1	0.253501	0.0697811
ENSG00000256394	ASIC5	0.253437	0.0698543
ENSG00000123870	ZNF137P	0.253415	0.0698785
ENSG00000241991	RP11-95I19.2	0.253384	0.0699138
ENSG00000260963	RP11-297L17.2	0.253374	0.0699254
ENSG00000255686	RP11-227B21.2	0.253353	0.0699499
ENSG00000104983	CCDC61	0.253308	0.0700008
ENSG00000138670	RASGEF1B	0.253308	0.0700008
ENSG00000253396	RP11-15G16.1	0.253272	0.0700421
ENSG00000099769	IGFALS	0.253143	0.07019
ENSG00000149243	KLHL35	0.253063	0.070281
ENSG00000248884	CTC-537E7.3	0.253058	0.0702875
ENSG00000229105	ASTN2-AS1	0.253053	0.0702929
ENSG00000236676	RP5-837I24.4	0.252873	0.0704996
ENSG00000228666	KRT18P1	0.25284	0.070538
ENSG00000227217	RP11-367J7.3	0.25276	0.07063
ENSG00000223612	RP11-289I10.2	0.252711	0.0706865
ENSG00000251247	ZNF345	0.252711	0.0706865
ENSG00000268204	CTD-3214H19.6	0.252648	0.070759
ENSG00000249096	RP11-290F5.1	0.252562	0.0708575
ENSG00000100330	MTMR3	0.25254	0.0708834
ENSG00000260113	RP11-146F11.2	0.252475	0.0709581
ENSG00000180900	SCRIB	0.252455	0.070982
ENSG00000263312	RP11-459C13.1	0.252451	0.0709866
ENSG00000266954	RP11-701H16.4	0.252399	0.071046
ENSG00000237281	CATIP-AS2	0.252341	0.0711128
ENSG00000222515	RN7SKP240	0.252317	0.0711413
ENSG00000250432	RP11-834C11.5	0.252305	0.0711546
ENSG00000231903	AC079354.5	0.25219	0.0712881
ENSG00000160593	JAML	0.252176	0.0713044
ENSG00000260528	FAM157C	0.252113	0.0713776
ENSG00000270714	MINOS1P2	0.252112	0.0713789
ENSG00000236182	RP11-297K7.1	0.252085	0.07141
ENSG00000248242	RP11-556I14.2	0.252028	0.0714763
ENSG00000174206	C12orf66	0.252028	0.0714767
ENSG00000224769	MUC20P1	0.252028	0.0714767
ENSG00000122859	NEUROG3	0.251874	0.071655
ENSG00000271820	RP5-894D12.5	0.251849	0.0716848
ENSG00000231270	RP13-347D8.1	0.251829	0.0717084
ENSG00000205482	SPDYE18	0.251772	0.0717748
ENSG00000228503	RP11-347D21.2	0.251606	0.0719686
ENSG00000239542	RN7SL399P	0.251493	0.0720997
ENSG00000121716	PILRB	0.25143	0.0721739
ENSG00000087128	TMPRSS11E	0.251332	0.0722884
ENSG00000203747	FCGR3A	0.251202	0.0724411
ENSG00000259333	RP11-630H24.4	0.251182	0.072465
ENSG00000260172	LINC01413	0.251182	0.072465
ENSG00000105136	ZNF419	0.251089	0.0725747
ENSG00000182327	GLTPD2	0.251089	0.0725747
ENSG00000223701	RAET1E-AS1	0.251059	0.07261
ENSG00000207187	SNORA64	0.251025	0.0726492
ENSG00000223907	LINC01226	0.251018	0.0726576
ENSG00000248050	RP11-422N16.3	0.250972	0.0727121
ENSG00000169906	S100G	0.250847	0.0728587
ENSG00000241656	UBA52P7	0.250847	0.0728587
ENSG00000207757	MIR93	0.250841	0.0728664
ENSG00000258408	NT5CP2	0.250829	0.0728801
ENSG00000219770	VN1R11P	0.250594	0.0731581
ENSG00000225978	HAR1A	0.250539	0.0732234
ENSG00000131669	NINJ1	0.250491	0.0732804
ENSG00000168405	CMAHP	0.250491	0.0732804
ENSG00000242195	SRRM1P2	0.25035	0.073447
ENSG00000132677	RHBG	0.250342	0.0734566
ENSG00000166667		0.25032	0.073483
ENSG00000075223	SEMA3C	0.250235	0.0735845
ENSG00000258716	RP11-661G16.2	0.250203	0.0736224
ENSG00000258430	RP11-982M15.2	0.250149	0.073686
ENSG00000239628	RP11-543D10.2	0.250097	0.0737481
ENSG00000205696	ADARB2-AS1	0.250066	0.0737849
ENSG00000137817	PARP6	0.250064	0.0737877
ENSG00000006007	GDE1	0.249979	0.0738895
ENSG00000131773	KHDRBS3	0.249979	0.0738895
ENSG00000160957	RECQL4	0.249979	0.0738895
ENSG00000237662	SOCS2P1	0.249915	0.0739649
ENSG00000100365	NCF4	0.249899	0.0739851
ENSG00000175567	UCP2	0.249893	0.0739915
ENSG00000185730	ZNF696	0.249893	0.0739915
ENSG00000213204	RP3-382I10.7	0.249893	0.0739915
ENSG00000214765	SEPT7P2	0.249808	0.0740935
ENSG00000201737	RNU1-133P	0.249796	0.0741075
ENSG00000211967	IGHV3-53	0.249713	0.0742071
ENSG00000233029	RP11-439A17.9	0.24969	0.074234
ENSG00000204581	AC096670.3	0.24967	0.0742586
ENSG00000232420	IL9RP2	0.249666	0.0742638
ENSG00000228754	RP11-534L6.3	0.249651	0.0742814
ENSG00000104365	IKBKB	0.249637	0.0742979
ENSG00000233614	DDX11L10	0.249573	0.0743748
ENSG00000228561	RP11-114M1.1	0.249495	0.0744683
ENSG00000203697	CAPN8	0.249466	0.0745027
ENSG00000213398	LCAT	0.249381	0.0746053
ENSG00000172689	MS4A10	0.249282	0.0747248
ENSG00000228224	NACAP1	0.249252	0.0747607
ENSG00000258128	MKRN9P	0.249235	0.0747805
ENSG00000258271	RP11-356O22.4	0.249178	0.0748492
ENSG00000249231	CASC16	0.249146	0.0748877
ENSG00000005249	PRKAR2B	0.249125	0.0749137
ENSG00000092871	RFFL	0.249125	0.0749137
ENSG00000093010	COMT	0.249125	0.0749137
ENSG00000229873	OGFR-AS1	0.249125	0.0749137
ENSG00000269019	AC005932.1	0.249125	0.0749137
ENSG00000257899		0.249057	0.0749955
ENSG00000249633	OR52V1P	0.249022	0.0750382
ENSG00000230860	CCNB1IP1P2	0.248965	0.0751071
ENSG00000263069	CTD-2047H16.4	0.248954	0.0751199
ENSG00000230289	RP11-334J6.6	0.248922	0.0751589
ENSG00000244411	KRTAP5-7	0.248914	0.0751679
ENSG00000099998	GGT5	0.248889	0.0751993
ENSG00000257392	RP11-554D14.5	0.248872	0.0752188
ENSG00000187950	OVCH1	0.248832	0.0752673
ENSG00000169862	CTNND2	0.248789	0.0753201
ENSG00000270116	AP001429.1	0.248783	0.0753266
ENSG00000253122	RP11-238I10.1	0.24878	0.0753307
ENSG00000057593	F7	0.248677	0.0754552
ENSG00000244268	RP11-529G21.2	0.248663	0.0754731
ENSG00000269966	RP3-331H24.5	0.248563	0.0755945
ENSG00000189280	GJB5	0.248538	0.0756248
ENSG00000253204	RP5-1009N12.1	0.248527	0.0756374
ENSG00000259470	KRT8P9	0.248363	0.0758374
ENSG00000197786	OR5B17	0.248276	0.0759434
ENSG00000146067	FAM193B	0.248271	0.0759492
ENSG00000253556	MTCO1P4	0.248226	0.0760046
ENSG00000205695	RP11-15H7.2	0.248177	0.0760639
ENSG00000260305	NTRK3-AS1	0.248177	0.0760639
ENSG00000221533	MIR1184-1	0.248114	0.0761412
ENSG00000233008	RP11-475O6.1	0.248041	0.0762298
ENSG00000213402	PTPRCAP	0.248015	0.076262
ENSG00000226298	RAD23BLP	0.247949	0.0763433
ENSG00000270487	RP11-230C9.3	0.247851	0.0764625
ENSG00000135503	ACVR1B	0.247844	0.0764711
ENSG00000160862	AZGP1	0.247844	0.0764711
ENSG00000257883	RP11-497G19.1	0.24781	0.0765134
ENSG00000070159	PTPN3	0.247759	0.0765758
ENSG00000180269	GPR139	0.247747	0.07659
ENSG00000183822	CTA-833B7.2	0.247669	0.0766863
ENSG00000226745	RP11-115D7.3	0.247651	0.0767083
ENSG00000166220	TBATA	0.2476	0.0767716
ENSG00000255092	RP11-58K22.4	0.247561	0.0768194
ENSG00000237588	RP11-66D17.3	0.247449	0.0769572
ENSG00000201794	RN7SKP130	0.247343	0.0770881
ENSG00000272628		0.247251	0.0772012
ENSG00000140688	C16orf58	0.247247	0.0772066
ENSG00000118513	MYB	0.247161	0.0773121
ENSG00000250194	RP11-257I8.1	0.247117	0.0773667
ENSG00000186481	ANKRD20A5P	0.247076	0.0774177
ENSG00000255177	RP11-532E4.2	0.247048	0.077452
ENSG00000228361	RP11-503C24.3	0.246995	0.0775182
ENSG00000185990		0.246991	0.0775235
ENSG00000265393	CTD-2517M22.17	0.246991	0.0775235
ENSG00000197272	IL27	0.24696	0.0775613
ENSG00000140030	GPR65	0.246752	0.07782
ENSG00000099337	KCNK6	0.246734	0.0778414
ENSG00000130731	C16orf13	0.246734	0.0778414
ENSG00000241956	CTC-340A15.2	0.246683	0.0779059
ENSG00000134061	CD180	0.246665	0.0779271
ENSG00000172186	HMGN1P35	0.246649	0.0779471
ENSG00000265840	AC010761.10	0.246649	0.0779476
ENSG00000204368	RP11-552E4.3	0.246535	0.0780891
ENSG00000213987	RP11-399E6.2	0.246511	0.0781192
ENSG00000232505	XXbac-BPG308J9.3	0.246439	0.0782089
ENSG00000272694	RP1-63G5.8	0.246408	0.0782475
ENSG00000076604	TRAF4	0.246393	0.0782669
ENSG00000230231	FMO7P	0.246356	0.0783131
ENSG00000214851	LINC00612	0.246256	0.0784379
ENSG00000182890	GLUD2	0.246222	0.0784804
ENSG00000183647	ZNF530	0.246222	0.0784804
ENSG00000167634	NLRP7	0.246139	0.0785846
ENSG00000111816	FRK	0.246137	0.0785872
ENSG00000158106	RHPN1	0.246137	0.0785872
ENSG00000187630	DHRS4L2	0.246137	0.0785872
ENSG00000206630	SNORD60	0.246113	0.0786172
ENSG00000254780	RP11-793I11.1	0.245977	0.078788
ENSG00000198678	OR5BS1P	0.24597	0.0787965
ENSG00000243066	RN7SL842P	0.24597	0.0787965
ENSG00000257614	RP11-116N8.2	0.24597	0.0787965
ENSG00000121236	TRIM6	0.245966	0.0788014
ENSG00000262106	OR1D3P	0.245714	0.0791187
ENSG00000268351		0.245714	0.0791187
ENSG00000118900	UBN1	0.24571	0.0791234
ENSG00000264780	MIR4683	0.245674	0.0791692
ENSG00000238172	RPS2P35	0.245634	0.0792184
ENSG00000167117	LINC00483	0.245567	0.0793031
ENSG00000243254	RN7SL350P	0.245507	0.0793797
ENSG00000264028	RN7SL744P	0.245471	0.0794243
ENSG00000115884	SDC1	0.245454	0.0794465
ENSG00000148671	ADIRF	0.245454	0.0794465
ENSG00000273300	AC000068.9	0.245454	0.0794465
ENSG00000267076	CCDC58P3	0.245448	0.0794544
ENSG00000250733	C8orf17	0.245381	0.0795379
ENSG00000238741	SCARNA7	0.245254	0.0796998
ENSG00000186204	CYP4F12	0.245242	0.0797144
ENSG00000236303	RP11-540N6.1	0.245201	0.0797661
ENSG00000237640	RP4-604G5.1	0.245157	0.0798216
ENSG00000253716	MINCR	0.245112	0.0798789
ENSG00000260731	KRT8P22	0.245089	0.0799087
ENSG00000223452	HMGN2P18	0.245057	0.0799496
ENSG00000153684	GOLGA8F	0.24504	0.0799702
ENSG00000228812	LAMA5-AS1	0.245027	0.0799873
ENSG00000231912	RP1-249H1.2	0.244945	0.0800914
ENSG00000087302	C14orf166	0.244856	0.0802045
ENSG00000129744	ART1	0.244824	0.0802459
ENSG00000166959	MS4A8	0.244823	0.0802462
ENSG00000233895	RP1-122P22.2	0.24478	0.080301
ENSG00000229598	PRDX3P1	0.244771	0.0803132
ENSG00000048462	TNFRSF17	0.244716	0.0803833
ENSG00000214772	RP11-174G6.1	0.244682	0.0804262
ENSG00000213972	RP3-522P13.2	0.244608	0.0805212
ENSG00000178685	PARP10	0.244515	0.0806401
ENSG00000211452	DIO1	0.244477	0.080688
ENSG00000232913	PLCE1-AS2	0.244472	0.0806951
ENSG00000112406	HECA	0.244429	0.0807493
ENSG00000251675	CTC-458I2.2	0.244429	0.0807493
ENSG00000166971	AKTIP	0.244344	0.0808587
ENSG00000197119	SLC25A29	0.244344	0.0808587
ENSG00000231473	LINC00441	0.244344	0.0808587
ENSG00000163357	DCST1	0.244259	0.0809681
ENSG00000181392	SYNE4	0.244259	0.0809681
ENSG00000235275	KRT18P16	0.244204	0.0810384
ENSG00000104529	EEF1D	0.244173	0.0810776
ENSG00000229699	RP1-140J1.1	0.244172	0.0810797
ENSG00000183675		0.244138	0.0811225
ENSG00000170786	SDR16C5	0.244038	0.0812511
ENSG00000215277	RNF212B	0.244036	0.0812544
ENSG00000088881	EBF4	0.244002	0.0812971
ENSG00000109458	GAB1	0.244002	0.0812971
ENSG00000230655	OR7E55P	0.243975	0.0813324
ENSG00000144677	CTDSPL	0.243917	0.081407
ENSG00000229465	ACTG1P11	0.243917	0.081407
ENSG00000256817	TPT1P12	0.243838	0.0815092
ENSG00000147041	SYTL5	0.243837	0.0815103
ENSG00000197442	MAP3K5	0.243832	0.081517
ENSG00000272752	STAG3L5P-PVRIG2P-PILRB	0.243832	0.081517
ENSG00000248801	C8orf34-AS1	0.243756	0.0816152
ENSG00000238279	BX470102.3	0.243709	0.0816756
ENSG00000231838	RP11-449H15.2	0.243699	0.0816881
ENSG00000205100	HSP90AA4P	0.243679	0.0817146
ENSG00000205176	REXO1L1P	0.243668	0.0817285
ENSG00000246100	LINC00900	0.243667	0.0817291
ENSG00000260572	RP11-16N11.2	0.243661	0.0817374
ENSG00000227309	AC140076.1	0.243631	0.0817755
ENSG00000175518	UBQLNL	0.243628	0.0817806
ENSG00000211640	IGLV6-57	0.243622	0.0817879
ENSG00000261324	RP11-174G6.5	0.243581	0.0818411
ENSG00000257900	RP11-454K7.1	0.243535	0.0819008
ENSG00000250696	RP11-704M14.1	0.24352	0.0819194
ENSG00000237555	RP5-862K6.4	0.243422	0.0820466
ENSG00000240541	TM4SF1-AS1	0.24341	0.0820624
ENSG00000106591	MRPL32	0.243319	0.0821796
ENSG00000128408	RIBC2	0.243255	0.0822635
ENSG00000187048	CYP4A11	0.243248	0.0822723
ENSG00000232354	VIPR1-AS1	0.243247	0.0822731
ENSG00000198650	TAT	0.243201	0.0823335
ENSG00000144802	NFKBIZ	0.243149	0.0824014
ENSG00000238110	RP11-350E12.5	0.243063	0.0825125
ENSG00000268530	CTC-273B12.5	0.243063	0.0825125
ENSG00000162073	PAQR4	0.242978	0.0826237
ENSG00000103316	CRYM	0.242902	0.0827231
ENSG00000261732	LA16c-431H6.6	0.242893	0.082735
ENSG00000227155	RP11-165F24.3	0.242823	0.082826
ENSG00000222317	RNA5SP118	0.242809	0.0828434
ENSG00000126778	SIX1	0.242722	0.082958
ENSG00000262420	RP11-490O6.2	0.242636	0.0830696
ENSG00000198668	CALM1	0.24238	0.0834054
ENSG00000259792	RP11-114H24.6	0.242295	0.0835175
ENSG00000267598	CTC-250I14.6	0.242295	0.0835175
ENSG00000186714	CCDC73	0.242139	0.0837221
ENSG00000136286	MYO1G	0.242039	0.0838546
ENSG00000236204	LINC01376	0.241953	0.0839672
ENSG00000229104	YY1P2	0.241888	0.0840538
ENSG00000104549	SQLE	0.241868	0.08408
ENSG00000165862		0.241815	0.0841495
ENSG00000142544	CTU1	0.241783	0.0841928
ENSG00000242169	RP11-219G10.1	0.24177	0.0842098
ENSG00000253774	CTD-3023L14.1	0.241696	0.0843074
ENSG00000260522	RP11-352B15.5	0.241668	0.0843444
ENSG00000116833	NR5A2	0.241633	0.0843915
ENSG00000184990	SIVA1	0.241612	0.0844189
ENSG00000105852	PON3	0.241588	0.0844505
ENSG00000225499	RPL15P4	0.241584	0.0844563
ENSG00000237329	RP11-201O14.1	0.241527	0.0845317
ENSG00000143816	WNT9A	0.241527	0.0845321
ENSG00000183666	GUSBP1	0.241527	0.0845321
ENSG00000043039	BARX2	0.241448	0.0846369
ENSG00000115808	STRN	0.241356	0.0847588
ENSG00000125850	OVOL2	0.241303	0.0848292
ENSG00000166927	MS4A7	0.241129	0.0850609
ENSG00000114771	AADAC	0.241096	0.0851047
ENSG00000197171	OR2B4P	0.241032	0.0851906
ENSG00000070190	DAPP1	0.241014	0.0852138
ENSG00000185122	HSF1	0.241014	0.0852138
ENSG00000198444		0.241014	0.0852138
ENSG00000206069	TMEM211	0.240977	0.0852641
ENSG00000258906	CTD-2552B11.3	0.240974	0.085268
ENSG00000231654	RPS6KA2-AS1	0.240938	0.0853158
ENSG00000237533		0.240929	0.0853279
ENSG00000257875	RP11-263K4.1	0.24091	0.0853532
ENSG00000223657	KRT8P51	0.240893	0.0853764
ENSG00000127318	IL22	0.240888	0.0853828
ENSG00000197044	ZNF441	0.240758	0.0855563
ENSG00000265489	RP11-1090M7.1	0.240753	0.0855629
ENSG00000244294	RN7SL740P	0.240717	0.0856108
ENSG00000271399	RP4-799G3.2	0.240717	0.0856108
ENSG00000263429	LINC00675	0.240713	0.0856163
ENSG00000251296	AC006499.7	0.240651	0.0857005
ENSG00000205209	SCGB2B2	0.240596	0.0857731
ENSG00000256657	RP11-144O23.22	0.240529	0.0858634
ENSG00000221102	SNORA11B	0.240529	0.0858641
ENSG00000138764	CCNG2	0.240502	0.0858999
ENSG00000233493	TMEM238	0.240502	0.0858999
ENSG00000232668	AC010967.1	0.240461	0.0859547
ENSG00000255608	RP3-377H17.2	0.240461	0.0859547
ENSG00000268734	CTB-61M7.2	0.240461	0.0859547
ENSG00000233176	OR7E157P	0.240455	0.0859626
ENSG00000171346	KRT15	0.240417	0.0860146
ENSG00000173418	NAA20	0.240417	0.0860146
ENSG00000260461	RP11-541N10.3	0.240417	0.0860146
ENSG00000260468	LINC01290	0.240332	0.0861283
ENSG00000020426	MNAT1	0.240331	0.0861295
ENSG00000128284	APOL3	0.240331	0.0861295
ENSG00000170476	MZB1	0.240331	0.0861295
ENSG00000242488	RP11-270M14.1	0.240278	0.0862007
ENSG00000255798		0.240237	0.0862569
ENSG00000259810	AC002519.8	0.240207	0.0862964
ENSG00000248490	CTD-3007L5.1	0.240205	0.0862996
ENSG00000271377	RP11-33I11.3	0.240205	0.0862996
ENSG00000238005	RP11-443B7.1	0.240169	0.0863478
ENSG00000093009	CDC45	0.240161	0.0863596
ENSG00000224195	RP11-574K11.5	0.240161	0.0863596
ENSG00000141497	ZMYND15	0.240075	0.0864749
ENSG00000254450	ALG9-IT1	0.240053	0.0865051
ENSG00000235949	AC061961.2	0.240032	0.0865328
ENSG00000271524	BNIP3P17	0.240024	0.0865442
ENSG00000234506	LINC01506	0.239986	0.0865946
ENSG00000264924	RP11-799B12.2	0.239935	0.086664
ENSG00000226065	ZBTB45P2	0.239925	0.086678
ENSG00000136689	IL1RN	0.239909	0.0866988
ENSG00000226797	AC015923.1	0.239894	0.0867204
ENSG00000253182	RP11-486M23.2	0.239893	0.0867209
ENSG00000139144	PIK3C2G	0.239855	0.0867731
ENSG00000148053	NTRK2	0.239781	0.0868722
ENSG00000265474	AC010761.9	0.239734	0.086937
ENSG00000272913	RP11-440D17.3	0.239571	0.0871573
ENSG00000173678	SPDYE2B	0.239563	0.0871688
ENSG00000228089	PNKDP1	0.239535	0.0872073
ENSG00000234787	LINC00458	0.239412	0.0873745
ENSG00000125851	PCSK2	0.239315	0.0875064
ENSG00000186517	ARHGAP30	0.239307	0.0875175
ENSG00000250760	RP11-440I14.4	0.239305	0.08752
ENSG00000253983	RP1-16A9.1	0.239254	0.0875897
ENSG00000224540	RP11-385M4.3	0.239231	0.0876213
ENSG00000169116	PARM1	0.239221	0.0876339
ENSG00000204771		0.239221	0.0876339
ENSG00000240983	RP11-742D12.1	0.239207	0.0876535
ENSG00000211787	TRAV8-3	0.23918	0.0876902
ENSG00000215117	LINC00588	0.23918	0.0876902
ENSG00000228567	VN1R4	0.23918	0.0876902
ENSG00000248134	AC079395.1	0.23918	0.0876902
ENSG00000252234	AC006557.1	0.23918	0.0876902
ENSG00000237549	AC092570.3	0.239141	0.087743
ENSG00000160336	ZNF761	0.239136	0.0877505
ENSG00000260816	RP11-319G9.3	0.239063	0.0878507
ENSG00000224732	MAGEA7P	0.238924	0.0880406
ENSG00000238556		0.238924	0.0880406
ENSG00000258562	CTD-2313J17.3	0.238924	0.0880406
ENSG00000077150	NFKB2	0.23888	0.0881009
ENSG00000183695	MRGPRX2	0.238795	0.0882172
ENSG00000172183	ISG20	0.238795	0.088218
ENSG00000234695	AC002076.10	0.238602	0.088483
ENSG00000126233	SLURP1	0.238578	0.0885159
ENSG00000106346	USP42	0.238538	0.0885699
ENSG00000198718	FAM179B	0.238538	0.0885699
ENSG00000226770	AC000124.1	0.238536	0.0885731
ENSG00000255381	AP001258.5	0.238505	0.0886162
ENSG00000103310	ZP2	0.238475	0.0886576
ENSG00000172345	STARD5	0.238368	0.0888051
ENSG00000239911	PRKAG2-AS1	0.238368	0.0888051
ENSG00000075275	CELSR1	0.238282	0.0889228
ENSG00000256262	USP30-AS1	0.238282	0.0889228
ENSG00000246705	H2AFJ	0.238112	0.0891588
ENSG00000157379	DHRS1	0.238026	0.0892769
ENSG00000213599	SLX1A-SULT1A3	0.238026	0.0892769
ENSG00000183049	CAMK1D	0.237941	0.0893952
ENSG00000201155	RNU1-24P	0.237915	0.0894302
ENSG00000203285		0.237915	0.0894302
ENSG00000211766	TRBJ2-2P	0.237915	0.0894302
ENSG00000211797	TRAV17	0.237915	0.0894302
ENSG00000220069	RPL7P27	0.237915	0.0894302
ENSG00000220370	RP3-399J4.2	0.237915	0.0894302
ENSG00000220988	SNORD88C	0.237915	0.0894302
ENSG00000232048	HNRNPCP9	0.237915	0.0894302
ENSG00000232867	RP11-179D22.1	0.237915	0.0894302
ENSG00000238899		0.237915	0.0894302
ENSG00000239381	RP11-4B14.3	0.237915	0.0894302
ENSG00000239600	AP000797.2	0.237915	0.0894302
ENSG00000248259	MTND4LP31	0.237915	0.0894302
ENSG00000253178	RP11-404E12.1	0.237915	0.0894302
ENSG00000254069	RP11-359P18.7	0.237915	0.0894302
ENSG00000254586	RP11-358H18.3	0.237915	0.0894302
ENSG00000254789	RP11-531H8.2	0.237915	0.0894302
ENSG00000256814	RP11-158L12.5	0.237915	0.0894302
ENSG00000264407		0.237915	0.0894302
ENSG00000264750	RP11-277J6.2	0.237915	0.0894302
ENSG00000267663	RP11-64C12.9	0.237915	0.0894302
ENSG00000272634	OR51F5P	0.237915	0.0894302
ENSG00000272882	OR2BH1P	0.237915	0.0894302
ENSG00000167014	C15orf43	0.237874	0.0894879
ENSG00000215448	SRMP1	0.237874	0.0894879
ENSG00000270119		0.237865	0.0895002
ENSG00000233108	AC006042.7	0.237832	0.0895457
ENSG00000250602	RP11-517I3.1	0.23777	0.0896321
ENSG00000254180	AB015752.3	0.237747	0.0896634
ENSG00000114841	DNAH1	0.237599	0.0898695
ENSG00000117472	TSPAN1	0.237599	0.0898695
ENSG00000197421	GGT3P	0.237563	0.0899195
ENSG00000200711	RNA5SP28	0.237451	0.0900755
ENSG00000268355	AC006129.1	0.237442	0.0900881
ENSG00000261102	ATP5J2P6	0.237434	0.0900995
ENSG00000259661	AC068831.15	0.237428	0.0901074
ENSG00000216480	RP3-393E18.1	0.23739	0.0901618
ENSG00000262152	LA16c-380H5.1	0.237359	0.0902043
ENSG00000088970	KIZ	0.237343	0.0902265
ENSG00000179447	RP5-1027G4.3	0.237302	0.0902843
ENSG00000134533	RERG	0.237285	0.0903072
ENSG00000179832	MROH1	0.237258	0.0903458
ENSG00000227908	FLJ31104	0.237258	0.0903458
ENSG00000248335	RP11-102N12.2	0.23724	0.0903704
ENSG00000272028	RNU6-87P	0.23724	0.0903704
ENSG00000239605	C2orf61	0.237114	0.0905462
ENSG00000269120		0.237002	0.0907031
ENSG00000249437	NAIP	0.237002	0.0907043
ENSG00000148735	PLEKHS1	0.236881	0.0908729
ENSG00000254872	RP13-870H17.3	0.236855	0.0909095
ENSG00000233892	PAIP1P1	0.236831	0.0909439
ENSG00000236607	EEF1DP8	0.236822	0.0909566
ENSG00000235616	ST13P2	0.236722	0.0910976
ENSG00000271600	RP11-864G5.8	0.236678	0.0911586
ENSG00000177570	SAMD12	0.23666	0.091184
ENSG00000183734	ASCL2	0.236619	0.0912415
ENSG00000204148	LINC00474	0.236591	0.0912813
ENSG00000100664	EIF5	0.236575	0.0913043
ENSG00000242727	RP11-123J14.1	0.236494	0.0914178
ENSG00000105755	ETHE1	0.236489	0.0914246
ENSG00000117335	CD46	0.236404	0.0915451
ENSG00000147408	CSGALNACT1	0.236319	0.0916657
ENSG00000181449	SOX2	0.236319	0.0916657
ENSG00000205220	PSMB10	0.236319	0.0916657
ENSG00000200656	SNORA5B	0.236273	0.0917302
ENSG00000163406	SLC15A2	0.236233	0.0917865
ENSG00000227051	C14orf132	0.236233	0.0917865
ENSG00000135312	HTR1B	0.236229	0.0917925
ENSG00000252558	RNU6-914P	0.2362	0.0918334
ENSG00000254440	PBOV1	0.236176	0.0918679
ENSG00000258794	DUX4L27	0.236062	0.0920289
ENSG00000228655	AC096558.1	0.236032	0.0920722
ENSG00000166509	CLEC3A	0.236027	0.0920788
ENSG00000213167	Metazoa_SRP	0.235994	0.0921261
ENSG00000105523	FAM83E	0.235977	0.0921494
ENSG00000264982	RP11-344B2.2	0.235912	0.092242
ENSG00000136883	KIF12	0.235854	0.0923241
ENSG00000198797	BRINP2	0.235853	0.0923256
ENSG00000254140	RP11-731F5.1	0.235794	0.0924101
ENSG00000185347	C14orf80	0.235636	0.0926351
ENSG00000167476	JSRP1	0.235601	0.0926851
ENSG00000271015	IGKV2OR2-7D	0.23557	0.0927292
ENSG00000170935	NCBP2L	0.235558	0.0927463
ENSG00000050767	COL23A1	0.235549	0.0927585
ENSG00000267143	RP11-677O4.6	0.23547	0.0928715
ENSG00000102886	GDPD3	0.235465	0.0928787
ENSG00000217809	FAT1P1	0.23542	0.0929434
ENSG00000188293	IGFL1	0.235403	0.0929674
ENSG00000121022	COPS5	0.235379	0.0930006
ENSG00000163590	PPM1L	0.235379	0.0930006
ENSG00000248585	RP11-90P5.1	0.235362	0.0930259
ENSG00000229018	PMS2P7	0.235294	0.0931227
ENSG00000187191	DAZ3	0.235289	0.09313
ENSG00000212517	SNORA26	0.235285	0.0931354
ENSG00000198553	KCNRG	0.235206	0.0932487
ENSG00000237325	AP000563.2	0.23513	0.0933581
ENSG00000074527	NTN4	0.235123	0.0933673
ENSG00000235493	AC092415.1	0.235123	0.0933677
ENSG00000215186	GOLGA6B	0.235026	0.0935063
ENSG00000198807	PAX9	0.235003	0.0935403
ENSG00000254732	RP11-691N7.6	0.234976	0.0935792
ENSG00000151726	ACSL1	0.234953	0.0936124
ENSG00000160190	SLC37A1	0.234953	0.0936124
ENSG00000187017	ESPN	0.234953	0.0936124
ENSG00000206931	RNU6-1042P	0.234953	0.0936125
ENSG00000170298	LGALS9B	0.234935	0.0936373
ENSG00000229604	MTATP8P2	0.234888	0.0937046
ENSG00000160007	ARHGAP35	0.234867	0.0937351
ENSG00000070729	CNGB1	0.234843	0.0937698
ENSG00000196167	COLCA1	0.234782	0.093858
ENSG00000210164	MT-TG	0.234646	0.0940532
ENSG00000220130	RP1-72A23.3	0.2345	0.0942651
ENSG00000204446	C9orf170	0.234466	0.0943139
ENSG00000229846	RP11-141A19.1	0.23444	0.094351
ENSG00000229060	RP11-20P5.2	0.23436	0.0944672
ENSG00000225572	DOCK4-AS1	0.234289	0.0945695
ENSG00000011347	SYT7	0.23427	0.0945977
ENSG00000141579	ZNF750	0.23427	0.0945977
ENSG00000197858	GPAA1	0.23427	0.0945977
ENSG00000249086	AC051649.12	0.234268	0.0945995
ENSG00000188340	OR6N2	0.234184	0.094722
ENSG00000206848	RNU6-890P	0.234184	0.094722
ENSG00000235321	AC007556.3	0.234184	0.094722
ENSG00000255514	OR4B2P	0.234184	0.094722
ENSG00000260327	ACTR3BP3	0.234184	0.094722
ENSG00000124334	IL9R	0.234099	0.0948453
ENSG00000234086		0.234098	0.0948467
ENSG00000269365	RP11-380M21.4	0.233951	0.0950606
ENSG00000237320	AC019064.1	0.233928	0.0950941
ENSG00000250532	RP11-727M10.1	0.233928	0.0950941
ENSG00000258121	RP11-722P11.4	0.233928	0.0950941
ENSG00000270778	BUB1P1	0.233928	0.0950941
ENSG00000099991	CABIN1	0.233843	0.0952176
ENSG00000106546	AHR	0.233843	0.0952176
ENSG00000268970	CTD-3099C6.11	0.233777	0.0953129
ENSG00000268041	CTD-2575K13.6	0.233776	0.0953143
ENSG00000164300	SERINC5	0.233757	0.0953419
ENSG00000143850	PLEKHA6	0.233672	0.0954664
ENSG00000228403	RP11-563N6.6	0.233671	0.0954673
ENSG00000242072	RP11-458K10.1	0.233649	0.0955003
ENSG00000263904	RP11-344B2.3	0.23364	0.0955124
ENSG00000253372	RP11-44N11.1	0.233565	0.0956221
ENSG00000243501	RP11-257K9.8	0.233549	0.0956462
ENSG00000214114	MYCBP	0.233537	0.0956632
ENSG00000253108	RP1-84O15.2	0.233537	0.0956632
ENSG00000131183	SLC34A1	0.23353	0.095674
ENSG00000268993	RP11-439A17.5	0.233481	0.0957449
ENSG00000241469	LINC00635	0.233268	0.096057
ENSG00000222679	RNU6-1267P	0.233206	0.0961486
ENSG00000250230	RP11-855O10.2	0.2332	0.0961564
ENSG00000212432	SNORA75	0.233176	0.0961918
ENSG00000001630	CYP51A1	0.23316	0.096216
ENSG00000237621	OR9A1P	0.233156	0.0962211
ENSG00000114248	LRRC31	0.23313	0.0962601
ENSG00000270244	RP11-123J14.4	0.23305	0.0963766
ENSG00000150175	FRMPD2B	0.233028	0.0964097
ENSG00000261523	RP11-82O18.2	0.233028	0.0964097
ENSG00000112706	IMPG1	0.232994	0.0964595
ENSG00000268756	AC104534.2	0.232904	0.0965925
ENSG00000186187	ZNRF1	0.232818	0.0967182
ENSG00000228842	PCDH9-AS2	0.232804	0.0967395
ENSG00000261458	RP11-787D11.1	0.232798	0.0967477
ENSG00000235018	RP11-11M20.2	0.232774	0.096783
ENSG00000184363	PKP3	0.232733	0.0968441
ENSG00000174944	P2RY14	0.232728	0.0968511
ENSG00000253512	CTC-535M15.1	0.232656	0.0969582
ENSG00000230276	RP11-373A6.1	0.232647	0.0969715
ENSG00000266117	FBXO36P1	0.232631	0.0969939
ENSG00000198155	ZNF876P	0.232572	0.0970823
ENSG00000134317	GRHL1	0.232562	0.0970962
ENSG00000249752	RP11-563M4.1	0.232542	0.0971266
ENSG00000253998	IGKV2-29	0.232489	0.0972048
ENSG00000104823	ECH1	0.232477	0.0972225
ENSG00000244242	IFITM10	0.232477	0.0972225
ENSG00000273253	RP3-402G11.26	0.232477	0.0972225
ENSG00000211815	TRAV36DV7	0.232436	0.0972824
ENSG00000139508	SLC46A3	0.232391	0.0973489
ENSG00000251634	RP11-1280N14.3	0.232391	0.0973489
ENSG00000213338	ATF4P1	0.232368	0.0973832
ENSG00000236908	RP5-1063M23.2	0.232326	0.097446
ENSG00000104064	GABPB1	0.232306	0.0974754
ENSG00000231470	HMGB3P2	0.232254	0.0975528
ENSG00000219902	RPL35P3	0.232239	0.0975746
ENSG00000107968	MAP3K8	0.232135	0.0977288
ENSG00000114626	ABTB1	0.232135	0.0977288
ENSG00000185128		0.232135	0.0977288
ENSG00000259053	RP11-33N16.3	0.232135	0.0977288
ENSG00000233071	RPSAP59	0.232134	0.0977305
ENSG00000213075	RPL31P11	0.23211	0.0977664
ENSG00000263654		0.232099	0.0977832
ENSG00000106459	NRF1	0.23205	0.0978557
ENSG00000146830	GIGYF1	0.23205	0.0978557
ENSG00000261777	RP11-529K1.2	0.23205	0.0978557
ENSG00000236975	RP5-1065P14.2	0.232047	0.0978606
ENSG00000213262	VDAC2P3	0.23202	0.0978999
ENSG00000261813	RP11-151H2.3	0.231966	0.0979805
ENSG00000171121	KCNMB3	0.231964	0.0979827
ENSG00000103534	TMC5	0.231879	0.0981098
ENSG00000207817	MIR614	0.231874	0.0981169
ENSG00000261346	RP11-297C4.2	0.231836	0.0981734
ENSG00000254399	GLYATL1P4	0.231791	0.0982419
ENSG00000227300	KRT16P2	0.231723	0.0983424
ENSG00000129173	E2F8	0.231708	0.0983645
ENSG00000197070	ARRDC1	0.231708	0.0983645
ENSG00000267499		0.23169	0.0983925
ENSG00000107242	PIP5K1B	0.231671	0.0984209
ENSG00000231336	AC017006.3	0.231608	0.0985146
ENSG00000260051	LA16c-390E6.4	0.231538	0.0986197
ENSG00000267927	CTD-2525I3.2	0.231516	0.0986517
ENSG00000171916	LGALS9C	0.231499	0.0986772
ENSG00000271848	RP11-464F9.21	0.231494	0.098685
ENSG00000139192	TAPBPL	0.231367	0.0988754
ENSG00000250687	RP11-497H16.7	0.231281	0.0990035
ENSG00000233154	RP4-655J12.4	0.231276	0.0990116
[truncated: 54,319 more rows]
