# Supplementary material for: Computational master-regulator search reveals mTOR and PI3K pathways responsible for low sensitivity of NCI-H292 and A427 lung cancer cell lines to cytotoxic action of p53 activator Nutlin-3
Source: BMC Med Genomics. 2018 Feb 13;11(Suppl 1):12. doi: 10.1186/s12920-018-0330-5 (PMC5836833; doi:10.1186/s12920-018-0330-5)
Supplement: Supplementary file 4 — Results of gene set enrichment analysis (GSEA) of the obtained three gene expression profiles of differences between sensitive and insensitive lung cancer cell lines. For that we used geneXplain platform and applied the pathways ontology of TRANSPATH® database. (XLSX 147 kb) [file 12920_2018_330_MOESM4_ESM.xlsx]

## Sheet: F-Match
ID	Gene symbol	Gene description	PWMs (TRANSFAC)	Yes-No ratio	P-value_Yes-No ratio		logFC (Nsen_Co vs Sen_Co)	P.Value (Nsen_Co vs Sen_Co)	adj.P.Val (Nsen_Co vs Sen_Co)
ENSG00000197566	ZNF624	zinc finger protein 624	V$ZNF624_03,V$ZNF624_04	14.4185	0.00246013		ND	ND	ND
ENSG00000197063	MAFG	v-maf musculoaponeurotic fibrosarcoma oncogene homolog G (avian)	V$MAFG_01,V$MAFG_Q3,V$MAF_Q4,V$TCF11MAFG_01	10.2931	0.00555606		ND	ND	ND
ENSG00000005801	ZNF195	zinc finger protein 195	V$ZNF195_02,V$ZNF195_03	4.14395	0.00570698		0.362414	0.665843	0.963779
ENSG00000064195	DLX3	distal-less homeobox 3	V$DLX3_Q3,V$ERFDLX3_01,V$ETV2DLX3_03	4.11826	0.00728041		ND	ND	ND
ENSG00000169083	AR	androgen receptor	V$AR_13,V$AR_Q6	3.69592	0.00241619		ND	ND	ND
ENSG00000001167	NFYA	nuclear transcription factor Y, alpha	V$ALPHACP1_01,V$NFYA_02,V$NFYA_03,V$NFYA_Q5,V$NFY_01,V$NFY_C,V$NFY_Q3,V$NFY_Q6,V$NFY_Q6_01	3.56448	0.00983453		ND	ND	ND
ENSG00000006194	ZNF263	zinc finger protein 263	V$FPM315_01,V$ZNF263_01,V$ZNF263_02	3.45075	0.00749552		0.469848	0.294984	0.887822
ENSG00000115844	DLX2	distal-less homeobox 2	V$ERFDLX2_01,V$ETV5DLX2_01,V$FLI1DLX2_01,V$GCM2DLX2_01	3.26291	0.00501522		ND	ND	ND
ENSG00000099326	MZF1	myeloid zinc finger 1	V$MZF1_01,V$MZF1_02,V$MZF1_Q5,V$MZF1_Q5_01	3.23838	0.00312395		ND	ND	ND
ENSG00000186026	ZNF284	zinc finger protein 284	V$ZNF284_01,V$ZNF284_03	2.56473	0.00571629		ND	ND	ND
ENSG00000163623	NKX6-1	NK6 homeobox 1	V$NKX61_01,V$NKX61_02,V$NKX61_03,V$NKX61_07,V$NKX61_08	2.42534	0.00837403		ND	ND	ND
ENSG00000172845	SP3	Sp3 transcription factor	V$SP1SP3_Q4,V$SP1_Q2_01,V$SP1_Q4_01,V$SP1_Q6_01,V$SP3_01,V$SP3_Q3,V$SP3_Q3_01	2.37152	0.00500754		ND	ND	ND
ENSG00000166261	ZNF202	zinc finger protein 202	V$ZFP202_01,V$ZFP202_02,V$ZFP202_03	2.34411	0.00177366		0.381561	0.21997	0.863953
ENSG00000167232	ZNF91	zinc finger protein 91	V$ZNF91_03,V$ZNF91_04,V$ZNF91_07,V$ZNF91_08	1.95074	0.00963193		0.33105	0.646518	0.963779
ENSG00000188321	ZNF559	zinc finger protein 559	V$ZNF559_01,V$ZNF559_02	1.92399	0.00955048		-0.0605777	0.842107	0.98421
ENSG00000177888	ZBTB41	zinc finger and BTB domain containing 41	V$ZBTB41_02,V$ZBTB41_03	1.91787	0.00278672		ND	ND	ND
ENSG00000106571	GLI3	GLI family zinc finger 3	V$GLI3_01,V$GLI3_02,V$GLI3_03,V$GLI3_Q5_01,V$GLI_Q2,V$GLI_Q3	1.83548	0.00554711		ND	ND	ND
ENSG00000213799	ZNF845	zinc finger protein 845	V$ZNF845_03,V$ZNF845_05	1.82545	0.00224232		0.258955	0.561236	0.949884
ENSG00000087510	TFAP2C	transcription factor AP-2 gamma (activating enhancer binding protein 2 gamma)	V$AP2GAMMA_01,V$AP2GAMMA_Q4,V$AP2GAMMA_Q5,V$AP2GAMMA_Q5_01,V$AP2_Q4,V$AP2_Q6,V$AP2_Q6_01,V$TFAP2CDRGX_01,V$TFAP2CE2F8_01,V$TFAP2CHES7_02,V$TFAP2CMAX_02,V$TFAP2CONECUT2_01,V$TFAP2C_01,V$TFAP2C_03	1.81519	0.00720106		0.479012	0.671639	0.963779
ENSG00000197933	ZNF823	zinc finger protein 823	V$ZNF823_01,V$ZNF823_02	1.80927	0.00885638		0.864763	0.0609517	0.644132
ENSG00000182318	ZSCAN22	zinc finger and SCAN domain containing 22	V$HKR2_01	1.7954	0.00140296		ND	ND	ND
ENSG00000196092	PAX5	paired box 5	V$ELK1PAX5_01,V$ETV2PAX5_01,V$PAX5_02,V$PAX5_06,V$PAX5_11,V$PAX5_Q6	1.78782	0.00926198		ND	ND	ND
ENSG00000229544	NKX1-2	NK1 homeobox 2	V$NKX12_03	1.75125	0.00204933		ND	ND	ND
ENSG00000110693	SOX6	SRY (sex determining region Y)-box 6	V$SOX6_02,V$SOX6_03,V$TEAD4SOX6_01	1.75049	0.00993114		ND	ND	ND
ENSG00000114315	HES1	hairy and enhancer of split 1, (Drosophila)	V$HES1_03,V$HES1_Q2,V$HES1_Q6	1.69584	0.00199126		0.562054	0.21062	0.855381
ENSG00000213762	ZNF134	zinc finger protein 134	V$ZNF134_01	1.65469	1.29813e-05		0.0804206	0.808653	0.980844
ENSG00000164011	ZNF691	zinc finger protein 691	V$ZNF691_01	1.63649	0.00255867		0.109221	0.725717	0.974558
ENSG00000204611	ZNF616	zinc finger protein 616	V$ZNF616_01,V$ZNF616_03,V$ZNF616_04,V$ZNF616_05	1.62987	0.0065716		0.231007	0.560305	0.949482
ENSG00000174332	GLIS1	GLIS family zinc finger 1	V$GLIS1_01,V$GLI_Q2,V$GLI_Q3	1.62908	0.00389246		ND	ND	ND
ENSG00000171469	ZNF561	zinc finger protein 561	V$ZNF561_02	1.60641	0.00256047		ND	ND	ND
ENSG00000188629	ZNF177	zinc finger protein 177	V$ZNF177_02	1.5984	0.00755004		ND	ND	ND
ENSG00000114126	TFDP2	transcription factor Dp-2 (E2F dimerization partner 2)	V$E2F1DP2_01,V$E2F4DP2_01	1.58353	0.00506911		0.445482	0.195178	0.837089
ENSG00000179111	HES7	hairy and enhancer of split 7 (Drosophila)	V$E2F1HES7_02,V$E2F3HES7_01,V$ETV2HES7_03,V$ETV5HES7_01,V$GCM2HES7_01,V$HES7_01,V$RFX3HES7_01,V$TEAD4HES7_03,V$TFAP2CHES7_02	1.57997	0.00215289		ND	ND	ND
ENSG00000180318	ALX1	ALX homeobox 1	V$CART1_02,V$CART1_03	1.57811	0.0079793		-0.738194	0.0432013	0.54966
ENSG00000131061	ZNF341	zinc finger protein 341	V$ZNF341_01	1.57771	1.06652e-06		0.114633	0.830057	0.98421
ENSG00000066422	ZBTB11	zinc finger and BTB domain containing 11	V$ZBTB11_01,V$ZBTB11_02,V$ZBTB11_03	1.57403	0.00850997		ND	ND	ND
ENSG00000184939	ZFP90	ZFP90 zinc finger protein	V$ZFP90_02,V$ZFP90_03	1.56408	0.00942968		0.50775	0.266361	0.875128
ENSG00000198146	ZNF770	zinc finger protein 770	V$ZNF770_01,V$ZNF770_02	1.5629	0.00613763		-0.71661	0.313286	0.897556
ENSG00000176293	ZNF135	zinc finger protein 135	V$ZNF135_02	1.56099	0.00596568		ND	ND	ND
ENSG00000164754	RAD21	RAD21 homolog (S. pombe)	V$RAD21_10	1.56078	0.000295364		-0.355116	0.411883	0.927087
ENSG00000106004	HOXA5	homeobox A5	V$HOX13_01	1.55979	0.0018835		-0.885027	0.0402396	0.539716
ENSG00000102908	NFAT5	nuclear factor of activated T-cells 5, tonicity-responsive	V$NFAT5_Q5_01,V$NFAT5_Q5_02,V$NFAT5_Q5_03,V$NFAT_Q3	1.54587	0.00702754		ND	ND	ND
ENSG00000115297	TLX2	T-cell leukemia homeobox 2	V$NCX_02	1.53918	0.00371753		ND	ND	ND
ENSG00000172748	ZNF596	zinc finger protein 596	V$ZNF596_01,V$ZNF596_02	1.51521	0.00565788		ND	ND	ND
ENSG00000198176	TFDP1	transcription factor Dp-1	V$E2F1DP1RB_01,V$E2F1DP1_01,V$E2F4DP1_01,V$E2F_Q3_01,V$E2F_Q4_01,V$E2F_Q4_02,V$E2F_Q6_01	1.50631	0.0067633		0.439467	0.332463	0.89983
ENSG00000258289	CHURC1	churchill domain containing 1	V$CHCH_01	1.50321	9.2694e-05		1.17231	0.0694249	0.66611
ENSG00000180035	ZNF48	zinc finger protein 48	V$ZNF553_03	1.49781	1.89123e-05		ND	ND	ND
ENSG00000188295	ZNF669	zinc finger protein 669	V$ZNF669_02	1.49611	0.000658731		0.018273	0.959208	0.997412
ENSG00000183733	FIGLA	folliculogenesis specific basic helix-loop-helix	V$CLOCKFIGLA_01,V$GCM1FIGLA_01	1.49129	0.00869565		ND	ND	ND
ENSG00000169057	MECP2	methyl CpG binding protein 2 (Rett syndrome)	V$MECP2_01,V$MECP2_02	1.4879	0.0028337		0.465471	0.312831	0.897556
ENSG00000189164	ZNF527	zinc finger protein 527	V$ZNF527_01	1.48435	0.00075421		ND	ND	ND
ENSG00000175197	DDIT3	DNA-damage-inducible transcript 3	V$CHOP10_01	1.47636	0.0087053		0.811467	0.509628	0.944466
ENSG00000218891	ZNF579	zinc finger protein 579	V$ZNF579_01,V$ZNF579_02	1.45788	0.00353867		0.12131	0.83025	0.98421
ENSG00000188785	ZNF548	zinc finger protein 548	V$ZNF548_02	1.45645	0.00423145		-0.77832	0.0387874	0.528845
ENSG00000131849	ZNF132	zinc finger protein 132	V$ZNF132_03	1.45316	0.000783109		ND	ND	ND
ENSG00000111704	NDOG	NDog homeobox	V$NDOG_01,V$NDOG_05	1.44802	0.00214358		ND	ND	ND
ENSG00000106331	PAX4	paired box 4	V$PAX4_03,V$PAX4_Q2	1.4443	0.00565012		ND	ND	ND
ENSG00000275111			V$ZNF2_01	1.43737	0.00160897		ND	ND	ND
ENSG00000196597	ZNF782	zinc finger protein 782	V$ZNF782_03	1.43632	0.000161819		ND	ND	ND
ENSG00000186272	ZNF17	zinc finger protein 17	V$ZNF17_03	1.43225	9.50345e-05		0.142131	0.737649	0.975641
ENSG00000251247	ZNF345	zinc finger protein 345	V$ZNF345_01,V$ZNF345_02	1.4316	0.00209374		ND	ND	ND
ENSG00000107187	LHX3	LIM homeobox 3	V$LHX3A_01,V$LHX3_01,V$LHX3b_01	1.42104	0.00692508		ND	ND	ND
ENSG00000249459	ZNF286B	zinc finger protein 286B	V$ZNF286B_01	1.41475	0.00394431		ND	ND	ND
ENSG00000173757	STAT5B	signal transducer and activator of transcription 5B	V$STAT5B_01	1.41217	0.00121371		-0.288455	0.424414	0.931827
ENSG00000167377	ZNF23	zinc finger protein 23	V$ZNF23_01,V$ZNF23_02	1.41215	0.00480486		ND	ND	ND
ENSG00000111424	VDR	vitamin D (1,25- dihydroxyvitamin D3) receptor	V$VDRRXRA_01,V$VDR_Q3	1.40734	0.00599742		ND	ND	ND
ENSG00000143621	ILF2	interleukin enhancer binding factor 2	V$NFAT1_Q5,V$NFAT_Q3,V$NFAT_Q4_01,V$NFAT_Q6	1.40454	0.00804256		0.41513	0.368153	0.915057
ENSG00000129351	ILF3	interleukin enhancer binding factor 3, 90kDa	V$NFAT1_Q5,V$NFAT_Q3,V$NFAT_Q4_01,V$NFAT_Q6	1.40454	0.00804256		0.719961	0.0807823	0.67503
ENSG00000197857	ZNF44	zinc finger protein 44	V$ZNF44_01	1.40393	1.55422e-05		ND	ND	ND
ENSG00000147180	ZNF711	zinc finger protein 711	V$ZNF711_01	1.39904	6.53455e-05		ND	ND	ND
ENSG00000145908	ZNF300	zinc finger protein 300	V$ZNF300_02	1.39588	0.0068581		ND	ND	ND
ENSG00000181666	HKR1	HKR1, GLI-Kruppel zinc finger family member	V$HKR1_02	1.3951	0.00561153		ND	ND	ND
ENSG00000102935	ZNF423	zinc finger protein 423	V$ROAZ_01	1.3906	0.00820571		ND	ND	ND
ENSG00000204947	ZNF425	zinc finger protein 425	V$ZNF425_01,V$ZNF425_02,V$ZNF425_03,V$ZNF425_04	1.38832	0.00266034		ND	ND	ND
ENSG00000106459	NRF1	nuclear respiratory factor 1	V$MAF_Q4,V$NRF1_02,V$NRF1_03,V$NRF1_Q5,V$NRF1_Q6,V$NRF1_Q6_01	1.38168	0.00160357		ND	ND	ND
ENSG00000173875	ZNF791	zinc finger protein 791	V$ZNF791_01	1.38152	0.00326011		0.602435	0.192267	0.833766
ENSG00000197124	ZNF682	zinc finger protein 682	V$ZNF682_01,V$ZNF682_03	1.37726	0.00705072		ND	ND	ND
ENSG00000171540	OTP	orthopedia homeobox	V$OTP_01	1.36831	0.0041117		ND	ND	ND
ENSG00000096654	ZNF184	zinc finger protein 184	V$ZNF184_03	1.36745	0.000198767		ND	ND	ND
ENSG00000135903	PAX3	paired box 3	V$PAX3_02	1.36213	0.00871871		ND	ND	ND
ENSG00000130726	TRIM28	tripartite motif containing 28	V$RNF96_01	1.36102	0.00237506		-0.19454	0.677992	0.966486
ENSG00000204514	ZNF814	zinc finger protein 814	V$ZNF814_03	1.35945	0.000483112		ND	ND	ND
ENSG00000082641	NFE2L1	nuclear factor (erythroid-derived 2)-like 1	V$MAF_Q4,V$TCF11MAFG_01	1.35258	0.00491329		-0.11492	0.822529	0.98421
ENSG00000161405	IKZF3	IKAROS family zinc finger 3 (Aiolos)	V$AIOLOS_01	1.35052	1.71327e-05		ND	ND	ND
ENSG00000157613	CREB3L1	cAMP responsive element binding protein 3-like 1	V$CREB3L1_01	1.34963	0.00157973		ND	ND	ND
ENSG00000140265	ZSCAN29	zinc finger and SCAN domain containing 29	V$ZNF690_02	1.34585	0.000640649		0.198261	0.618308	0.95715
ENSG00000269699	ZIM2	zinc finger, imprinted 2	V$ZIM2_01	1.34536	0.00174013		ND	ND	ND
ENSG00000122877	EGR2	early growth response 2	V$EGR2_01,V$EGR2_02,V$EGR2_03,V$EGR2_Q4,V$EGR2_Q6,V$EGR_Q3,V$EGR_Q6,V$KROX_Q6	1.33941	0.000295815		ND	ND	ND
ENSG00000118689	FOXO3	forkhead box O3	V$FOXO3_05	1.33877	0.000983038		ND	ND	ND
ENSG00000182742	HOXB4	homeobox B4	V$HOXB4_01	1.33163	0.00363872		ND	ND	ND
ENSG00000130584	ZBTB46	zinc finger and BTB domain containing 46	V$ZBTB46_01	1.32595	0.00392883		ND	ND	ND
ENSG00000179388	EGR3	early growth response 3	V$EGR3_01,V$EGR3_02,V$EGR3_05,V$EGR3_Q6,V$EGR_Q3,V$EGR_Q6,V$KROX_Q6	1.32405	8.84953e-07		ND	ND	ND
ENSG00000184937	WT1	Wilms tumor 1	V$WT1_01,V$WT1_Q4,V$WT1_Q6,V$WT1_Q6_01,V$WT1_Q6_02	1.32302	2.36556e-06		ND	ND	ND
ENSG00000171466	ZNF562	zinc finger protein 562	V$ZNF562_01	1.32071	0.0020096		0.580033	0.0646732	0.654782
ENSG00000198353	HOXC4	homeobox C4	V$HOXC4_01	1.32036	0.000194421		ND	ND	ND
ENSG00000139651	ZNF740	zinc finger protein 740	V$ZNF740_01,V$ZNF740_02	1.31796	0.00401797		0.0446743	0.943024	0.996149
ENSG00000167528	ZNF641	zinc finger protein 641	V$ZNF641_01	1.31788	1.44998e-06		0.353852	0.523779	0.944466
ENSG00000198482	ZNF808	zinc finger protein 808	V$ZNF808_01,V$ZNF808_05	1.31607	0.00511958		ND	ND	ND
ENSG00000107249	GLIS3	GLIS family zinc finger 3	V$GLIS3_01,V$GLI_Q3,V$ZNF515_01,V$ZNF515_Q6_01	1.31232	0.00213108		ND	ND	ND
ENSG00000184481	FOXO4	forkhead box O4	V$FOXO4_05	1.31166	0.00087642		-0.0207562	0.964423	0.999799
ENSG00000120738	EGR1	early growth response 1	V$EGR1_01,V$EGR1_02,V$EGR1_07,V$EGR1_09,V$EGR1_11,V$EGR1_13,V$EGR1_15,V$EGR1_16,V$EGR1_Q3,V$EGR1_Q6,V$EGR_Q3,V$EGR_Q6,V$KROX_Q6	1.31098	0.00130637		2.00638	0.0759686	0.667855
ENSG00000184271	POU6F1	POU class 6 homeobox 1	V$POU6F1_07	1.30311	0.00141202		ND	ND	ND
ENSG00000118156	ZNF541	zinc finger protein 541	V$ZNF541_02	1.30272	1.31032e-05		ND	ND	ND
ENSG00000256087	ZNF432	zinc finger protein 432	V$ZNF432_01	1.30257	0.00236056		ND	ND	ND
ENSG00000073282	TP63	tumor protein p63	V$P53DECAMER_Q2,V$P63_01,V$TP63_02	1.30241	0.00984323		ND	ND	ND
ENSG00000163848	ZNF148	zinc finger protein 148	V$CACCCBINDINGFACTOR_Q6,V$ZBP89_Q4,V$ZBP89_Q4_01	1.30131	0.000244846		0.535739	0.251546	0.869838
ENSG00000170374	SP7	Sp7 transcription factor	V$OSX_01,V$OSX_Q3	1.30043	0.0032539		ND	ND	ND

## Sheet: CMA
ID	Gene description	Gene symbol	Site model ID	logFC (Nsen_Co vs Sen_Co)	P.Value (Nsen_Co vs Sen_Co)	adj.P.Val (Nsen_Co vs Sen_Co)
ENSG00000169635	hypermethylated in cancer 2	HIC2	V$HIC2_03	-0.98622	0.0351901	0.511468
ENSG00000112242	E2F transcription factor 3	E2F3	V$E2F1_Q6_01	-0.464853	0.238752	0.869838
ENSG00000188321	zinc finger protein 559	ZNF559	V$ZNF559_01	-0.0605777	0.842107	0.98421
ENSG00000143190	POU class 2 homeobox 1	POU2F1	V$OCT1_Q5_01	-0.00848656	0.988197	0.999895
ENSG00000141510	tumor protein p53	TP53	V$P53_04	0.0151552	0.979796	0.999895
ENSG00000130522	jun D proto-oncogene	JUND	V$JUND_06	0.185963	0.798798	0.979613
ENSG00000072736	nuclear factor of activated T-cells, cytoplasmic, calcineurin-dependent 3	NFATC3	V$NFAT_Q3	0.329084	0.270658	0.876667
ENSG00000143621	interleukin enhancer binding factor 2	ILF2	V$NFAT_Q3	0.41513	0.368153	0.915057
ENSG00000129351	interleukin enhancer binding factor 3	ILF3	V$NFAT_Q3	0.719961	0.0807823	0.67503
ENSG00000120738	early growth response 1	EGR1	V$EGR1_08	2.00638	0.0759686	0.667855
ENSG00000100968	nuclear factor of activated T-cells, cytoplasmic, calcineurin-dependent 4	NFATC4	V$NFAT_Q3	NaN	NaN	NaN
ENSG00000101096	nuclear factor of activated T-cells, cytoplasmic, calcineurin-dependent 2	NFATC2	V$NFAT_Q3	NaN	NaN	NaN
ENSG00000102908	nuclear factor of activated T-cells 5, tonicity-responsive	NFAT5	V$NFAT_Q3	NaN	NaN	NaN
ENSG00000105392	cone-rod homeobox	CRX	V$CRX_Q6	NaN	NaN	NaN
ENSG00000115507	orthodenticle homeobox 1	OTX1	V$CRX_Q6	NaN	NaN	NaN
ENSG00000131196	nuclear factor of activated T-cells, cytoplasmic, calcineurin-dependent 1	NFATC1	V$NFAT_Q3	NaN	NaN	NaN
ENSG00000136535	T-box, brain 1	TBR1	V$TBR1_03	NaN	NaN	NaN
ENSG00000155090	Kruppel-like factor 10	KLF10	V$TIEG1_Q6	NaN	NaN	NaN
ENSG00000165588	orthodenticle homeobox 2	OTX2	V$CRX_Q6	NaN	NaN	NaN
ENSG00000185811	IKAROS family zinc finger 1	IKZF1	V$IK3_01	NaN	NaN	NaN
ENSG00000189164	zinc finger protein 527	ZNF527	V$ZNF527_01	NaN	NaN	NaN
ENSG00000275410	HNF1 homeobox B	HNF1B	V$HNF1B_07	NaN	NaN	NaN
