# Supplementary material for: Computational master-regulator search reveals mTOR and PI3K pathways responsible for low sensitivity of NCI-H292 and A427 lung cancer cell lines to cytotoxic action of p53 activator Nutlin-3
Source: BMC Med Genomics. 2018 Feb 13;11(Suppl 1):12. doi: 10.1186/s12920-018-0330-5 (PMC5836833; doi:10.1186/s12920-018-0330-5)
Supplement: Supplementary file 5 — Results of mapping of upregulated genes on the HumanPSD® disease ontology for all three conditions of Nutlin-3 treatment. The results contain the number of matched genes with the respective disease the calculated p-value and adjusted p-value of such match. (XLSX 78 kb) [file 12920_2018_330_MOESM5_ESM.xlsx]

## Sheet: Sheet1
ID	Gene symbol	Gene description	A427_control_rep1	A427_control_rep2	H1944_control_rep1	H1944_control_rep2	H292_control_rep1	H292_control_rep2		logFC (Nsen_Co vs Sen_Co)	t	P.Value	adj.P.Val	B
ENSG00000118523	CTGF	connective tissue growth factor	15984	15537.1	255.55	240.61	667.422	718.627		3.73583	1.92707	0.071045	0.666756	-4.57997
ENSG00000181885	CLDN7	claudin 7	1244.24	1231.87	204.78	178.57	4039.05	2789.65		3.4142	3.9012	0.00117005	0.0847999	-0.817554
ENSG00000175063	UBE2C	ubiquitin conjugating enzyme E2C	4213.95	4033.72	956.64	865.78	4889.88	4463.26		2.26973	1.37889	0.186001	0.82567	-5.37112
ENSG00000115009	CCL20	chemokine (C-C motif) ligand 20	12631	10407.9	285.57	311.85	144.034	167.795		2.16152	0.955124	0.353049	0.911576	-5.83717
ENSG00000120738	EGR1	early growth response 1	1605.57	2257.84	188.25	176.42	295.619	268.183		2.00638	1.89112	0.0759686	0.667855	-4.6373
ENSG00000165490	DDIAS	DNA damage-induced apoptosis suppressor	936.526	848.94	294.11	281.44	845.144	891.029		1.61232	1.64723	0.118073	0.746973	-5.0072
ENSG00000139318	DUSP6	dual specificity phosphatase 6	1151.86	1141.3	345.61	383.9	989.967	1063.02		1.57405	3.88913	0.00120094	0.0861853	-0.84212
ENSG00000145431	PDGFC	platelet derived growth factor C	1397.59	1375.65	292.39	285.65	579.595	469.453		1.55716	1.87786	0.0778607	0.672886	-4.65828
ENSG00000106268	NUDT1	nudix hydrolase 1	1215.18	1107.46	322.37	326.51	876.812	687.895		1.54876	2.06434	0.0547695	0.61208	-4.35504
ENSG00000105974	CAV1	caveolin 1	2592.44	2612.38	1496.55	1346.21	6258.09	6700.61		1.53215	2.63495	0.0174894	0.374965	-3.33555
ENSG00000146670	CDCA5	cell division cycle associated 5	5516.41	5632.35	1894.52	1919.47	5040.78	4913.93		1.46573	1.08814	0.291889	0.887547	-5.70647
ENSG00000174775	HRAS	Harvey rat sarcoma viral oncogene homolog	822.951	917.651	411.24	401.35	1453.74	1142.4		1.38119	3.26288	0.00463669	0.192844	-2.11006
ENSG00000134057	CCNB1	cyclin B1	1117.44	1130.7	527.69	479.97	1490.08	1562.68		1.37981	1.52439	0.146003	0.79844	-5.17981
ENSG00000163629	PTPN13	protein tyrosine phosphatase, non-receptor type 13 (APO-1/CD95 (Fas)-associated phosphatase)	225.467	190.453	159.49	138.56	676.998	715.069		1.35291	1.64677	0.118169	0.746973	-5.00786
ENSG00000184162	NR2C2AP	nuclear receptor 2C2-associated protein	1318.66	1343.95	376.94	381.58	699.068	698.777		1.34676	2.39219	0.0287173	0.47559	-3.7838
ENSG00000131747	TOP2A	topoisomerase (DNA) II alpha	3572.43	2997.97	1374.16	1452.92	3817.43	4067.38		1.34564	0.781375	0.445447	0.937545	-5.98471
ENSG00000127616	SMARCA4	SWI/SNF related, matrix associated, actin dependent regulator of chromatin, subfamily a, member 4	350.148	406.808	346.71	396.63	2277.18	2118.19		1.2958	1.33868	0.198497	0.837089	-5.42133
ENSG00000175592	FOSL1	FOS-like antigen 1	1020.08	955.835	414.8	387.28	1139.4	830.257		1.28989	3.01143	0.00793533	0.25913	-2.60952
ENSG00000111206	FOXM1	forkhead box M1	2340.83	2211.33	745.3	672.53	1136.19	1491.07		1.28134	1.02606	0.3194	0.897556	-5.76933
ENSG00000134690	CDCA8	cell division cycle associated 8	1368.33	1579.97	668.1	626.91	1657.99	1613.6		1.26077	1.07779	0.29635	0.888558	-5.71717
ENSG00000142453	CARM1	coactivator associated arginine methyltransferase 1	2672.85	2781.19	1063.97	977.27	2163.88	2107.13		1.2426	3.38602	0.00355799	0.170226	-1.86266
ENSG00000001617	SEMA3F	sema domain, immunoglobulin domain (Ig), short basic domain, secreted, (semaphorin) 3F	191.761	181.887	170.24	172.05	684.913	1068.17		1.22363	0.973194	0.344253	0.907589	-5.8203
ENSG00000011426	ANLN	anillin actin binding protein	661.81	571.042	538.59	484.24	1906.25	2472.87		1.17774	0.727558	0.476895	0.944466	-6.02488
ENSG00000174744	BRMS1	breast cancer metastasis suppressor 1	2412.59	2519.01	1307.8	1355.7	3031.16	3314.57		1.06994	2.60143	0.0187428	0.388298	-3.39851
ENSG00000136158	SPRY2	sprouty RTK signaling antagonist 2	725.563	961.665	264.96	239.83	327.885	326.117		1.05191	1.73375	0.101261	0.712015	-4.87994
ENSG00000175832	ETV4	ets variant 4	2198.82	2553.08	372.65	409.99	237.998	307.447		1.03432	0.835084	0.415381	0.927087	-5.94199
ENSG00000169679	BUB1	BUB1, mitotic checkpoint serine/threonine kinase	1073.58	1167.35	585.42	545.41	1101.96	1270.54		1.02632	0.911534	0.3749	0.9171	-5.8767
ENSG00000164611	PTTG1	pituitary tumor-transforming 1	6066.27	5910.25	2950.72	3061.44	5550.53	6196.54		0.97939	1.4148	0.175382	0.822734	-5.32528
ENSG00000112742	TTK	TTK protein kinase	441.567	427.638	331.31	381.08	1069.58	1148.8		0.965874	0.966185	0.347647	0.908574	-5.82688
ENSG00000167601	AXL	AXL receptor tyrosine kinase	134.778	154.054	323.31	318.55	1988.36	3667.88		0.95888	0.567571	0.577828	0.954417	-6.12825
ENSG00000124795	DEK	DEK proto-oncogene	1071.81	1072.79	880.46	950.31	3048.38	2698.01		0.938941	1.27292	0.220368	0.863953	-5.50088
ENSG00000082701	GSK3B	glycogen synthase kinase 3 beta	1551.87	1559.47	825.6	790.92	1527.78	1550.65		0.937285	2.27906	0.0360091	0.515825	-3.98582
ENSG00000163558	PRKCI	protein kinase C, iota	476.834	451.367	193.2	205.6	284.356	342.923		0.933375	2.08948	0.0521844	0.59733	-4.31286
ENSG00000123374	CDK2	cyclin-dependent kinase 2	1897.48	1799.1	875.8	897.63	1391.88	1658.5		0.918135	1.4748	0.158747	0.80589	-5.24665
ENSG00000110092	CCND1	cyclin D1	12011.3	8539.68	5973.34	5615.56	11031.5	12403.3		0.910192	1.90465	0.0740812	0.666756	-4.61581
ENSG00000149554	CHEK1	checkpoint kinase 1	649.352	629.18	571.98	526.21	1562.68	1763.32		0.90886	1.76617	0.0955195	0.70972	-4.83111
ENSG00000130816	DNMT1	DNA (cytosine-5-)-methyltransferase 1	7923.15	6932.68	3653.79	3559.11	5914.81	6441.69		0.907359	1.95199	0.0678013	0.663012	-4.53984
ENSG00000154639	CXADR	coxsackie virus and adenovirus receptor	5221.29	4328.24	839.01	963.77	544.461	649.598		0.902916	0.784735	0.443527	0.937545	-5.98212
ENSG00000099860	GADD45B	growth arrest and DNA damage inducible beta	742.95	819.013	359.76	285.92	469.356	450.45		0.900977	1.65254	0.116978	0.746973	-4.99953
ENSG00000170312	CDK1	cyclin-dependent kinase 1	1120.06	940.155	666.85	784.61	1802.83	1645.2		0.878026	0.743972	0.467166	0.94202	-6.01291
ENSG00000101367	MAPRE1	microtubule associated protein RP/EB family member 1	6868.31	7313.96	4005.52	3489.35	5714.05	7255.23		0.853561	2.29833	0.0346562	0.510272	-3.95176
ENSG00000175197	DDIT3	DNA damage inducible transcript 3	2479.9	2415.31	459.69	594.1	333.363	354.347		0.811467	0.673751	0.509628	0.944466	-6.06234
ENSG00000138095	LRPPRC	leucine rich pentatricopeptide repeat containing	1096.51	1088.32	635.38	546.17	862.411	1099.79		0.80812	1.75591	0.0973042	0.70972	-4.84663
ENSG00000050165	DKK3	dickkopf WNT signaling pathway inhibitor 3	146.319	155.22	134.29	134.39	367.177	361.478		0.802566	1.62008	0.123821	0.755307	-5.04619
ENSG00000089159	PXN	paxillin	196.02	250.304	236.72	179.62	549.999	611.168		0.797356	1.06222	0.303156	0.892686	-5.7331
ENSG00000134954	ETS1	v-ets avian erythroblastosis virus E26 oncogene homolog 1	552.436	567.155	453.43	379.95	882.171	950.662		0.786541	1.52749	0.145235	0.795405	-5.17557
ENSG00000198793	MTOR	mechanistic target of rapamycin (serine/threonine kinase)	1442.75	1565.24	558.64	494.86	499.895	577.097		0.772907	1.28233	0.217127	0.859776	-5.4897
ENSG00000101811	CSTF2	cleavage stimulation factor, 3' pre-RNA, subunit 2	1639.27	1695.07	904.3	940.49	1410.41	1526.39		0.761978	2.23851	0.0390183	0.529897	-4.05704
ENSG00000110395	CBL	Cbl proto-oncogene, E3 ubiquitin protein ligase	432.057	383.222	297.76	295.6	605.064	554.756		0.710687	2.00132	0.0617695	0.645254	-4.45946
ENSG00000186010	NDUFA13	NADH:ubiquinone oxidoreductase subunit A13	2060.75	2145.09	1144.23	1281.45	2174	1583.59		0.705863	1.31367	0.206605	0.849155	-5.45198
ENSG00000151422	FER	fer (fps/fes related) tyrosine kinase	226.526	198.631	162.01	152.57	316.608	282.01		0.679275	1.56845	0.135405	0.785827	-5.11902
ENSG00000167985	SDHAF2	succinate dehydrogenase complex assembly factor 2	2373.09	2462.99	1325.88	1268.12	1771.83	1739.44		0.667941	1.64943	0.117619	0.746973	-5.00403
ENSG00000170345	FOS	FBJ murine osteosarcoma viral oncogene homolog	347.547	362.587	173.28	166.99	207.557	199.62		0.66014	1.28785	0.215245	0.858345	-5.48311
ENSG00000108443	RPS6KB1	ribosomal protein S6 kinase, 70kDa, polypeptide 1	487.035	427.835	348.25	348.34	644.472	680.005		0.658376	1.10487	0.284777	0.882023	-5.68898
ENSG00000136450	SRSF1	serine/arginine-rich splicing factor 1	5643.29	5294.31	3813.81	3857.1	5307.55	7985.58		0.637231	1.26704	0.222414	0.863953	-5.50784
ENSG00000100462	PRMT5	protein arginine methyltransferase 5	1451.09	1856.05	1300.1	1085.64	1840.51	2323.76		0.632899	1.01003	0.3268	0.897722	-5.78504
ENSG00000213341	CHUK	conserved helix-loop-helix ubiquitous kinase	656.077	639.945	490.84	418.63	771.459	746.432		0.629389	1.44479	0.166897	0.812536	-5.28629
ENSG00000105810	CDK6	cyclin-dependent kinase 6	1305.51	1003.14	1024.92	1047.83	2427.09	1998.83		0.615424	1.07167	0.299011	0.889038	-5.72345
ENSG00000104969	SGTA	small glutamine-rich tetratricopeptide repeat (TPR)-containing, alpha	518.148	485.668	344.73	349.78	647.805	480.673		0.607531	0.823873	0.421547	0.928876	-5.95112
ENSG00000163453	IGFBP7	insulin like growth factor binding protein 7	150.246	173.34	804.44	746.69	9833.39	7565.2		0.606217	0.279782	0.783058	0.978783	-6.25157
ENSG00000090339	ICAM1	intercellular adhesion molecule 1	475.561	530.604	183.16	172.74	135.307	149.487		0.587527	0.708897	0.488104	0.944466	-6.03818
ENSG00000119541	VPS4B	vacuolar protein sorting 4 homolog B (S. cerevisiae)	1114.35	959.249	967.19	1016.3	2111.71	2159.37		0.583702	0.92111	0.370023	0.915057	-5.86816
