# Supplementary material for: Computational master-regulator search reveals mTOR and PI3K pathways responsible for low sensitivity of NCI-H292 and A427 lung cancer cell lines to cytotoxic action of p53 activator Nutlin-3
Source: BMC Med Genomics. 2018 Feb 13;11(Suppl 1):12. doi: 10.1186/s12920-018-0330-5 (PMC5836833; doi:10.1186/s12920-018-0330-5)
Supplement: Supplementary file 6 — List of 62 genes up-regulated in Nutlin-3 insensitive cell lines and matching the disease category “Causal Lung Neoplasms”. This list is used for the promoter analysis. (XLSX 61 kb) [file 12920_2018_330_MOESM6_ESM.xlsx]

## Sheet: Sheet1
ID	Category Nsen_Co-Sen_Co UP_LogFC0.58 PSD disease	Title Nsen_Co-Sen_Co UP_LogFC0.58 PSD disease	Number of hits Nsen_Co-Sen_Co UP_LogFC0.58 PSD disease	Group size Nsen_Co-Sen_Co UP_LogFC0.58 PSD disease	P-value Nsen_Co-Sen_Co UP_LogFC0.58 PSD disease	Adjusted P-value Nsen_Co-Sen_Co UP_LogFC0.58 PSD disease	Category Nsen_N30-Sen_N30 UP_LogFC0.58 PSD disease	Title Nsen_N30-Sen_N30 UP_LogFC0.58 PSD disease	Number of hits Nsen_N30-Sen_N30 UP_LogFC0.58 PSD disease	Group size Nsen_N30-Sen_N30 UP_LogFC0.58 PSD disease	P-value Nsen_N30-Sen_N30 UP_LogFC0.58 PSD disease	Adjusted P-value Nsen_N30-Sen_N30 UP_LogFC0.58 PSD disease	Category Nsen_N5-Sen_N5 UP_LogFC0.58 PSD disease	Title Nsen_N5-Sen_N5 UP_LogFC0.58 PSD disease	Number of hits Nsen_N5-Sen_N5 UP_LogFC0.58 PSD disease	Group size Nsen_N5-Sen_N5 UP_LogFC0.58 PSD disease	P-value Nsen_N5-Sen_N5 UP_LogFC0.58 PSD disease	Adjusted P-value Nsen_N5-Sen_N5 UP_LogFC0.58 PSD disease
D003110DMKR	Correlative	Colonic Neoplasms	118	1110	2.53279e-09	4.04234e-06	Correlative	Colonic Neoplasms	107	1110	8.09165e-07	0.000639645	Correlative	Colonic Neoplasms	117	1110	4.99618e-07	0.00081038
D006258DMKR	Correlative	Head and Neck Neoplasms	135	1506	4.5445e-06	0.0014506	Correlative	Head and Neck Neoplasms	129	1506	2.60633e-05	0.0103015	Correlative	Head and Neck Neoplasms	143	1506	9.58741e-06	0.00518359
D007818DMKR	Correlative	Laryngeal Diseases	31	206	3.79e-06	0.0014506	Correlative	Laryngeal Diseases	26	206	0.000314071	0.0258916	Correlative	Laryngeal Diseases	29	206	0.000124904	0.0197625
D007822DMKR	Correlative	Laryngeal Neoplasms	31	206	3.79e-06	0.0014506	Correlative	Laryngeal Neoplasms	26	206	0.000314071	0.0258916	Correlative	Laryngeal Neoplasms	29	206	0.000124904	0.0197625
D018263DMKR	Correlative	Adenocarcinoma, Follicular	20	99	2.25305e-06	0.0014506	Correlative	Adenocarcinoma, Follicular	24	99	3.5477e-09	5.60892e-06	Correlative	Adenocarcinoma, Follicular	20	99	7.93492e-06	0.00518359
D009369MMCH	Causal	Neoplasms	252	3204	7.70967e-06	0.00205077	Causal	Neoplasms	247	3204	9.41634e-06	0.00496241	Causal	Neoplasms	266	3204	4.52504e-05	0.018349
D005833TTGT	Preventative	Genital Neoplasms, Female	34	247	9.6938e-06	0.00221019	Preventative	Genital Neoplasms, Female	30	247	0.000222994	0.0220606	Preventative	Genital Neoplasms, Female	33	247	0.000123469	0.0197625
D010049DMKR	Correlative	Ovarian Diseases	140	1608	1.36585e-05	0.00272487	Correlative	Ovarian Diseases	129	1608	0.000468278	0.032189	Correlative	Ovarian Diseases	144	1608	0.000163334	0.0197625
D000291DMKR	Correlative	Adnexal Diseases	140	1612	1.55117e-05	0.00275073	Correlative	Adnexal Diseases	129	1612	0.000517879	0.0341153	Correlative	Adnexal Diseases	144	1612	0.000183168	0.0197625
D010051DMKR	Correlative	Ovarian Neoplasms	127	1445	2.37127e-05	0.00378454	Correlative	Ovarian Neoplasms	113	1445	0.00261204	0.0676852	Correlative	Ovarian Neoplasms	128	1445	0.000612679	0.0310552
D004701DMKR	Correlative	Endocrine Gland Neoplasms	185	2285	3.92916e-05	0.00522578	Correlative	Endocrine Gland Neoplasms	174	2285	0.000586209	0.0370719	Correlative	Endocrine Gland Neoplasms	193	2285	0.000295342	0.0222385
D009369TTGT	Preventative	Neoplasms	158	1894	3.62955e-05	0.00522578	Preventative	Neoplasms	150	1894	0.000272957	0.025385	Preventative	Neoplasms	163	1894	0.000408297	0.0269632
D010039DMKR	Correlative	Otorhinolaryngologic Neoplasms	45	399	6.96257e-05	0.0085479	Correlative	Otorhinolaryngologic Neoplasms	41	399	0.000665597	0.0383654	Correlative	Otorhinolaryngologic Neoplasms	43	399	0.00150034	0.0536271
D001984TTGT	Preventative	Bronchial Neoplasms	28	212	0.000120516	0.00872518	Preventative	Bronchial Neoplasms	27	212	0.00020919	0.0220606	Preventative	Bronchial Neoplasms	29	212	0.000207129	0.0197625
D002283TTGT	Preventative	Carcinoma, Bronchogenic	28	212	0.000120516	0.00872518	Preventative	Carcinoma, Bronchogenic	27	212	0.00020919	0.0220606	Preventative	Carcinoma, Bronchogenic	29	212	0.000207129	0.0197625
D004067DMKR	Correlative	Digestive System Neoplasms	447	6370	0.000123862	0.00872518	Correlative	Digestive System Neoplasms	435	6370	0.00033059	0.0258916	Correlative	Digestive System Neoplasms	481	6370	0.000230153	0.0207394
D005831TTGT	Preventative	Genital Diseases, Female	40	349	0.000122998	0.00872518	Preventative	Genital Diseases, Female	36	349	0.00129336	0.0524307	Preventative	Genital Diseases, Female	39	349	0.00125859	0.0486057
D006058DMKR	Correlative	Gonadal Disorders	141	1686	9.26173e-05	0.00872518	Correlative	Gonadal Disorders	130	1686	0.00207038	0.0613882	Correlative	Gonadal Disorders	145	1686	0.000921104	0.0415008
D009370MMCH	Causal	Neoplasms by Histologic Type	145	1754	0.000125739	0.00872518	Causal	Neoplasms by Histologic Type	141	1754	0.000223257	0.0220606	Causal	Neoplasms by Histologic Type	152	1754	0.000486598	0.0301767
D009371MMCH	Causal	Neoplasms by Site	206	2626	8.91227e-05	0.00872518	Causal	Neoplasms by Site	201	2626	0.000141218	0.0186054	Causal	Neoplasms by Site	214	2626	0.000951218	0.0416993
D009371TTGT	Preventative	Neoplasms by Site	132	1564	0.000107239	0.00872518	Preventative	Neoplasms by Site	130	1564	9.70112e-05	0.0153375	Preventative	Neoplasms by Site	139	1564	0.000301632	0.0222385
D012142MMCH	Causal	Respiratory Tract Neoplasms	64	642	0.000102536	0.00872518	Causal	Respiratory Tract Neoplasms	58	642	0.00149852	0.0527673	Causal	Respiratory Tract Neoplasms	64	642	0.00097864	0.0417725
D013899MMCH	Causal	Thoracic Neoplasms	64	645	0.000117302	0.00872518	Causal	Thoracic Neoplasms	58	645	0.00166879	0.0527673	Causal	Thoracic Neoplasms	64	645	0.00110114	0.044651
D002289MMCH	Causal	Carcinoma, Non-Small-Cell Lung	40	353	0.000157103	0.0100294	Causal	Carcinoma, Non-Small-Cell Lung	35	353	0.00291171	0.0683156	Causal	Carcinoma, Non-Small-Cell Lung	38	353	0.00280071	0.0871743
D002289TTGT	Preventative	Carcinoma, Non-Small-Cell Lung	27	204	0.000152833	0.0100294	Preventative	Carcinoma, Non-Small-Cell Lung	27	204	0.000109622	0.0157556	Preventative	Carcinoma, Non-Small-Cell Lung	28	204	0.000249988	0.0213411
D008175MMCH	Causal	Lung Neoplasms	62	630	0.000188049	0.0115433	Causal	Lung Neoplasms	57	630	0.00158664	0.0527673	Causal	Lung Neoplasms	62	630	0.00159913	0.0540372
D010051TTGT	Preventative	Ovarian Neoplasms	25	187	0.000226066	0.013363	Preventative	Ovarian Neoplasms	22	187	0.0022089	0.0619923	Preventative	Ovarian Neoplasms	27	187	0.000137831	0.0197625
D000291TTGT	Preventative	Adnexal Diseases	25	190	0.000289888	0.0159124	Preventative	Adnexal Diseases	22	190	0.00269713	0.0676852	Preventative	Adnexal Diseases	27	190	0.000180318	0.0197625
D002283MMCH	Causal	Carcinoma, Bronchogenic	40	364	0.000299105	0.0159124	Causal	Carcinoma, Bronchogenic	35	364	0.00475776	0.0810681	Causal	Carcinoma, Bronchogenic	38	364	0.00470438	0.119227
D010049TTGT	Preventative	Ovarian Diseases	25	190	0.000289888	0.0159124	Preventative	Ovarian Diseases	22	190	0.00269713	0.0676852	Preventative	Ovarian Diseases	27	190	0.000180318	0.0197625
D001984MMCH	Causal	Bronchial Neoplasms	40	365	0.000316486	0.0162939	Causal	Bronchial Neoplasms	35	365	0.0049663	0.0835289	Causal	Bronchial Neoplasms	38	365	0.00492209	0.122825
D006058TTGT	Preventative	Gonadal Disorders	25	195	0.000431976	0.0201027	Preventative	Gonadal Disorders	22	195	0.00371235	0.0707136	Preventative	Gonadal Disorders	27	195	0.000277416	0.0222385
D008415MMCH	Causal	Mastocytosis	4	7	0.000440848	0.0201027	Causal	Mastocytosis	3	7	0.00649629	0.0978155	Causal	Mastocytosis	4	7	0.000607417	0.0310552
D014594MMCH	Causal	Uterine Neoplasms	24	184	0.000432951	0.0201027	Causal	Uterine Neoplasms	21	184	0.00394934	0.0734576	Causal	Uterine Neoplasms	22	184	0.00622514	0.148488
D034801MMCH	Causal	Mastocytoma	4	7	0.000440848	0.0201027	Causal	Mastocytoma	3	7	0.00649629	0.0978155	Causal	Mastocytoma	4	7	0.000607417	0.0310552
D012142TTGT	Preventative	Respiratory Tract Neoplasms	41	385	0.000484268	0.0214692	Preventative	Respiratory Tract Neoplasms	38	385	0.00213558	0.0613882	Preventative	Respiratory Tract Neoplasms	44	385	0.000393	0.0269632
D013899TTGT	Preventative	Thoracic Neoplasms	41	386	0.00051048	0.0220196	Preventative	Thoracic Neoplasms	38	386	0.00223502	0.0619923	Preventative	Thoracic Neoplasms	44	386	0.000415586	0.0269632
D014591MMCH	Causal	Uterine Diseases	24	187	0.000549244	0.0230683	Causal	Uterine Diseases	21	187	0.00476871	0.0810681	Causal	Uterine Diseases	22	187	0.00750695	0.162114
D008175TTGT	Preventative	Lung Neoplasms	40	378	0.000640334	0.0262044	Preventative	Lung Neoplasms	37	378	0.00279638	0.0683156	Preventative	Lung Neoplasms	43	378	0.000502325	0.0301767
D000230DMKR	Correlative	Adenocarcinoma	252	3429	0.000850988	0.0303858	Correlative	Adenocarcinoma	236	3429	0.0130515	0.156322	Correlative	Adenocarcinoma	261	3429	0.0107992	0.19905
D002577MMCH	Causal	Uterine Cervical Diseases	17	117	0.000856742	0.0303858	Causal	Uterine Cervical Diseases	13	117	0.0251519	0.241001	Causal	Uterine Cervical Diseases	14	117	0.0255299	0.288069
D002583MMCH	Causal	Uterine Cervical Neoplasms	17	117	0.000856742	0.0303858	Causal	Uterine Cervical Neoplasms	13	117	0.0251519	0.241001	Causal	Uterine Cervical Neoplasms	14	117	0.0255299	0.288069
D005770DMKR	Correlative	Gastrointestinal Neoplasms	362	5132	0.000799365	0.0303858	Correlative	Gastrointestinal Neoplasms	364	5132	7.44392e-05	0.0153375	Correlative	Gastrointestinal Neoplasms	400	5132	8.66431e-05	0.0197625
D009375DMKR	Correlative	Neoplasms, Glandular and Epithelial	316	4409	0.000763625	0.0303858	Correlative	Neoplasms, Glandular and Epithelial	296	4409	0.0175582	0.195489	Correlative	Neoplasms, Glandular and Epithelial	328	4409	0.0135831	0.207848
D009410DMKR	Correlative	Nerve Degeneration	4	8	0.000838451	0.0303858	Correlative	Nerve Degeneration	4	8	0.00077653	0.0383654	Correlative	Nerve Degeneration	4	8	0.00115008	0.0454984
D009371DMKR	Correlative	Neoplasms by Site	662	10056	0.000938154	0.0325499	Correlative	Neoplasms by Site	635	10056	0.0268412	0.252595	Correlative	Neoplasms by Site	709	10056	0.00785739	0.162114
D006528DMKR	Correlative	Carcinoma, Hepatocellular	186	2440	0.000959324	0.0325762	Correlative	Carcinoma, Hepatocellular	177	2440	0.00470657	0.0810681	Correlative	Carcinoma, Hepatocellular	195	2440	0.00419081	0.114136
D016606DMKR	Correlative	Thyroid Nodule	5	14	0.00112979	0.0375656	Correlative	Thyroid Nodule	4	14	0.00828189	0.116908	Correlative	Thyroid Nodule	4	14	0.0118741	0.207848
D001982TTGT	Preventative	Bronchial Diseases	28	244	0.00120064	0.0391066	Preventative	Bronchial Diseases	27	244	0.0018552	0.0575113	Preventative	Bronchial Diseases	29	244	0.00203724	0.0674367
D004066DMKR	Correlative	Digestive System Diseases	463	6780	0.0013699	0.0437271	Correlative	Digestive System Diseases	449	6780	0.0043601	0.0783332	Correlative	Digestive System Diseases	496	6780	0.00414547	0.114136
D008113DMKR	Correlative	Liver Neoplasms	189	2505	0.00142529	0.0446033	Correlative	Liver Neoplasms	179	2505	0.00822719	0.116908	Correlative	Liver Neoplasms	197	2505	0.00799576	0.162114
D009375MMCH	Causal	Neoplasms, Glandular and Epithelial	92	1096	0.00153279	0.0470449	Causal	Neoplasms, Glandular and Epithelial	91	1096	0.00122395	0.0509227	Causal	Neoplasms, Glandular and Epithelial	97	1096	0.00295597	0.0871743
D005909TTGT	Preventative	Glioblastoma	16	113	0.00158735	0.0478002	Preventative	Glioblastoma	17	113	0.000454155	0.032189	Preventative	Glioblastoma	18	113	0.000529303	0.0306618
D002277DMKR	Correlative	Carcinoma	276	3838	0.00168385	0.0497673	Correlative	Carcinoma	257	3838	0.0321563	0.276957	Correlative	Carcinoma	284	3838	0.0299742	0.330735
D003108DMKR	Correlative	Colonic Diseases	234	3200	0.0018713	0.0525818	Correlative	Colonic Diseases	240	3200	9.39243e-05	0.0153375	Correlative	Colonic Diseases	251	3200	0.00277282	0.0871743
D012002DMKR	Correlative	Rectal Diseases	224	3048	0.00187792	0.0525818	Correlative	Rectal Diseases	230	3048	9.56682e-05	0.0153375	Correlative	Rectal Diseases	240	3048	0.00290738	0.0871743
D015179DMKR	Correlative	Colorectal Neoplasms	224	3048	0.00187792	0.0525818	Correlative	Colorectal Neoplasms	230	3048	9.56682e-05	0.0153375	Correlative	Colorectal Neoplasms	240	3048	0.00290738	0.0871743
D004701TTGT	Preventative	Endocrine Gland Neoplasms	36	353	0.00222498	0.0603789	Preventative	Endocrine Gland Neoplasms	37	353	0.000831897	0.0386832	Preventative	Endocrine Gland Neoplasms	39	353	0.00155393	0.0536271
D007012DMKR	Correlative	Hypopharyngeal Neoplasms	4	10	0.00227543	0.0603789	Correlative	Hypopharyngeal Neoplasms	4	10	0.0021117	0.0613882	Correlative	Hypopharyngeal Neoplasms	3	10	0.0255727	0.288069
D007414DMKR	Correlative	Intestinal Neoplasms	228	3121	0.00230771	0.0603789	Correlative	Intestinal Neoplasms	235	3121	8.90996e-05	0.0153375	Correlative	Intestinal Neoplasms	245	3121	0.00304453	0.0881827
D011469DMKR	Correlative	Prostatic Diseases	119	1497	0.00229601	0.0603789	Correlative	Prostatic Diseases	118	1497	0.00158596	0.0527673	Correlative	Prostatic Diseases	124	1497	0.00781101	0.162114
D011471DMKR	Correlative	Prostatic Neoplasms	118	1484	0.00237434	0.06112	Correlative	Prostatic Neoplasms	117	1484	0.00164988	0.0527673	Correlative	Prostatic Neoplasms	123	1484	0.00790249	0.162114
D001254TTGT	Preventative	Astrocytoma	16	118	0.00249967	0.0619263	Preventative	Astrocytoma	17	118	0.000755058	0.0383654	Preventative	Astrocytoma	18	118	0.000895605	0.0415008
D001941DMKR	Correlative	Breast Diseases	257	3572	0.00257933	0.0619263	Correlative	Breast Diseases	257	3572	0.0007575	0.0383654	Correlative	Breast Diseases	288	3572	0.000172989	0.0197625
D001943DMKR	Correlative	Breast Neoplasms	257	3571	0.00253896	0.0619263	Correlative	Breast Neoplasms	257	3571	0.000744428	0.0383654	Correlative	Breast Neoplasms	288	3571	0.000169484	0.0197625
D005910MMCH	Causal	Glioma	38	381	0.00252187	0.0619263	Causal	Glioma	39	381	0.000959348	0.0421314	Causal	Glioma	42	381	0.00109241	0.044651
D012140TTGT	Preventative	Respiratory Tract Diseases	43	446	0.00259966	0.0619263	Preventative	Respiratory Tract Diseases	41	446	0.00522793	0.0860975	Preventative	Respiratory Tract Diseases	47	446	0.00147861	0.0536271
D008171TTGT	Preventative	Lung Diseases	42	434	0.0027069	0.0635325	Preventative	Lung Diseases	40	434	0.00552147	0.0891209	Preventative	Lung Diseases	46	434	0.00147037	0.0536271
D012871DMKR	Correlative	Skin Diseases	311	4416	0.00284637	0.0658378	Correlative	Skin Diseases	306	4416	0.00235928	0.0622041	Correlative	Skin Diseases	339	4416	0.00152664	0.0536271
D052776TTGT	Preventative	Female Urogenital Diseases	46	488	0.0029153	0.0664689	Preventative	Female Urogenital Diseases	44	488	0.00552426	0.0891209	Preventative	Female Urogenital Diseases	47	488	0.00827889	0.165557
D005767DMKR	Correlative	Gastrointestinal Diseases	372	5381	0.00305234	0.0686132	Correlative	Gastrointestinal Diseases	374	5381	0.000343912	0.0258916	Correlative	Gastrointestinal Diseases	410	5381	0.000557325	0.0310552
D005261TTGT	Preventative	Female Urogenital Diseases and Pregnancy Complications	46	491	0.00327749	0.072651	Preventative	Female Urogenital Diseases and Pregnancy Complications	44	491	0.00615261	0.0963096	Preventative	Female Urogenital Diseases and Pregnancy Complications	47	491	0.0092213	0.178059
D005833MMCH	Causal	Genital Neoplasms, Female	47	505	0.00337938	0.0738835	Causal	Genital Neoplasms, Female	44	505	0.00994172	0.13311	Causal	Genital Neoplasms, Female	46	505	0.0223238	0.276406
D009370TTGT	Preventative	Neoplasms by Histologic Type	82	985	0.00343566	0.0740987	Preventative	Neoplasms by Histologic Type	77	985	0.0124779	0.15205	Preventative	Neoplasms by Histologic Type	85	985	0.010018	0.188943
D014594TTGT	Preventative	Uterine Neoplasms	12	80	0.00363167	0.0772819	Preventative	Uterine Neoplasms	12	80	0.00308284	0.0683156	Preventative	Uterine Neoplasms	10	80	0.0417833	0.410743
D018307DMKR	Correlative	Neoplasms, Squamous Cell	41	429	0.00377329	0.0792392	Correlative	Neoplasms, Squamous Cell	39	429	0.00760644	0.11135					NaN	NaN
D004938DMKR	Correlative	Esophageal Neoplasms	58	657	0.00392924	0.0813994	Correlative	Esophageal Neoplasms	55	657	0.00941482	0.130569	Correlative	Esophageal Neoplasms	61	657	0.00640866	0.148825
D014591TTGT	Preventative	Uterine Diseases	12	81	0.00402917	0.0813994	Preventative	Uterine Diseases	12	81	0.00342413	0.0683156	Preventative	Uterine Diseases	10	81	0.0449184	0.43111
D015470DMKR	Correlative	Leukemia, Myeloid, Acute	55	617	0.00402483	0.0813994					NaN	NaN					NaN	NaN
D005834DMKR	Correlative	Genital Neoplasms, Male	120	1539	0.0042184	0.084157	Correlative	Genital Neoplasms, Male	119	1539	0.00294708	0.0683156	Correlative	Genital Neoplasms, Male	125	1539	0.0138017	0.208566
D010190DMKR	Correlative	Pancreatic Neoplasms	82	995	0.00447995	0.0882715	Correlative	Pancreatic Neoplasms	84	995	0.0011659	0.0498186	Correlative	Pancreatic Neoplasms	87	995	0.00660629	0.148825
D002294DMKR	Correlative	Carcinoma, Squamous Cell	38	396	0.00484255	0.0942525	Correlative	Carcinoma, Squamous Cell	36	396	0.0100709	0.13311					NaN	NaN
D017599MMCH	Causal	Neuroectodermal Tumors	60	693	0.00516586	0.0993338	Causal	Neuroectodermal Tumors	60	693	0.00333432	0.0683156	Causal	Neuroectodermal Tumors	61	693	0.0185399	0.246295
D018302DMKR	Correlative	Neoplasms, Neuroepithelial	110	1404	0.00530531	0.100662	Correlative	Neoplasms, Neuroepithelial	112	1404	0.00139859	0.0526467	Correlative	Neoplasms, Neuroepithelial	113	1404	0.023986	0.288069
D018302MMCH	Causal	Neoplasms, Neuroepithelial	42	451	0.00536108	0.100662	Causal	Neoplasms, Neuroepithelial	42	451	0.0037744	0.0710396	Causal	Neoplasms, Neuroepithelial	44	451	0.00836973	0.165557
D009380MMCH	Causal	Neoplasms, Nerve Tissue	61	709	0.00552834	0.102596	Causal	Neoplasms, Nerve Tissue	61	709	0.00356226	0.0686822	Causal	Neoplasms, Nerve Tissue	62	709	0.0200308	0.259919
D018204MMCH	Causal	Neoplasms, Connective and Soft Tissue	22	198	0.00564178	0.103497	Causal	Neoplasms, Connective and Soft Tissue	20	198	0.0175456	0.195489	Causal	Neoplasms, Connective and Soft Tissue	22	198	0.0141662	0.210803
D009373MMCH	Causal	Neoplasms, Germ Cell and Embryonal	60	699	0.00619817	0.112412	Causal	Neoplasms, Germ Cell and Embryonal	60	699	0.00403034	0.0740927	Causal	Neoplasms, Germ Cell and Embryonal	61	699	0.0217456	0.273421
D001749DMKR	Correlative	Urinary Bladder Neoplasms	68	812	0.00651599	0.116848	Correlative	Urinary Bladder Neoplasms	65	812	0.0129995	0.156322	Correlative	Urinary Bladder Neoplasms	71	812	0.0134616	0.207848
D004067MMCH	Causal	Digestive System Neoplasms	101	1287	0.00715054	0.126777	Causal	Digestive System Neoplasms	104	1287	0.00137145	0.0526467	Causal	Digestive System Neoplasms	106	1287	0.0158227	0.231211
D005833DMKR	Correlative	Genital Neoplasms, Female	163	2205	0.00722851	0.126777	Correlative	Genital Neoplasms, Female	154	2205	0.0299826	0.274003	Correlative	Genital Neoplasms, Female	173	2205	0.0143095	0.211001
D005910DMKR	Correlative	Glioma	97	1236	0.00833476	0.143562	Correlative	Glioma	99	1236	0.00236069	0.0622041	Correlative	Glioma	102	1236	0.0169088	0.234287
D005910TTGT	Preventative	Glioma	25	242	0.00836544	0.143562	Preventative	Glioma	23	242	0.0221227	0.227117	Preventative	Glioma	26	242	0.0123347	0.207848
D004066MMCH	Causal	Digestive System Diseases	114	1488	0.00899642	0.148024	Causal	Digestive System Diseases	119	1488	0.000894676	0.0404138	Causal	Digestive System Diseases	122	1488	0.0113355	0.206519
D008107DMKR	Correlative	Liver Diseases	206	2871	0.00897446	0.148024	Correlative	Liver Diseases	195	2871	0.0398157	0.327067					NaN	NaN
D009386DMKR	Correlative	Neoplastic Syndromes, Hereditary	22	206	0.00889182	0.148024	Correlative	Neoplastic Syndromes, Hereditary	20	206	0.0256928	0.243235					NaN	NaN
D013631DMKR	Correlative	Tangier Disease	4	14	0.00888826	0.148024	Correlative	Tangier Disease	4	14	0.00828189	0.116908					NaN	NaN
D001745DMKR	Correlative	Urinary Bladder Diseases	68	825	0.00924377	0.149352	Correlative	Urinary Bladder Diseases	65	825	0.0178187	0.197003	Correlative	Urinary Bladder Diseases	71	825	0.0187343	0.246295
D004266MMCH	Causal	DNA Virus Infections	14	112	0.00926432	0.149352	Causal	DNA Virus Infections	15	112	0.00313351	0.0683156	Causal	DNA Virus Infections	14	112	0.0181387	0.243148
D004935DMKR	Correlative	Esophageal Diseases	63	756	0.00958052	0.152905	Correlative	Esophageal Diseases	59	756	0.0274861	0.257134	Correlative	Esophageal Diseases	66	756	0.0173332	0.234287
D010039TTGT	Preventative	Otorhinolaryngologic Neoplasms	5	22	0.00983085	0.155347	Preventative	Otorhinolaryngologic Neoplasms	6	22	0.00158677	0.0527673	Preventative	Otorhinolaryngologic Neoplasms	6	22	0.00269283	0.0871743
D007410DMKR	Correlative	Intestinal Diseases	241	3420	0.0104185	0.162667	Correlative	Intestinal Diseases	247	3420	0.000809652	0.0386832	Correlative	Intestinal Diseases	258	3420	0.0172069	0.234287
D014842DMKR	Correlative	von Willebrand Diseases	3	8	0.010498	0.162667	Correlative	von Willebrand Diseases	3	8	0.00992814	0.13311	Correlative	von Willebrand Diseases	3	8	0.013206	0.207848
D004700DMKR	Correlative	Endocrine System Diseases	226	3191	0.0108015	0.163088	Correlative	Endocrine System Diseases	222	3191	0.0103252	0.13311	Correlative	Endocrine System Diseases	246	3191	0.00750172	0.162114
D016142NCOR	Negative	Holoprosencephaly	2	3	0.011036	0.163088	Negative	Holoprosencephaly	2	3	0.0106084	0.13311	Negative	Holoprosencephaly	2	3	0.0129911	0.207848
D052497DMKR	Correlative	Lipodystrophy, Congenital Generalized	2	3	0.011036	0.163088	Correlative	Lipodystrophy, Congenital Generalized	2	3	0.0106084	0.13311	Correlative	Lipodystrophy, Congenital Generalized	2	3	0.0129911	0.207848
D056685DMKR	Correlative	Costello Syndrome	2	3	0.011036	0.163088	Correlative	Costello Syndrome	2	3	0.0106084	0.13311	Correlative	Costello Syndrome	2	3	0.0129911	0.207848
D061085NCOR	Negative	Agenesis of Corpus Callosum	2	3	0.011036	0.163088	Negative	Agenesis of Corpus Callosum	2	3	0.0106084	0.13311	Negative	Agenesis of Corpus Callosum	2	3	0.0129911	0.207848
D008171MMCH	Causal	Lung Diseases	64	776	0.011231	0.163161	Causal	Lung Diseases	60	776	0.0309946	0.276957	Causal	Lung Diseases	67	776	0.0206402	0.26155
D009375TTGT	Preventative	Neoplasms, Glandular and Epithelial	55	650	0.0112454	0.163161	Preventative	Neoplasms, Glandular and Epithelial	52	650	0.0248547	0.241001	Preventative	Neoplasms, Glandular and Epithelial	60	650	0.00769638	0.162114
D004700TTGT	Preventative	Endocrine System Diseases	39	433	0.0120119	0.165026	Preventative	Endocrine System Diseases	39	433	0.00881119	0.123279	Preventative	Endocrine System Diseases	41	433	0.0169429	0.234287
D004935MMCH	Causal	Esophageal Diseases	15	127	0.0119575	0.165026	Causal	Esophageal Diseases	16	127	0.00430984	0.0783202	Causal	Esophageal Diseases	15	127	0.0236709	0.288069
D006258MMCH	Causal	Head and Neck Neoplasms	31	327	0.0120977	0.165026	Causal	Head and Neck Neoplasms	34	327	0.00152274	0.0527673	Causal	Head and Neck Neoplasms	33	327	0.0130062	0.207848
D008654DMKR	Correlative	Mesothelioma	10	71	0.011764	0.165026	Correlative	Mesothelioma	11	71	0.00350004	0.0683156	Correlative	Mesothelioma	13	71	0.000812788	0.0387748
D018301DMKR	Correlative	Neoplasms, Mesothelial	10	71	0.011764	0.165026	Correlative	Neoplasms, Mesothelial	11	71	0.00350004	0.0683156	Correlative	Neoplasms, Mesothelial	13	71	0.000812788	0.0387748
D020147DMKR	Correlative	Coagulation Protein Disorders	5	23	0.0119343	0.165026	Correlative	Coagulation Protein Disorders	4	23	0.0475616	0.358071					NaN	NaN
D052456DMKR	Correlative	Hypoalphalipoproteinemias	4	15	0.0115353	0.165026	Correlative	Hypoalphalipoproteinemias	4	15	0.010759	0.133937					NaN	NaN
D001982MMCH	Causal	Bronchial Diseases	41	464	0.0137575	0.186077					NaN	NaN					NaN	NaN
D001928MMCH	Causal	Brain Diseases, Metabolic	16	142	0.0147362	0.195014					NaN	NaN	Causal	Brain Diseases, Metabolic	18	142	0.00701316	0.155827
D009634DMKR	Correlative	Noonan Syndrome	3	9	0.0150293	0.195014	Correlative	Noonan Syndrome	3	9	0.0142269	0.167856					NaN	NaN
D009634MMCH	Causal	Noonan Syndrome	3	9	0.0150293	0.195014	Causal	Noonan Syndrome	4	9	0.00133071	0.0525963					NaN	NaN
D054081MMCH	Causal	Malformations of Cortical Development, Group II	3	9	0.0150293	0.195014	Causal	Malformations of Cortical Development, Group II	3	9	0.0142269	0.167856	Causal	Malformations of Cortical Development, Group II	3	9	0.018829	0.246295
D065703MMCH	Causal	Malformations of Cortical Development, Group I	6	33	0.0146235	0.195014	Causal	Malformations of Cortical Development, Group I	7	33	0.0031619	0.0683156	Causal	Malformations of Cortical Development, Group I	7	33	0.00560237	0.135627
D004938MMCH	Causal	Esophageal Neoplasms	14	120	0.0164104	0.211218	Causal	Esophageal Neoplasms	15	120	0.00603192	0.0953647	Causal	Esophageal Neoplasms	14	120	0.0309204	0.338871
D010182DMKR	Correlative	Pancreatic Diseases	84	1080	0.016838	0.214988	Correlative	Pancreatic Diseases	85	1080	0.0075	0.110818	Correlative	Pancreatic Diseases	89	1080	0.0255745	0.288069
D012509MMCH	Causal	Sarcoma	18	169	0.0172966	0.219091	Causal	Sarcoma	17	169	0.028024	0.258742	Causal	Sarcoma	18	169	0.0358572	0.380133
D008060DMKR	Correlative	Lipodystrophy	4	17	0.0182247	0.225478	Correlative	Lipodystrophy	4	17	0.0170318	0.192337	Correlative	Lipodystrophy	5	17	0.00429243	0.114136
D012875DMKR	Correlative	Skin Diseases, Metabolic	4	17	0.0182247	0.225478	Correlative	Skin Diseases, Metabolic	4	17	0.0170318	0.192337	Correlative	Skin Diseases, Metabolic	5	17	0.00429243	0.114136
D020805DMKR	Correlative	Central Nervous System Viral Diseases	4	17	0.0182247	0.225478					NaN	NaN	Correlative	Central Nervous System Viral Diseases	4	17	0.0240357	0.288069
D013964DMKR	Correlative	Thyroid Neoplasms	34	379	0.0191449	0.235041	Correlative	Thyroid Neoplasms	36	379	0.00514469	0.0856185	Correlative	Thyroid Neoplasms	39	379	0.00537816	0.132172
D008831MMCH	Causal	Microcephaly	5	26	0.0200181	0.240035	Causal	Microcephaly	7	26	0.000705775	0.0383654	Causal	Microcephaly	6	26	0.00659697	0.148825
D009372MMCH	Causal	Neoplasms, Connective Tissue	15	135	0.0200159	0.240035	Causal	Neoplasms, Connective Tissue	14	135	0.0348217	0.292835	Causal	Neoplasms, Connective Tissue	15	135	0.0381354	0.393474
D010038DMKR	Correlative	Otorhinolaryngologic Diseases	51	615	0.0201533	0.240035	Correlative	Otorhinolaryngologic Diseases	48	615	0.0435453	0.340817					NaN	NaN
D015479DMKR	Correlative	Leukemia, Myelomonocytic, Acute	5	26	0.0200181	0.240035					NaN	NaN					NaN	NaN
D006937NCOR	Negative	Hypercholesterolemia	3	10	0.0204952	0.240137	Negative	Hypercholesterolemia	3	10	0.0194191	0.208854	Negative	Hypercholesterolemia	3	10	0.0255727	0.288069
D008103MMCH	Causal	Liver Cirrhosis	3	10	0.0204952	0.240137	Causal	Liver Cirrhosis	3	10	0.0194191	0.208854					NaN	NaN
D012140MMCH	Causal	Respiratory Tract Diseases	66	829	0.0206132	0.240137					NaN	NaN	Causal	Respiratory Tract Diseases	69	829	0.0381962	0.393474
D002292MMCH	Causal	Carcinoma, Renal Cell	15	136	0.0212586	0.242702					NaN	NaN					NaN	NaN
D002577TTGT	Preventative	Uterine Cervical Diseases	8	56	0.0212897	0.242702	Preventative	Uterine Cervical Diseases	8	56	0.0190986	0.20824					NaN	NaN
D002583TTGT	Preventative	Uterine Cervical Neoplasms	8	56	0.0212897	0.242702	Preventative	Uterine Cervical Neoplasms	8	56	0.0190986	0.20824					NaN	NaN
D001254DMKR	Correlative	Astrocytoma	69	875	0.0219894	0.248901	Correlative	Astrocytoma	73	875	0.00328055	0.0683156	Correlative	Astrocytoma	72	875	0.0429414	0.414589
D001943MMCH	Causal	Breast Neoplasms	70	890	0.022268	0.25028	Causal	Breast Neoplasms	74	890	0.00335642	0.0683156	Causal	Breast Neoplasms	77	890	0.0131106	0.207848
D001941MMCH	Causal	Breast Diseases	70	891	0.0227659	0.252322	Causal	Breast Diseases	74	891	0.00345215	0.0683156	Causal	Breast Diseases	77	891	0.0134431	0.207848
D005831MMCH	Causal	Genital Diseases, Female	60	747	0.0226081	0.252322					NaN	NaN					NaN	NaN
D007951DMKR	Correlative	Leukemia, Myeloid	67	851	0.0245099	0.269778					NaN	NaN					NaN	NaN
D020752DMKR	Correlative	Neurocutaneous Syndromes	10	80	0.0255549	0.279354					NaN	NaN					NaN	NaN
D001506DMKR	Correlative	Beckwith-Wiedemann Syndrome	3	11	0.0269053	0.283708					NaN	NaN	Correlative	Beckwith-Wiedemann Syndrome	3	11	0.033436	0.35916
D005909DMKR	Correlative	Glioblastoma	62	782	0.0262466	0.283708	Correlative	Glioblastoma	68	782	0.00163976	0.0527673	Correlative	Glioblastoma	68	782	0.0171981	0.234287
D009302TTGT	Preventative	Nasopharyngeal Diseases	3	11	0.0269053	0.283708	Preventative	Nasopharyngeal Diseases	4	11	0.0031599	0.0683156	Preventative	Nasopharyngeal Diseases	4	11	0.00460404	0.118536
D009303TTGT	Preventative	Nasopharyngeal Neoplasms	3	11	0.0269053	0.283708	Preventative	Nasopharyngeal Neoplasms	4	11	0.0031599	0.0683156	Preventative	Nasopharyngeal Neoplasms	4	11	0.00460404	0.118536
D010038TTGT	Preventative	Otorhinolaryngologic Diseases	5	28	0.0270198	0.283708	Preventative	Otorhinolaryngologic Diseases	6	28	0.00586806	0.0937111	Preventative	Otorhinolaryngologic Diseases	6	28	0.00962401	0.183649
D014983MMCH	Causal	Xeroderma Pigmentosum	3	11	0.0269053	0.283708					NaN	NaN					NaN	NaN
D009220DMKR	Correlative	Myositis	16	153	0.0277735	0.289715	Correlative	Myositis	16	153	0.0235785	0.236327					NaN	NaN
D007414TTGT	Preventative	Intestinal Neoplasms	33	377	0.0283454	0.291867					NaN	NaN					NaN	NaN
D015179TTGT	Preventative	Colorectal Neoplasms	33	377	0.0283454	0.291867					NaN	NaN					NaN	NaN
D012002TTGT	Preventative	Rectal Diseases	33	378	0.0292888	0.299647					NaN	NaN					NaN	NaN
D002277MMCH	Causal	Carcinoma	62	788	0.030068	0.30566					NaN	NaN					NaN	NaN
D009369DMKR	Correlative	Neoplasms	717	11236	0.03074	0.310513					NaN	NaN					NaN	NaN
D009134DMKR	Correlative	Muscular Atrophy, Spinal	5	29	0.0310369	0.31154					NaN	NaN	Correlative	Muscular Atrophy, Spinal	5	29	0.04227	0.411821
D006467MMCH	Causal	Hemophilia A	2	5	0.0338394	0.317861	Causal	Hemophilia A	2	5	0.0325832	0.276957	Causal	Hemophilia A	2	5	0.0395415	0.393474
D010610TTGT	Preventative	Pharyngeal Neoplasms	3	12	0.0342557	0.317861	Preventative	Pharyngeal Neoplasms	4	12	0.00451399	0.0792958	Preventative	Pharyngeal Neoplasms	4	12	0.00654158	0.148825
D010787MMCH	Causal	Photosensitivity Disorders	3	12	0.0342557	0.317861					NaN	NaN					NaN	NaN
D012142DMKR	Correlative	Respiratory Tract Neoplasms	288	4249	0.0328639	0.317861					NaN	NaN					NaN	NaN
D013899DMKR	Correlative	Thoracic Neoplasms	289	4262	0.0319091	0.317861					NaN	NaN					NaN	NaN
D013959DMKR	Correlative	Thyroid Diseases	44	534	0.0322328	0.317861	Correlative	Thyroid Diseases	44	534	0.0240201	0.237349	Correlative	Thyroid Diseases	49	534	0.016654	0.234287
D015477MMCH	Causal	Leukemia, Myelomonocytic, Chronic	2	5	0.0338394	0.317861					NaN	NaN					NaN	NaN
D018265DMKR	Correlative	Carcinoma, Papillary, Follicular	3	12	0.0342557	0.317861	Correlative	Carcinoma, Papillary, Follicular	4	12	0.00451399	0.0792958	Correlative	Carcinoma, Papillary, Follicular	3	12	0.0424008	0.411821
D018307TTGT	Preventative	Neoplasms, Squamous Cell	8	61	0.033745	0.317861					NaN	NaN					NaN	NaN
D020389DMKR	Correlative	Muscular Dystrophy, Emery-Dreifuss	8	61	0.033745	0.317861	Correlative	Muscular Dystrophy, Emery-Dreifuss	10	61	0.00346553	0.0683156					NaN	NaN
D020522MMCH	Causal	Lymphoma, Mantle-Cell	3	12	0.0342557	0.317861	Causal	Lymphoma, Mantle-Cell	3	12	0.032517	0.276957					NaN	NaN
D044584DMKR	Correlative	Carcinoma, Ductal	50	621	0.0339185	0.317861	Correlative	Carcinoma, Ductal	55	621	0.00302282	0.0683156	Correlative	Carcinoma, Ductal	57	621	0.0103147	0.192304
D064726MMCH	Causal	Triple Negative Breast Neoplasms	2	5	0.0338394	0.317861	Causal	Triple Negative Breast Neoplasms	2	5	0.0325832	0.276957	Causal	Triple Negative Breast Neoplasms	2	5	0.0395415	0.393474
D012868DMKR	Correlative	Skin Abnormalities	18	183	0.0350719	0.32289					NaN	NaN					NaN	NaN
D054220MMCH	Causal	Malformations of Cortical Development	6	40	0.0352023	0.32289	Causal	Malformations of Cortical Development	7	40	0.00954636	0.131242	Causal	Malformations of Cortical Development	7	40	0.016251	0.234287
D003108TTGT	Preventative	Colonic Diseases	33	384	0.0354682	0.32347					NaN	NaN					NaN	NaN
D007680MMCH	Causal	Kidney Neoplasms	16	158	0.0359479	0.325982					NaN	NaN					NaN	NaN
D001162DMKR	Correlative	Arteriosclerosis Obliterans	4	21	0.0376858	0.329338	Correlative	Arteriosclerosis Obliterans	4	21	0.0353554	0.294194	Correlative	Arteriosclerosis Obliterans	4	21	0.0488741	0.460895
D006258TTGT	Preventative	Head and Neck Neoplasms	18	184	0.0367229	0.329338	Preventative	Head and Neck Neoplasms	19	184	0.0164212	0.18813					NaN	NaN
D006509MMCH	Causal	Hepatitis B	4	21	0.0376858	0.329338					NaN	NaN					NaN	NaN
D007009DMKR	Correlative	Hypolipoproteinemias	4	21	0.0376858	0.329338	Correlative	Hypolipoproteinemias	4	21	0.0353554	0.294194					NaN	NaN
D014565DMKR	Correlative	Urogenital Neoplasms	112	1540	0.0379688	0.329338					NaN	NaN					NaN	NaN
D014571DMKR	Correlative	Urologic Neoplasms	112	1540	0.0379688	0.329338					NaN	NaN					NaN	NaN
D018299DMKR	Correlative	Neoplasms, Ductal, Lobular, and Medullary	53	668	0.0373967	0.329338	Correlative	Neoplasms, Ductal, Lobular, and Medullary	59	668	0.00230709	0.0622041	Correlative	Neoplasms, Ductal, Lobular, and Medullary	61	668	0.00904393	0.176738
D018347MMCH	Causal	Hepadnaviridae Infections	4	21	0.0376858	0.329338					NaN	NaN					NaN	NaN
D028361MMCH	Causal	Mitochondrial Diseases	9	74	0.0386457	0.331605					NaN	NaN					NaN	NaN
D049914MMCH	Causal	DNA Repair-Deficiency Disorders	9	74	0.0386457	0.331605					NaN	NaN					NaN	NaN
D009421MMCH	Causal	Nervous System Malformations	13	122	0.0389594	0.33251	Causal	Nervous System Malformations	16	122	0.0028789	0.0683156	Causal	Nervous System Malformations	17	122	0.0033087	0.0941529
D014412MMCH	Causal	Tumor Virus Infections	7	52	0.0402649	0.341823	Causal	Tumor Virus Infections	8	52	0.0125025	0.15205	Causal	Tumor Virus Infections	8	52	0.0220653	0.275307
D000230MMCH	Causal	Adenocarcinoma	53	672	0.0410069	0.34628					NaN	NaN					NaN	NaN
D009370DMKR	Correlative	Neoplasms by Histologic Type	441	6715	0.0425032	0.353538					NaN	NaN					NaN	NaN
D017237MMCH	Causal	Mitochondrial Encephalomyopathies	3	13	0.0425309	0.353538					NaN	NaN					NaN	NaN
D019465MMCH	Causal	Craniofacial Abnormalities	10	87	0.0423471	0.353538	Causal	Craniofacial Abnormalities	14	87	0.000713212	0.0383654	Causal	Craniofacial Abnormalities	12	87	0.0134595	0.207848
D000236DMKR	Correlative	Adenoma	26	294	0.0428327	0.354202					NaN	NaN					NaN	NaN
D013577MMCH	Causal	Syndrome	19	201	0.0437491	0.355461	Causal	Syndrome	19	201	0.0368848	0.305314					NaN	NaN
D016889TTGT	Preventative	Endometrial Neoplasms	4	22	0.0438758	0.355461	Preventative	Endometrial Neoplasms	4	22	0.0412019	0.330661					NaN	NaN
D018302TTGT	Preventative	Neoplasms, Neuroepithelial	25	281	0.0436684	0.355461					NaN	NaN					NaN	NaN
D020147MMCH	Causal	Coagulation Protein Disorders	4	22	0.0438758	0.355461					NaN	NaN					NaN	NaN
D007414MMCH	Causal	Intestinal Neoplasms	44	547	0.0450774	0.359229	Causal	Intestinal Neoplasms	45	547	0.0232109	0.235233					NaN	NaN
D009389DMKR	Correlative	Neovascularization, Pathologic	5	32	0.0452413	0.359229					NaN	NaN					NaN	NaN
D011115MMCH	Causal	Polyneuropathies	9	76	0.0447157	0.359229	Causal	Polyneuropathies	9	76	0.0401533	0.327229	Causal	Polyneuropathies	11	76	0.0124866	0.207848
D015179MMCH	Causal	Colorectal Neoplasms	44	547	0.0450774	0.359229	Causal	Colorectal Neoplasms	45	547	0.0232109	0.235233					NaN	NaN
D012002MMCH	Causal	Rectal Diseases	44	548	0.0462057	0.365071	Causal	Rectal Diseases	45	548	0.0238633	0.237282					NaN	NaN
D000069544DMK	Correlative	Infectious Encephalitis	2	6	0.0487002	0.376286					NaN	NaN					NaN	NaN
D002289DMKR	Correlative	Carcinoma, Non-Small-Cell Lung	207	3017	0.048804	0.376286					NaN	NaN					NaN	NaN
D003923DMKR	Correlative	Diabetes Mellitus, Lipoatrophic	2	6	0.0487002	0.376286	Correlative	Diabetes Mellitus, Lipoatrophic	2	6	0.0469314	0.358071					NaN	NaN
D007965DMKR	Correlative	Leukodystrophy, Globoid Cell	2	6	0.0487002	0.376286	Correlative	Leukodystrophy, Globoid Cell	2	6	0.0469314	0.358071					NaN	NaN
D018792DMKR	Correlative	Encephalitis, Viral	2	6	0.0487002	0.376286					NaN	NaN					NaN	NaN
D005831DMKR	Correlative	Genital Diseases, Female	195	2832	0.0496639	0.381075					NaN	NaN					NaN	NaN
D000231DMKR					NaN	NaN	Correlative	Adenocarcinoma, Papillary	5	16	0.0020319	0.0613882					NaN	NaN
D001661DMKR					NaN	NaN	Correlative	Biliary Tract Neoplasms	15	142	0.0256466	0.243235					NaN	NaN
D002291NCOR					NaN	NaN	Negative	Carcinoma, Papillary	2	5	0.0325832	0.276957					NaN	NaN
D003108MMCH					NaN	NaN	Causal	Colonic Diseases	47	578	0.0248083	0.241001					NaN	NaN
D003882DMKR					NaN	NaN	Correlative	Dermatomyositis	12	102	0.0206117	0.215808					NaN	NaN
D004701MMCH					NaN	NaN	Causal	Endocrine Gland Neoplasms	52	673	0.0429045	0.337473					NaN	NaN
D005767MMCH					NaN	NaN	Causal	Gastrointestinal Diseases	73	952	0.0220577	0.227117					NaN	NaN
D005770MMCH					NaN	NaN	Causal	Gastrointestinal Neoplasms	66	860	0.028149	0.258742					NaN	NaN
D007012MMCH					NaN	NaN	Causal	Hypopharyngeal Neoplasms	2	3	0.0106084	0.13311					NaN	NaN
D007410MMCH					NaN	NaN	Causal	Intestinal Diseases	52	641	0.0197119	0.210571					NaN	NaN
D008998DMKR					NaN	NaN	Correlative	Monoclonal Gammopathy of Undetermined Significance	2	5	0.0325832	0.276957					NaN	NaN
D009056MMCH					NaN	NaN					NaN	NaN	Causal	Mouth Abnormalities	3	10	0.0255727	0.288069
D009057TTGT					NaN	NaN	Preventative	Stomatognathic Diseases	8	67	0.0492436	0.362519					NaN	NaN
D009062DMKR					NaN	NaN	Correlative	Mouth Neoplasms	40	438	0.00642926	0.0978155					NaN	NaN
D009139MMCH					NaN	NaN	Causal	Musculoskeletal Abnormalities	16	132	0.00627625	0.0972819	Causal	Musculoskeletal Abnormalities	15	132	0.0321152	0.347272
D009396DMKR					NaN	NaN	Correlative	Wilms Tumor	8	65	0.0422996	0.335581					NaN	NaN
D009447NCOR					NaN	NaN	Negative	Neuroblastoma	4	23	0.0475616	0.358071	Negative	Neuroblastoma	5	23	0.0166846	0.234287
D009755DMKR					NaN	NaN	Correlative	Night Blindness	2	6	0.0469314	0.358071					NaN	NaN
D010003TTGT					NaN	NaN	Preventative	Osteoarthritis	3	14	0.049171	0.362519					NaN	NaN
D010048DMKR					NaN	NaN	Correlative	Ovarian Cysts	21	223	0.0304154	0.274917					NaN	NaN
D010182TTGT					NaN	NaN	Preventative	Pancreatic Diseases	19	208	0.0492989	0.362519					NaN	NaN
D010190TTGT					NaN	NaN	Preventative	Pancreatic Neoplasms	19	182	0.0147699	0.172972					NaN	NaN
D010236DMKR					NaN	NaN					NaN	NaN	Correlative	Paraganglioma, Extra-Adrenal	2	5	0.0395415	0.393474
D010523MMCH					NaN	NaN					NaN	NaN	Causal	Peripheral Nervous System Diseases	12	102	0.0412278	0.407753
D010608MMCH					NaN	NaN	Causal	Pharyngeal Diseases	6	42	0.0399266	0.327067					NaN	NaN
D010608TTGT					NaN	NaN	Preventative	Pharyngeal Diseases	4	14	0.00828189	0.116908	Preventative	Pharyngeal Diseases	4	14	0.0118741	0.207848
D011085DMKR					NaN	NaN	Correlative	Polycystic Ovary Syndrome	21	221	0.0279194	0.258742					NaN	NaN
D011115DMKR					NaN	NaN	Correlative	Polyneuropathies	11	101	0.0424517	0.335581	Correlative	Polyneuropathies	12	101	0.038642	0.393474
D012035DMKR					NaN	NaN					NaN	NaN	Correlative	Refsum Disease	2	3	0.0129911	0.207848
D012871MMCH					NaN	NaN	Causal	Skin Diseases	86	1185	0.0451849	0.351908					NaN	NaN
D013272DMKR					NaN	NaN					NaN	NaN	Correlative	Stomach Diseases	236	3130	0.0237277	0.288069
D013274DMKR					NaN	NaN					NaN	NaN	Correlative	Stomach Neoplasms	236	3119	0.0205094	0.26155
D013771DMKR					NaN	NaN	Correlative	Tetralogy of Fallot	15	141	0.024243	0.238063					NaN	NaN
D014029NCOR					NaN	NaN	Negative	Tobacco Use Disorder	2	3	0.0106084	0.13311					NaN	NaN
D015417MMCH					NaN	NaN					NaN	NaN	Causal	Hereditary Sensory and Motor Neuropathy	8	57	0.0361619	0.380875
D016393NCOR					NaN	NaN	Negative	Lymphoma, B-Cell	4	18	0.020869	0.217065					NaN	NaN
D016403NCOR					NaN	NaN	Negative	Lymphoma, Large B-Cell, Diffuse	2	5	0.0325832	0.276957					NaN	NaN
D016472MMCH					NaN	NaN	Causal	Motor Neuron Disease	8	61	0.0304304	0.274917	Causal	Motor Neuron Disease	9	61	0.0202185	0.260273
D016889DMKR					NaN	NaN	Correlative	Endometrial Neoplasms	41	502	0.0323526	0.276957					NaN	NaN
D017285DMKR					NaN	NaN	Correlative	Polymyositis	13	116	0.0236178	0.236327					NaN	NaN
D017359DMKR					NaN	NaN	Correlative	HELLP Syndrome	2	6	0.0469314	0.358071					NaN	NaN
D017437DMKR					NaN	NaN	Correlative	Skin and Connective Tissue Diseases	340	5172	0.03117	0.276957	Correlative	Skin and Connective Tissue Diseases	375	5172	0.0338276	0.360976
D017599DMKR					NaN	NaN	Correlative	Neuroectodermal Tumors	222	3305	0.0424462	0.335581					NaN	NaN
D018193DMKR					NaN	NaN	Correlative	Neoplasms, Complex and Mixed	16	146	0.0158076	0.182422					NaN	NaN
D018200DMKR					NaN	NaN	Correlative	Mixed Tumor, Mullerian	2	3	0.0106084	0.13311					NaN	NaN
D018241NCOR					NaN	NaN	Negative	Neuroectodermal Tumors, Primitive, Peripheral	4	23	0.0475616	0.358071	Negative	Neuroectodermal Tumors, Primitive, Peripheral	5	23	0.0166846	0.234287
D018242NCOR					NaN	NaN					NaN	NaN	Negative	Neuroectodermal Tumors, Primitive	5	28	0.0369578	0.386745
D018270DMKR					NaN	NaN	Correlative	Carcinoma, Ductal, Breast	30	318	0.0110175	0.136084	Correlative	Carcinoma, Ductal, Breast	31	318	0.0243194	0.288069
D018288MMCH					NaN	NaN	Causal	Carcinoma, Small Cell	6	44	0.048566	0.362519	Causal	Carcinoma, Small Cell	7	44	0.0264972	0.296403
D018299TTGT					NaN	NaN	Preventative	Neoplasms, Ductal, Lobular, and Medullary	6	36	0.0201121	0.213405	Preventative	Neoplasms, Ductal, Lobular, and Medullary	6	36	0.0315537	0.34349
D018307NCOR					NaN	NaN	Negative	Neoplasms, Squamous Cell	4	22	0.0412019	0.330661					NaN	NaN
D018901NCOR					NaN	NaN					NaN	NaN	Negative	Peroxisomal Disorders	2	5	0.0395415	0.393474
D020031MMCH					NaN	NaN	Causal	Epstein-Barr Virus Infections	5	30	0.0328467	0.277704	Causal	Epstein-Barr Virus Infections	5	30	0.0480184	0.456854
D020279DMKR					NaN	NaN					NaN	NaN	Correlative	Hereditary Central Nervous System Demyelinating Diseases	5	26	0.0276196	0.306842
D020739MMCH					NaN	NaN					NaN	NaN	Causal	Brain Diseases, Metabolic, Inborn	16	130	0.0138873	0.208566
D021441DMKR					NaN	NaN	Correlative	Carcinoma, Pancreatic Ductal	31	368	0.0405083	0.328429					NaN	NaN
D021441TTGT					NaN	NaN	Preventative	Carcinoma, Pancreatic Ductal	6	29	0.0070264	0.104799	Preventative	Carcinoma, Pancreatic Ductal	6	29	0.0114592	0.206519
D022124MMCH					NaN	NaN	Causal	Hyperammonemia	2	4	0.0203641	0.214637	Causal	Hyperammonemia	2	4	0.0248245	0.288069
D030361NCOR					NaN	NaN	Negative	Papillomavirus Infections	2	5	0.0325832	0.276957					NaN	NaN
D038901DMKR					NaN	NaN					NaN	NaN	Correlative	Mental Retardation, X-Linked	22	224	0.048164	0.456854
D044584TTGT					NaN	NaN	Preventative	Carcinoma, Ductal	6	34	0.015383	0.178827	Preventative	Carcinoma, Ductal	6	34	0.0244002	0.288069
D049914DMKR					NaN	NaN	Correlative	DNA Repair-Deficiency Disorders	13	129	0.0496718	0.36357					NaN	NaN
D052496DMKR					NaN	NaN					NaN	NaN	Correlative	Lipodystrophy, Familial Partial	2	5	0.0395415	0.393474
D054198MMCH					NaN	NaN	Causal	Precursor Cell Lymphoblastic Leukemia-Lymphoma	10	91	0.0489417	0.362519					NaN	NaN
