# Supplementary material for: Computational master-regulator search reveals mTOR and PI3K pathways responsible for low sensitivity of NCI-H292 and A427 lung cancer cell lines to cytotoxic action of p53 activator Nutlin-3
Source: BMC Med Genomics. 2018 Feb 13;11(Suppl 1):12. doi: 10.1186/s12920-018-0330-5 (PMC5836833; doi:10.1186/s12920-018-0330-5)
Supplement: Supplementary file 7 — Result of F-Match analysis of the promoters of 62 genes up-regulated in Nutlin-3 insensitive cell lines. We show the list of transcription factors whose sites were detected as overrepresented in the promoters. We also show the respective PWMs linked to these transcription factors, the Yes/No ration of the site frequency and the LogFC for the expression of the transcription factor gene. In Tab CMA we give results of CMA analysis. 22 TF were revealed. (XLSX 59 kb) [file 12920_2018_330_MOESM7_ESM.xlsx]

## Sheet: TS3.1 TRANSPATH(R) all
ID	Title	NES Nsen_Co-Sen_Co annotated GSEA TRANSPATH Pathways (2017.2)	NES Nsen_N5-Sen_N5 GSEA TRANSPATH Pathways (2017.2)	NES Nsen_N30-Sen_N30 GSEA TRANSPATH Pathways (2017.2)			Number of hits Nsen_Co-Sen_Co annotated GSEA TRANSPATH Pathways (2017.2)	Number of hits Nsen_N5-Sen_N5 GSEA TRANSPATH Pathways (2017.2)	Number of hits Nsen_N30-Sen_N30 GSEA TRANSPATH Pathways (2017.2)
CH000000747	E2F network	2.28747	2.02471	1.77465			79	79	79	158
CH000000710	p53 pathway	1.8885	1.76348	1.62679			76	76	76	152
CH000000711	TGFbeta pathway	0.860435	0.944867	0.625106			72	72	72	144
CH000000715	HIF-1alpha pathway	1.36392	1.18703	1.35245			67	67	67	134
CH000003701	interconversion and degradation of pyrimidine nucleotides and bases	1.29775	1.14653	0.807093			60	60	60	120
CH000000691	G1 phase (Cdk2)	1.80525	1.64623	1.62479			55	55	55	110
CH000000879	Caspase network	1.17953	1.53541	1.02342			52	52	52	104
CH000000919	cyclosome regulatory network	1.76319	1.87198	1.31666			48	48	48	96
CH000000750	insulin pathway	0.63453	0.547719	0.606123			47	47	47	94
CH000000918	cyclosome regulation	1.86203	1.99475	1.36976			47	47	47	94
CH000001004	Aurora-A cell cycle regulation	1.99171	1.73281	1.47866			45	45	45	90
CH000001003	Aurora-A activation, substrates and degradation	2.14559	1.79479	1.59923			44	44	44	88
CH000000947	parkin associated pathways	1.60901	1.47483	1.51644			43	43	43	86
CH000004341	ER-alpha pathway	1.41818	1.34924	1.12706			43	43	43	86
CH000000667	VHL ---> HIF-1alpha degradation	1.68116	1.22827	1.34893			42	42	42	84
CH000000694	G2/M phase (cyclin B:Cdk1)	2.03961	1.80493	1.75175			42	42	42	84
CH000003553	Aurora-B cell cycle regulation	2.4566	2.34233	1.77343			40	40	40	80
CH000000752	Rac1 pathway	1.10681	1.29005	0.817289			39	39	39	78
CH000004670	oxygen independent HIF-1alpha degradation	1.21252	1.22376	1.21858			38	38	38	76
CH000000692	S phase (Cdk2)	1.41224	1.3204	1.19134			37	37	37	74
CH000004198	Metaphase to Anaphase transition	2.2325	2.43779	1.91143			35	35	35	70
CH000001002	Plk1 cell cycle regulation	2.03539	1.88331	1.55217			34	34	34	68
CH000000753	B-cell antigen receptor pathway	0.989734	0.938494	0.930609			32	32	32	64
CH000004191	ErbB3 ---> survival	1.00939	1.15244	1.1956			32	32	32	64
CH000001016	AR pathway	1.2582	1.00808	0.771562			31	31	31	62
CH000004467	p50:RelA-p65 ---> IL8	1.16427	0.917383	0.970553			31	31	31	62
CH000000770	beta-catenin network	1.44207	1.38131	1.41079			29	29	29	58
CH000004209	securin degradation	1.82638	2.09458	1.45638			29	29	29	58
CH000003886	cyclinB1 ubiquitination ---> anaphase onset	1.67457	1.86871	1.31566			28	28	28	56
CH000004437	lymphotoxin B receptor signaling	1.21357	1.23525	0.795244			28	28	28	56
CH000003781	interconversion and degradation of purine deoxyribonucleotides	1.6028	1.5478	1.46216			27	27	27	54
CH000004149	Nrf2 pathway	1.3432	1.07476	0.976991			27	27	27	54
CH000004205	cyclosome ---> Nek2A	1.30976	1.50576	1.2078			27	27	27	54
CH000003693	cytidine 5'-phosphate ---> RNA-P-U	0.833975	0.846586	0			40	40		80
CH000000683	cyclosome ---/ SnoN	0.998961	1.15546	0.8407			26	26	26	52
CH000004207	Fzr1 ---> cyclin B1 degradation	1.40922	1.63995	1.08			26	26	26	52
CH000004521	TLR2-mediated signaling	1.1147	0.909975	0			39	39		78
CH000000926	PRL pathway	1.35992	1.13593	1.2795			25	25	25	50
CH000000946	Plk1, Cdk1 ---/ Wee1	1.72945	1.70072	1.43959			25	25	25	50
CH000004501	leptin signaling	0.813863	0.945649	0.99075			25	25	25	50
CH000000968	PI3K ---Mdm2---/ p53	1.69654	1.35204	1.16911			24	24	24	48
CH000000573	phosphorylation and ubiquitination of beta-catenin	1.44537	1.18123	1.01639			23	23	23	46
CH000004242	HMGCR ---> 26S proteasome	1.44513	1.19673	1.01089			23	23	23	46
CH000004283	ER-alpha ---CHIP---> 26S proteasome	1.58461	1.69812	1.65595			23	23	23	46
CH000003692	cytidine 5'-phosphate ---> RNA-P-C	0.911026	0.875618	0			34	34		68
CH000000689	G1 phase (Cdk4)	1.80915	1.72812	1.45462			22	22	22	44
CH000003555	NIPA ---> cyclin B1	1.44568	1.05966	1.00497			22	22	22	44
CH000000121	p105 ---> p50	1.40209	1.03093	0.961923			21	21	21	42
CH000000864	Htt degradation	1.20442	1.37732	0.9647			21	21	21	42
CH000003773	GDP ---> dGTP	1.8551	1.64568	1.61005			21	21	21	42
CH000003778	ADP ---> dATP	1.80563	1.66042	1.61379			21	21	21	42
CH000004434	NIK degradation	1.4683	1.57558	1.12856			21	21	21	42
CH000000651	insulin ---> AKT-1 pathway	1.05596	1.64224	1.41192			20	20	20	40
CH000000690	G1 phase (Cdk6)	1.40211	1.35558	1.36505			20	20	20	40
CH000000822	c-Jun degradation	1.54436	1.5468	1.2666			20	20	20	40
CH000000838	p53 degradation	1.34661	1.25482	1.29264			20	20	20	40
CH000000881	Smac ---/ cIAP-1	1.57361	1.5637	1.27077			20	20	20	40
CH000000882	Smac ---/ cIAP-2	1.51701	1.52731	1.28418			20	20	20	40
CH000000914	Nrdp1 ---/ apollon	1.61689	1.5357	1.52484			20	20	20	40
CH000000985	E1 ---PIRH2---/ p53	1.35318	1.28652	1.26916			20	20	20	40
CH000003696	2'-deoxycytidine-5'-phosphate ---> DNA-P-UC	1.70757	1.51806	1.47933			20	20	20	40
CH000003698	2'-deoxyuridine 5'-phosphate ---> deoxythymidine 5'-triphosphate	1.99466	1.80032	1.49079			20	20	20	40
CH000004446	TNFR1 signaling	1.02297	0.994492	0			30	30		60
CH000004525	diacyl lipopeptide, TLR2	0.977766	0.764813	0			30	30		60
CH000000772	TNF-alpha pathway	0.566925	0	0			59			59
CH000000717	p53 ---> HIF-1alpha degradation	1.15734	1.13804	0.936484			19	19	19	38
CH000003412	Akt-1 ---Mdm2---> AR	1.1497	1.12632	0.863332			19	19	19	38
CH000003415	Mdm2 ---> p/CAF	1.44633	1.40183	1.42689			19	19	19	38
CH000004150	Cul3 ---/ Nrf2	1.14912	1.13274	0.937515			19	19	19	38
CH000004590	tubulin ---restin, IQGAP1---> actin	1.60025	1.32272	1.07788			19	19	19	38
CH000000955	E1 ---/ alpha-synuclein	1.56716	1.51102	1.26536			18	18	18	36
CH000004515	p53 ---Mdm2, YY1---> degradation	1.28923	1.24851	0.981516			18	18	18	36
CH000004578	cofilin-1 degradation	1.59342	1.51512	1.24208			18	18	18	36
CH000004706	FA network	0.955869	1.51153	1.2856			18	18	18	36
CH000004433	LT-betaR ---NIK, RelB---> CCL19	1.08658	0.997374	0			26	26		52
CH000004475	IL-3 signaling	0.806218	0	0.969171			26		26	26
CH000000682	Smurf-1 ---/ Smad7, TGFbetaR-I	1.43208	1.34016	1.12391			17	17	17	34
CH000003882	Plk1 ---> Emi1	1.36125	1.39369	1.11725			17	17	17	34
CH000004572	EGF ---Raf-1---> ERK2	1.04951	0.869565	1.05118			17	17	17	34
CH000004666	NF-kappaB ---> genes encoding endothelial adhesion molecules	1.0817	0.80479	0			25	25		50
CH000000578	fMLP ---> NF-AT2	1.21286	0.562937	0.750085			15	15	15	30
CH000000768	APP pathway	0.789137	0.711426	1.03105			15	15	15	30
CH000000599	beta-catenin:E-cadherin complex phosphorylation and dissociation	1.09867	1.03306	0			22	22		44
CH000000583	Siah ---> beta-catenin	1.13043	0.892197	0			21	21		42
CH000000662	RhoA ---> stress fiber formation	0.54042	0.581471	0.783778			14	14	14	28
CH000000749	RhoA pathway	0.548608	0.577645	0.788025			14	14	14	28
CH000003940	NMDA receptor signaling	1.23647	0.903224	1.09833			14	14	14	28
CH000004192	NRG ---> ERK	0.988135	0.897194	1.06969			14	14	14	28
CH000004201	Cdc20 ubiquitination	1.42972	1.64266	1.08371			14	14	14	28
CH000004202	Cdc20 deubiquitination	1.38646	1.62927	1.09166			14	14	14	28
CH000000751	T-cell antigen receptor pathway	1.06582	0	0			41			41
CH000000743	tuberin pathway	0.530924	0.876493	0			20	20		40
CH000000586	ZAP-70 ---> Elk-1	1.02328	0.579399	0.876443			13	13	13	26
CH000000607	BCR ---> ERK	0.695563	0.436319	0.520427			13	13	13	26
CH000000693	G2/M phase (cyclin A:Cdk1)	2.28225	2.28006	1.95801			13	13	13	26
CH000000719	AhR pathway	1.52864	1.48084	1.58397			13	13	13	26
CH000004427	sphingolipid metabolism	0.631739	0.744246	0.528569			13	13	13	26
CH000000769	wnt pathway	1.09392	0	0			37			37
CH000000639	PDGF A ---> ERK	0.807881	0.379789	0.605813			12	12	12	24
CH000000640	PDGF B ---> ERK	0.819219	0.367345	0.599097			12	12	12	24
CH000000869	p73 pathway	1.47256	1.07077	0.792937			12	12	12	24
CH000001001	Plk1 activation and substrates	1.78353	1.6779	1.99201			12	12	12	24
CH000003735	sphingophospholipids metabolism	0.470183	0.619014	0.430234			12	12	12	24
CH000004394	VDR network	0	0.557696	0.531947				18	18	18
CH000004517	TLR9 pathway	0.700507	0.87676	0			18	18		36
CH000004634	TGFbetaR-I ---> ERK	0.816699	0.680127	0.958913			12	12	12	24
CH000004694	ErbB4 mediated signaling	0.689737	0.637492	0.739207			12	12	12	24
CH000004709	Tip60 ubiquitination	0.686656	0.657578	0.731955			12	12	12	24
CH000004295	oxidation of phytanic acid and pristanic acid	0	1.17763	0.856251				17	17	17
CH000000605	BCR ---> NF-AT	0.730902	0.873093	0.859336			11	11	11	22
CH000003636	urea and aspartate cycles, polyamine and creatine synthesis	1.67769	1.60996	1.66809			11	11	11	22
CH000003671	glutamate metabolism	1.16556	1.13697	1.46249			11	11	11	22
CH000003690	L-isoleucine ---> propionyl-CoA, acetyl-CoA	0.914431	0.805214	1.21727			11	11	11	22
CH000003887	Usp44 ---> Cdc20	1.06085	1.33492	0.760303			11	11	11	22
CH000004188	NRG ---> Akt-1	1.72827	1.36116	1.66412			11	11	11	22
CH000004252	NGF ---TrkA---> Elk-1	0.937928	0.764466	1.05814			11	11	11	22
CH000004334	interconversions of phosphatidylinositdes	0.960207	1.12881	1.21715			11	11	11	22
CH000004481	IL-3 ---AKT-1---/ LNC2	1.04146	0.716906	1.07556			11	11	11	22
CH000004570	ErbB1 ---Sos1, H-Ras---> Rac activation	1.29389	1.10213	1.41399			11	11	11	22
CH000004716	ID complex ubiquitination	1.21838	1.42112	1.48782			11	11	11	22
CH000000656	insulin ---Shc---> MAPK cascade	0.635336	0	0.571711			16		16	16
CH000000740	IFNalpha/beta pathway	0.501621	0.908584	0			16	16		32
CH000000898	Apo2L pathway	1.03777	1.32464	1.20365			10	10	10	20
CH000003853	DAG ---> PtdIns(3,4)P2	0.746109	1.02147	0.678152			10	10	10	20
CH000004200	MAD2 ---Cdc20---> cyclosome	1.18219	1.5027	1.07202			10	10	10	20
CH000004502	leptin --->ERK	0.668594	0.487243	0.820258			10	10	10	20
CH000004729	repression by DREAM complex	1.0434	1.09289	0.867921			10	10	10	20
CH000004600	mammalian Hippo network	0	0.724714	0				29		29
CH000000657	insulin ---IRS---> PRK2, SHP-2, MAPK cascade	1.10943	0.999207	1.37533			9	9	9	18
CH000000699	IL-1beta ---> Elk-1	0.545007	0.850761	0.768414			9	9	9	18
CH000000724	EGF ---> ERK	0.54631	0.543418	0.620907			9	9	9	18
CH000003760	IMP ---> GTP	1.15132	0.919734	0.606027			9	9	9	18
CH000004294	NT-3 ---trkC---> Erk	0.811296	0.6093	0.938055			9	9	9	18
CH000004456	NOS regulation	1.93551	2.03453	1.80755			9	9	9	18
CH000004484	KSR scaffold complex	1.10665	1.08488	1.08263			9	9	9	18
CH000004522	TLR2 ---Rac1--->AKT	1.25581	1.08752	1.10168			9	9	9	18
CH000003610	metabolism of amino sugars	0.802151	0	0.594906			13		13	13
CH000003770	interconversions and degradations of purine ribonucleotides	0.478178	0	0			25			25
CH000000576	AKT, MAPKAPK2 ---/ tuberin	0.688725	0.655681	1.09939			8	8	8	16
CH000000585	MHC class II ---> NF-AT	0.799505	0.85175	0.90049			8	8	8	16
CH000000663	Hsp90 ---> AhR	1.49545	1.50372	1.95947			8	8	8	16
CH000000718	HIF-1alpha ---/ AhR	1.45311	1.21791	1.50736			8	8	8	16
CH000000923	p53 transcription complex	1.52578	1.5887	1.70982			8	8	8	16
CH000003577	alpha-D-Ribose 5-phosphate ---> inosine 5'-phosphate	1.47577	1.58746	1.16774			8	8	8	16
CH000003656	synthesis of purine ribonucleotides	1.44356	1.57997	1.13417			8	8	8	16
CH000003762	GDP ---> xanthine	1.18412	1.08327	1.17532			8	8	8	16
CH000004104	BDNF ---trkB---> MAPK cascade	0.956377	0.816457	1.09554			8	8	8	16
CH000004199	Emi1 ---Cdc20---/ cyclosome	0.640723	1.03507	0.502449			8	8	8	16
CH000004335	PtdIns ---> PIP2	0.886705	0.862203	0.941294			8	8	8	16
CH000004390	NICD1 ---> RBPJK (CBF1)	0.929381	0.910204	0.85419			8	8	8	16
CH000004455	caveolin-1 ---calmodulin1---> eNOS	1.82601	1.82721	1.6393			8	8	8	16
CH000004588	beta-glucan ---> AKT-1	1.13101	0.988438	0.983826			8	8	8	16
CH000004613	Angiopoietin/Tie signaling	0.649952	0.505851	0			12	12		24
CH000004636	leptin ---PI3K, AKT-1---> AMP	1.06378	0.994261	1.00281			8	8	8	16
CH000000600	beta-catenin:E-cadherin complex phosphorylation and dephosphorylation	1.03317	0	0			23			23
CH000004584	tyrosine dephosphorylation of plakoglobin	1.01929	0	0			23			23
CH000000038	insulin ---> ERK	0.925822	0	0.711425			11		11	11
CH000003667	citrate cycle	0.631602	0	0			22			22
CH000004297	pristanic acid ---> 2,6-dimethylheptanoyl-CoA	0	0.795858	0.804182				11	11	11
CH000000030	EGF ---> ERK1, ERK2	0.670881	0.669642	0.777888			7	7	7	14
CH000000045	Hsp90 ---> AhR	1.34562	1.34301	1.86184			7	7	7	14
CH000000596	IFNalpha, IFNbeta ---> PI3K	1.09455	1.25772	1.26144			7	7	7	14
CH000000632	PDGF A, PDGF B ---> ERK1, ERK2	0.651474	0.676517	0.782329			7	7	7	14
CH000000720	AhRR ---/ AhR	1.71857	1.46949	1.83925			7	7	7	14
CH000000721	SMRT ---/ AhR	1.71209	1.39387	1.84109			7	7	7	14
CH000000754	fMLP pathway	0.924625	0	0			21			21
CH000000932	PRL ---> Raf-1	1.12481	0.847914	1.23981			7	7	7	14
CH000003710	proline and hydroxy proline metabolism	1.18674	1.3106	1.46869			7	7	7	14
CH000003790	fatty acid oxidation	0.92753	1.59454	1.43527			7	7	7	14
CH000003792	fatty acid oxidation	0.955505	1.57795	1.40871			7	7	7	14
CH000003876	Pin1 ---> Tau	1.04114	1.04194	1.18775			7	7	7	14
CH000004257	NR2A:NR2B ---Pyk2---MEK1---> ERK2	1.1096	0.908193	1.25434			7	7	7	14
CH000004258	NR2A:NR2B ---Pyk2---MEK2---> ERK2	1.60879	1.39619	1.2597			7	7	7	14
CH000004274	NR2A:NR2B ---Pyk2---MEK1---> ERK1	1.10927	0.829311	1.23218			7	7	7	14
CH000004275	NR2A:NR2B ---Pyk2---MEK2---> ERK1	1.57543	1.09389	1.25041			7	7	7	14
CH000004280	NR2B:NR2C ---RasGRF1---MEK1---> ERK2	0.857839	0.996027	1.02262			7	7	7	14
CH000004281	NR2B:NR2C ---RasGRF1---MEK2---> ERK1	1.18973	1.00323	1.04152			7	7	7	14
CH000004282	NR2B:NR2C ---RasGRF1---MEK2---> ERK2	1.19739	1.0085	1.04322			7	7	7	14
CH000004668	AT2 ---> E2F1	1.70122	1.49754	1.18618			7	7	7	14
CH000004717	FA core complex formation	0.997653	1.16513	1.31437			7	7	7	14
CH000003734	L-serine, palmityl-CoA ---> sphingosine	0	0.685335	0.592897				10	10	10
CH000004367	metabolism of skin lipids (ceramide, cholesterol and phospholipids)	0.668903	0.568175	0			10	10		20
CH000004373	de novo biosynthesis of ceramide	0	0.687361	0.594287				10	10	10
CH000004703	MCP-1 (/CCL2) network	1.26105	0	0.645673			10		10	10
CH000000249	CH000000249	1.47367	1.44564	1.39622			6	6	6	12
CH000000250	CH000000250	1.42964	1.41965	1.45626			6	6	6	12
CH000000455	CaM ---/ dynamin-1	1.21718	1.38708	1.19429			6	6	6	12
CH000000595	IFNalpha, IFNbeta ---> Rap1	0.770623	0.785854	0.563599			6	6	6	12
CH000000658	PDK1 ---> 4E-BP1, p70S6K1	1.02609	0.996565	0.737015			6	6	6	12
CH000000763	c-Kit pathway	1.04521	0.878981	0.8642			6	6	6	12
CH000000939	PRL ---PI3K---> AKT	1.51718	1.46486	1.47651			6	6	6	12
CH000000994	EGF ---> actin polymerization	0	0.451238	0.730026				9	9	9
CH000003606	D-glucosamine-6-phosphate ---> CMP-N-acetylneuraminate	0.721785	0	0.751854			9		9	9
CH000004243	estradiol ---> ER-alpha (NR3A1)	1.32034	1.38318	1.66726			6	6	6	12
CH000004478	IL-3 ---> c-CBL, PI3K	1.32885	1.09819	1.43074			6	6	6	12
CH000004512	IL-5 ---Lyn--->ERK1	0.797356	0	0.946308			9		9	9
CH000004575	SSH1L ---> cofilin	0.697788	0.863781	0.697946			6	6	6	12
CH000000569	LPS ---> NF-kappaB	0.792868	0	0			17			17
CH000000771	Fas pathway	0	1.00013	0				17		17
CH000000823	dsRNA ---> IKK-alpha:IKK-beta{p}:IKK-gamma	0.836274	0.859757	0			8	8		16
CH000004248	sphinganine ---> ceramide-1,2,5	0.684636	0.544395	0			8	8		16
CH000004573	LPS ---Rac1, ERK---> IL-1RA	0.67539	0.703461	0			8	8		16
CH000004647	angiotensin II ---> DAG, CaMKII	0	0	0.863638					16	0
CH000000293	CH000000293	1.31947	1.31287	1.53856			5	5	5	10
CH000000609	BCR ---> cytoskeletal reorganization	0.941625	0.792998	1.04445			5	5	5	10
CH000000701	p53 nuclear import	1.49072	1.4339	1.50242			5	5	5	10
CH000000774	RANKL ---> AKT	0.709131	0.623985	1.12998			5	5	5	10
CH000000910	Fas ---/ PRK2	1.14846	1.38898	1.1609			5	5	5	10
CH000000953	CHIP ---/ Pael-R	1.26059	1.33995	1.69891			5	5	5	10
CH000000956	E1 ---/ alpha-tubulin	1.02121	1.11372	0.923891			5	5	5	10
CH000000971	p73alpha ---/ NF-Y	0.796018	0.777628	0.700165			5	5	5	10
CH000003550	sumoylation pathway	0.894235	0.751813	0.908177			5	5	5	10
CH000003574	SIRT1 ---/ AR	0.67991	0.706532	0.683767			5	5	5	10
CH000003598	glutamate conversions	0.831937	0.985555	0.942289			5	5	5	10
CH000003611	fumarate ---> oxoglutarate, L-aspartate	0.96733	1.2502	1.33446			5	5	5	10
CH000003616	L-proline, 2-oxoglutarate ---> D-4-hydroxy-2-oxoglutarate, L-glutamate	0.989667	1.22108	1.52817			5	5	5	10
CH000003700	2'-deoxycytidine-5'-phosphate ---> deoxyuridine 5'-phosphate	0.54798	0.894969	0.753253			5	5	5	10
CH000003722	L-methionine ---> dimethylglycine	0.936565	1.03029	0.945662			5	5	5	10
CH000003765	xanthosine-5-phosphate ---> allantoin	1.11688	1.13369	1.11145			5	5	5	10
CH000003768	IMP ---> xanthine	1.08503	1.15463	1.08589			5	5	5	10
CH000003776	dGDP ---> guanine	0.531317	0.918684	0.52751			5	5	5	10
CH000003881	Pin1 ---> APP	1.97147	1.51885	2.01733			5	5	5	10
CH000004196	NR2B:NR2C ---CaMKII---> c-Fos	0.631975	0.801972	1.01889			5	5	5	10
CH000004232	AMPA receptor signaling	0.624079	0.776246	1.01286			5	5	5	10
CH000004233	Glu ---GluR1:GluR3---> c-fos	0.630583	0.788247	1.03593			5	5	5	10
CH000004471	IFNgamma signaling	0	0	0.865107					15	0
CH000004583	homophilic ligation of E-cadherin	0.793275	0.953669	1.14866			5	5	5	10
CH000004714	IGF-1 ---> AKT-1	0.690582	0.589374	0.604592			5	5	5	10
CH000000712	PPAR pathway	0	0	0.594819					14	0
CH000000800	NT ---> Gi	1.23986	0	0.890104			7		7	7
CH000003817	L-ornithine ---> succinate	1.0728	0.685786	0			7	7		14
CH000003818	polyamine metabolism	1.09338	0.680012	0			7	7		14
CH000004279	NR2B:NR2C ---RasGRF1---MEK1---> ERK1	0	0.978366	1.03056				7	7	7
CH000004476	IL-17 ---> TRAF6	0.724737	0.635161	0			7	7		14
CH000004544	IRAK-1 ---MKK3---> TNF	0	0.871429	0.888774				7	7	7
CH000004723	SDF-1 ---> G-protein	1.2533	0	0.9116			7		7	7
CH000000577	fMLP ---> superoxide	0.861363	0	0			13			13
CH000000824	dsRNA ---> p50:RelA	0.819168	0	0			13			13
CH000000937	PRL ---Src,FAK1---> ERK	0.680775	0	0			13			13
CH000000010	fMLP ---Gi---> cAMP	1.11093	0	0.780507			6		6	6
CH000000014	fMLP ---> DAG, IP3	1.07595	0	0.750236			6		6	6
CH000000040	insulin ---> PtdIns(3)P	1.1381	1.03193	1.4212			4	4	4	8
CH000000064	RhoA ---> myosin	0.65276	0.660458	0.775546			4	4	4	8
CH000000071	cyclin D1(h):Cdk4(h) ---> p107(h){p}	1.16007	1.19431	0.606367			4	4	4	8
CH000000232	CH000000232	1.03464	0.962755	1.11304			4	4	4	8
CH000000292	CH000000292	1.53976	1.56673	1.86487			4	4	4	8
CH000000456	ErbB1 ---> Ras	1.95371	1.75206	2.0277			4	4	4	8
CH000000500	CaMKII-alpha ---> Rac1	1.45687	1.23367	1.18725			4	4	4	8
CH000000525	PKC ---> Ca:dynamin-1{p}	1.12918	1.02298	1.10248			4	4	4	8
CH000000572	LPS ---> p38	0.608571	0.537669	0			6	6		12
CH000000588	LAT ---> cofilin	0.988188	0.841929	0.812107			4	4	4	8
CH000000633	PDGF A, PDGF B ---> AKT	1.1418	1.03201	1.0422			4	4	4	8
CH000000641	PDGF A ---> AKT-1	1.1311	1.00107	1.01968			4	4	4	8
CH000000642	PDGF B ---> AKT-1	1.11376	1.02181	1.02174			4	4	4	8
CH000000645	PDGF B ---SHP-2---> Ras; PDGF B ---RasGAP---/ Ras	0.841721	0.79833	0.879563			4	4	4	8
CH000000650	VEGF-A ---/ Caspase-9, Bad	1.12584	1.03609	1.03773			4	4	4	8
CH000000652	VEGF-A ---> NO	1.1482	1.01807	1.05131			4	4	4	8
CH000000665	AhR transcriptional activity	0.727178	0.784359	0.815702			4	4	4	8
CH000000668	FasL ---> Caspase-3	1.43668	1.51272	1.05004			4	4	4	8
CH000000796	NT ---> arachidonic acid	1.12631	0	0.76896			6		6	6
CH000000889	Fer ---> beta-catenin{Tyr142}	0.943775	0.845675	0.92765			4	4	4	8
CH000000907	Cdk1, Plk1 ---/ cyclin B	1.90228	1.75805	1.73294			4	4	4	8
CH000000920	Fas ---/ Cdc42	1.45505	1.53611	1.04561			4	4	4	8
CH000000930	PRL ---IRS---> PI3K	1.25251	1.42107	1.41052			4	4	4	8
CH000000938	PRL ---Fyn---> PI3K	1.49529	1.40251	1.38927			4	4	4	8
CH000000957	E1 ---/ beta-tubulin	0.944741	1.02053	1.05708			4	4	4	8
CH000000963	E1 ---Siah-1---/ synphilin-1	0.912326	0.926066	1.07352			4	4	4	8
CH000000964	E1 ---Siah-2---/ synphilin-1	0.99081	1.01291	1.0739			4	4	4	8
CH000001022	Sonic Hedgehog pathway	0.74273	0.836526	0.878738			4	4	4	8
CH000003562	Plk1 ---> INCENP	2.21488	1.78497	2.41361			4	4	4	8
CH000003564	Bub1 ---> APC7	1.38113	1.66622	1.70745			4	4	4	8
CH000003565	Plk1 ---> Bub1	2.29908	1.69261	2.35868			4	4	4	8
CH000003582	CENP-E ---> BubR1	2.01643	2.13282	1.93228			4	4	4	8
CH000003600	L-glutamate ---ammonia---> 2-oxoglutarate	1.03129	1.11221	1.19794			4	4	4	8
CH000003622	UDP-glucose ---> D-glucose	1.02119	1.13845	1.11876			4	4	4	8
CH000003654	glycogen degradation	1.02621	1.10994	1.14653			4	4	4	8
CH000003674	L-aspartate ---> L-asparagine, L-glutamate	1.24438	0.994471	1.52934			4	4	4	8
CH000003676	aspartate and asparagine metabolism	1.25157	1.0023	1.52812			4	4	4	8
CH000004167	Adiponectin ---> AMPK	1.04048	1.44332	0.863037			4	4	4	8
CH000004336	PtdIns ---> PtdIns(3,5)P2	0.827569	1.10138	0.990249			4	4	4	8
CH000004351	TNF-alpha ---FADD---> caspase-3	0.874886	1.14317	0.891225			4	4	4	8
CH000004435	biosynthesis of coenzyme Q10	1.24299	1.07285	1.1315			4	4	4	8
CH000004436	4-hydroxybenzoic acid ---> coenzyme Q10	1.16902	1.05591	1.11353			4	4	4	8
CH000004441	DAG ---> lysophosphatidylethanolamine	0.976608	1.09503	0.830812			4	4	4	8
CH000004477	IL-3 ---> 14-3-3	0.650392	0	0.941098			6		6	6
CH000004483	IL-3 ---Ras---> Bcl-2, MBP, CREB1	0	0	0.602761					12	0
CH000004485	TLR7 ---> IFNA1	0.65161	1.14511	0.876909			4	4	4	8
CH000004486	TLR9 ---IRF-7---> IFNA	0.656615	1.14757	0.858267			4	4	4	8
CH000004518	Beclin-1 ---DHTX---> Vps34	1.2429	1.20503	1.12463			4	4	4	8
CH000004530	Bcl-2 ---JNK1--->Beclin-1	1.29358	1.18457	1.12343			4	4	4	8
CH000004597	VE-cadherin ---> FOXO1A	0.643589	0	0			12			12
CH000004598	VE-cadherin network	0.647697	0	0			12			12
CH000004602	TAZ dephosphorylation	1.6459	0.89919	0.605795			4	4	4	8
CH000004641	regulation of mesendoderm differentiation genes	1.02356	0.994722	1.11097			4	4	4	8
CH000004644	c-Ets-2, repressive complex	1.47461	1.21626	1.10696			4	4	4	8
CH000004654	AT2 ---> PIK3R1	1.08388	0	0.787299			6		6	6
CH000004678	FIH-1 ---/ NICD1	0.719556	1.17673	0.868275			4	4	4	8
CH000004726	ID complex deubiquitylation	0.921359	1.02169	1.09826			4	4	4	8
CH000000570	wnt ---> beta-catenin	0.58533	0	0			11			11
CH000000789	IL-8 ---> ERK2	0.938364	0	0			11			11
CH000004577	Rac1 ---p65PAK---> Arp2/3 complex	0	0	0.831437					11	0
CH000004724	SDF-1 (CXCL12) mediated signaling	0.667272	0	0			11			11
CH000000034	PDGF ---> PKC	0	0.865183	0.925282				5	5	5
CH000000257	CH000000257	0.866529	0	0.74263			5		5	5
CH000000677	15d-PGJ2 ---> PPAR-gamma	0	0	0.851133					10	0
CH000000791	CXCR2 internalization via clathrin-coated pits	0.67288	1.05857	0			5	5		10
CH000004599	MST2 ---> YAP, TAZ	0	0	0.826113					10	0
CH000004615	ANG-1 ---/ FOXO1A	0.584681	0	0			10			10
CH000004681	Nrf2	0	0.856392	0.927134				5	5	5
CH000000003	Rac1 ---/ cofilin	1.31356	1.07233	1.2975			3	3	3	6
CH000000055	RabGGTase ---> Rab7	0.745275	1.29561	0.99976			3	3	3	6
CH000000065	CaM ---> MLC	1.00756	1.19183	1.21857			3	3	3	6
CH000000069	calcipressin-2 ---/ NF-AT	1.23204	1.33853	1.24387			3	3	3	6
CH000000070	calcipressin-1 ---/ NF-AT	1.25094	1.35447	1.23396			3	3	3	6
CH000000234	CH000000234	0.590253	0.679993	0.701822			3	3	3	6
CH000000235	CH000000235	0.61034	0.680074	0.696044			3	3	3	6
CH000000237	CH000000237	0.606712	0.685849	0.707076			3	3	3	6
CH000000238	CH000000238	0.616266	0.672561	0.684185			3	3	3	6
CH000000240	CH000000240	1.15614	0.917569	1.13426			3	3	3	6
CH000000270	CH000000270	1.00195	1.03017	0.900076			3	3	3	6
CH000000271	CH000000271	0.979227	1.02022	0.932618			3	3	3	6
CH000000272	CH000000272	0.990703	1.00838	0.901726			3	3	3	6
CH000000282	CH000000282	1.15503	0.914859	1.12139			3	3	3	6
CH000000360	CH000000360	1.00842	0.90567	1.09771			3	3	3	6
CH000000361	CH000000361	0.979351	0.887783	1.09591			3	3	3	6
CH000000453	CH000000453	0.941589	1.0023	0.911606			3	3	3	6
CH000000469	CNAIP ---> NF-AT	1.26617	1.37223	1.22868			3	3	3	6
CH000000475	MLK3, DLK ---> c-Jun	1.02608	1.12731	1.0118			3	3	3	6
CH000000491	GCK ---> MLK3	1.01316	1.13946	1.02104			3	3	3	6
CH000000502	NDKA ---/ JNK	1.09729	1.08152	1.22943			3	3	3	6
CH000000538	Rac1 ---/ PAK1	0.662534	0.687303	0.663827			3	3	3	6
CH000000546	Epo ---> PtdIns(3)P	1.13848	1.03012	1.07125			3	3	3	6
CH000000554	Epo ---Vav---> PtdIns(3)P	1.1178	1.03631	1.05359			3	3	3	6
CH000000565	mTOR ---> S6	1.18591	1.1286	0.95019			3	3	3	6
CH000000587	LAT ---> Ras	1.2835	1.09294	1.27255			3	3	3	6
CH000000589	LAT ---> MLC	0.666461	0.687645	0.686279			3	3	3	6
CH000000613	Rac1 ---/ cofilin	1.29533	1.10118	1.25375			3	3	3	6
CH000000624	EGF ---/ AKT	1.14649	1.09073	0.918026			3	3	3	6
CH000000646	PDGF B---/ Ras	1.27909	1.10386	1.24454			3	3	3	6
CH000000660	VEGF-A ---> NF-ATc	0	0.697957	0				9		9
CH000000725	c-Cbl ---/ ErbB1	1.23678	1.28448	1.14725			3	3	3	6
CH000000731	EGF ---> PI3K-C2beta	0.977086	0.786157	1.05363			3	3	3	6
CH000000757	RANKL pathway	0	0	0.678918					9	0
CH000000817	JLP ---> JNK1	0.887552	1.04108	0.93298			3	3	3	6
CH000000871	EGF ---> PLD2	1.21172	1.06175	1.26253			3	3	3	6
CH000000872	Unc18-1 ---/ PLD2	1.256	1.04878	1.25072			3	3	3	6
CH000000875	ErbB1 ---> endophilin 1	1.5807	1.45367	1.60855			3	3	3	6
CH000000878	Src ---/ RhoA	1.13743	1.08069	1.21892			3	3	3	6
CH000000884	Caspase-9 ---> Caspases	1.27074	1.38789	1.31698			3	3	3	6
CH000000886	Fas ---/ SRF	1.25108	0.975413	0.918828			3	3	3	6
CH000000887	Fas ---> Caspase-8	1.44126	1.34005	0.931212			3	3	3	6
CH000000891	Caspase-6 ---> Caspase-3	1.04296	1.43515	1.32204			3	3	3	6
CH000000895	Fas ---> Abl	1.45723	1.30665	0.913859			3	3	3	6
CH000000902	Epo ---> PIP3	1.11746	1.06999	1.05741			3	3	3	6
CH000000922	Nod1 ---> Caspase-9	0.807004	0.879879	0.934837			3	3	3	6
CH000000924	Cdk2 ---> p53	1.33433	1.42372	1.28227			3	3	3	6
CH000000948	NOS ---/ parkin	0.997495	1.2097	1.22083			3	3	3	6
CH000000949	iNOS ---> NO	0.99971	1.20813	1.23575			3	3	3	6
CH000000961	E1 ---/ ErbB3	0.800007	0.896197	0.936226			3	3	3	6
CH000001026	importin-alpha3 ---> NFkappaB	1.43196	1.11233	0.866107			3	3	3	6
CH000003568	glucose-1-p ---> UDP-D-galactose	0.639624	0.754987	0.777763			3	3	3	6
CH000003585	lactose metabolism	0.6392	0.74322	0.788803			3	3	3	6
CH000003592	metabolism of androgens	0.83086	1.07039	1.01207			3	3	3	6
CH000003647	D-ribulose 5-phosphate ---> D-xylulose-5-phosphate	0.874557	0.701628	0.804159			3	3	3	6
CH000003758	metabolism of progesterone	1.23948	1.4917	1.08805			3	3	3	6
CH000003877	Pin1 ---> p50:RelA-p65	1.43849	1.11102	0.881506			3	3	3	6
CH000003878	SOCS-1 ---> p50:RelA-p65	0.792203	0.880384	0.868792			3	3	3	6
CH000004176	UbcH7 ---parkin---> Eps15	0.810188	0.898634	0.949349			3	3	3	6
CH000004178	E1 ---Ubc7---> parkin	0.858197	0.948376	0.953472			3	3	3	6
CH000004203	BDNF ---trkB---> Rap1	0.900888	0.637797	0.65512			3	3	3	6
CH000004247	ER-alpha (NR3A1) ubiquitination	0.856471	0.91221	0.95916			3	3	3	6
CH000004296	phytanic acid ---> pristanic acid	1.09136	0	0			9			9
CH000004298	plasmenylcholine biosynthesis	0.885479	1.04261	0.965195			3	3	3	6
CH000004417	mGluR1 ---Homer---> p85:p110	1.11618	1.08853	1.06333			3	3	3	6
CH000004419	estradiol ---> E2F1	0.62544	0.600311	0.914768			3	3	3	6
CH000004423	catabolism of GABA	0.612675	0.78432	0.874663			3	3	3	6
CH000004424	GABA ---> succinate	0.607668	0.770347	0.863489			3	3	3	6
CH000004428	L-serine, palmityl-CoA ---> SM, ceramide-1-phosphate	0	0.625864	0				9		9
CH000004429	ceramide ---> palmitaldehyde, O-phosphoethanolamine	0.604612	1.0028	0.655339			3	3	3	6
CH000004463	c-Kit ---> PI3K	1.15548	1.07558	1.08118			3	3	3	6
CH000004563	TLR8 ---Btk---> NF-kappaB	1.42983	1.10806	0.860093			3	3	3	6
CH000004564	TLR9 ---Btk--->NF-kappaB	1.45435	1.08095	0.863594			3	3	3	6
CH000004616	ANG-1 ---> eNOS	0.988779	0.914171	0.90041			3	3	3	6
CH000004639	AMPK ---> ACCalpha	1.42424	1.1982	0.619848			3	3	3	6
CH000004702	MCP-1 ---> PAK1	1.4465	1.24202	1.17357			3	3	3	6
CH000004725	SDF-1 ---> calcium mobilization	0.70663	0	0			9			9
CH000000047	insulin ---> GLUT4	0.510143	0	0.498216			4		4	4
CH000000321	CH000000321	0.786005	0	1.02985			4		4	4
CH000000322	CH000000322	0.797743	0	1.039			4		4	4
CH000000726	Eps15 ---> ErbB internalization	0.763298	0	0			8			8
CH000000787	IL-8 ---/ AC5	0.9442	0	0			8			8
CH000000788	GROalpha ---/ AC5	1.37141	0	0			8			8
CH000000883	Fas ---> Caspase-2	0.656234	1.12478	0			4	4		8
CH000003601	folate ---5-methyl-THF ---> tetrahydrofolylpolyglutamate	0.808222	0.554754	0			4	4		8
CH000003608	chitin ---> N-acetyl-D-glucosamine 6-P	0	0.517523	0.447791				4	4	4
CH000003679	L-serine, THF ---> tetrahydrofolylpolyglutamate	0	0.778502	1.31027				4	4	4
CH000003680	glycine metabolism	0	0.779184	1.29505				4	4	4
CH000003748	3-phosphatidylethanolamine ---> glycero-3-phosphoethanolamine, fatty acid	0	0.568896	1.01861				4	4	4
CH000003753	lecithin ---> L-1-glycero-3-phoshocholine, fatty acid	0	0.575857	0.997866				4	4	4
CH000003754	degradation of glycerophospholipids	0	0.569296	1.0101				4	4	4
CH000004208	AKT-1 ---/YAP	0	0	0.667405					8	0
CH000004303	NGF ---p75NTR---> p50:RelA-p65	0.990608	0	0			8			8
CH000004519	TLR9 ---IRAK1---> MKK3, MKK4	0	0.721021	0				8		8
CH000004637	LKB1 ---AMPKalpha-2, AMPKbeta-2---> PPARalpha	0.993583	0.969966	0			4	4		8
CH000004710	Elk-1 ubiquitination	0	0.663895	0.596184				4	4	4
CH000000015	C5a ---> DAG, IP3	0.805705	0	0			7			7
CH000000783	EDA-A2 ---TRAF3---> p50:RelA-p65	0.756909	0	0			7			7
CH000000784	EDA-A1 ---> p50:RelA-p65	0.752194	0	0			7			7
CH000003742	cysteine metabolism	0	0	0.993203					7	0
CH000004164	EGF ---> HMGCR	0.736274	0	0			7			7
CH000004623	MIC2-isoform2 ---FosB---> MMP9	0.726744	0	0			7			7
CH000000001	RhoA ---/ cofilin	0.965416	0.966289	1.0228			2	2	2	4
CH000000021	Rac1 ---/ stathmin	1.08712	0.906496	1.05897			2	2	2	4
CH000000035	insulin ---> p110	0.833493	0.745834	0.822036			2	2	2	4
CH000000037	IL-3 ---/ 4E-BP1	0.75241	0.624703	0.573375			2	2	2	4
CH000000049	PIP3 ---> ARF5	1.24973	1.00177	0.959817			2	2	2	4
CH000000052	EGF ---> PAK1	1.42446	1.27942	1.51693			2	2	2	4
CH000000058	cAMP ---> GATA-3	0.900947	0.928162	0.87852			2	2	2	4
CH000000128	CH000000128	1.04757	1.22849	1.12511			2	2	2	4
CH000000130	CH000000130	1.03055	1.22134	1.12715			2	2	2	4
CH000000131	CH000000131	1.03742	1.18169	1.11874			2	2	2	4
CH000000132	CH000000132	1.04844	1.20384	1.12326			2	2	2	4
CH000000134	CH000000134	1.04316	1.19265	1.12055			2	2	2	4
CH000000135	CH000000135	1.05553	1.19411	1.13549			2	2	2	4
CH000000231	CH000000231	1.06612	0.899814	1.07336			2	2	2	4
CH000000241	CH000000241	0.808698	0.732732	0.703998			2	2	2	4
CH000000242	CH000000242	0.792227	0.738521	0.712834			2	2	2	4
CH000000267	CH000000267	1.57212	1.4975	1.47598			2	2	2	4
CH000000268	CH000000268	1.46206	1.2697	1.49305			2	2	2	4
CH000000276	CH000000276	1.06468	1.47622	1.12858			2	2	2	4
CH000000288	CH000000288	0.783479	0.655423	0.648898			2	2	2	4
CH000000294	CH000000294	0.886854	1.03827	0			3	3		6
CH000000295	CH000000295	0.883071	1.03103	0			3	3		6
CH000000298	CH000000298	0.630633	1.13352	0.926746			2	2	2	4
CH000000304	CH000000304	0.925258	0.92105	0.933767			2	2	2	4
CH000000306	CH000000306	0.896808	0.91134	0.89835			2	2	2	4
CH000000334	CH000000334	1.39552	1.28325	0.88534			2	2	2	4
CH000000335	CH000000335	1.34383	1.27524	0.888241			2	2	2	4
CH000000336	CH000000336	1.34681	1.27689	0.905688			2	2	2	4
CH000000337	CH000000337	1.34782	1.257	0.889941			2	2	2	4
CH000000338	CH000000338	1.37295	1.29755	0.897152			2	2	2	4
CH000000438	CH000000438	1.46433	1.2578	1.50685			2	2	2	4
CH000000439	CH000000439	1.4309	1.26513	1.45671			2	2	2	4
CH000000484	MEKK3 ---> JNK1	0.760452	0.864679	0.775531			2	2	2	4
CH000000490	GCK ---> MKK4	0	0.513237	0.642599				3	3	3
CH000000495	Tiam1 ---> p38alpha	1.08178	0.87774	1.04638			2	2	2	4
CH000000501	NDKA ---/ Rac1	1.09085	0.900683	1.05347			2	2	2	4
CH000000514	MKK6 ---> MBP	0.934064	0.910345	0.903245			2	2	2	4
CH000000517	MKK3 ---> ATF-2	0.746807	0.721382	0			3	3		6
CH000000518	MKK6 ---> ATF-2	0.71801	0.737141	0			3	3		6
CH000000520	MKK7 ---> ATF-2	0.91745	0.921763	0.902107			2	2	2	4
CH000000522	MKK6 ---> Pax-6	0.936756	0.907389	0.925586			2	2	2	4
CH000000532	GEFT ---> Elk-1	1.07433	0.885904	1.0572			2	2	2	4
CH000000541	PTP-PEST ---/ paxillin	0.751788	0.781963	0.788609			2	2	2	4
CH000000552	CrkL ---> Ras	0.886425	0.902584	0.888999			2	2	2	4
CH000000564	mTOR ---> eIF4E	0.760467	0.615784	0.581437			2	2	2	4
CH000000614	Rac1 ---> MLC	1.06354	0.893938	1.04961			2	2	2	4
CH000000621	Spry2 ---> ErbB1	1.65519	1.70819	1.57			2	2	2	4
CH000000627	EGF ---> PAK1	0.85938	0.874463	0.865227			2	2	2	4
CH000000628	PAK1 ---> Rac1	1.09355	0.897125	1.04873			2	2	2	4
CH000000630	PDGF B ---> cortactin	0.888038	1.13519	0.968654			2	2	2	4
CH000000636	PDGF B ---> cortactin	0.913664	1.15806	0.987709			2	2	2	4
CH000000648	PDGF B ---> PAK-1	0.880036	0.864947	0.869832			2	2	2	4
CH000000664	AhR nuclear export	0.852746	1.06292	0.944029			2	2	2	4
CH000000674	Apaf-1 ---> Caspase-3	1.05409	1.33336	1.11364			2	2	2	4
CH000000679	release of active TGFbeta	0.74397	1.05118	0.830346			2	2	2	4
CH000000688	BMP7 ---> Smad1, Smad5, Smad8	0.755817	0.726661	0.698233			2	2	2	4
CH000000702	ATR ---> p53	0.827779	0.838261	0.876933			2	2	2	4
CH000000704	PP2C ---> p53	0.816957	0	0			6			6
CH000000727	EGF ---> PAK1	0.868238	0.894481	0.855097			2	2	2	4
CH000000733	HB-EGF ---> PI3K	0.89062	0.896775	0.904779			2	2	2	4
CH000000734	VEGF-A ---> Sos	1.40719	1.26084	1.49042			2	2	2	4
CH000000777	poly(I:C) ---> IRF-3	0.856972	0.854476	0.694239			2	2	2	4
CH000000792	CXCR1 internalization via clathrin-coated pits	0.837203	0.80791	0			3	3		6
CH000000819	dsRNA ---> IRF-7:IRF-3:CBP:p300	0.745535	0	0			6			6
CH000000833	Caspase-3 ---> Bax	1.07345	1.37621	1.13348			2	2	2	4
CH000000867	Abl ---> p73alpha	0.823212	0.870897	0.912409			2	2	2	4
CH000000880	Caspase-3 ---/ Bcl-2	1.05016	1.14952	0.766382			2	2	2	4
CH000000888	Smac ---> Caspase-3	0	0.834965	0.755281				3	3	3
CH000000890	Fas ---/ NuMA	1.02588	1.17503	1.10926			2	2	2	4
CH000000892	Caspase-8 ---> Cytochrome C	0	0.78834	0.782335				3	3	3
CH000000893	Caspase-3 ---/ K18	1.04154	1.22566	1.08481			2	2	2	4
CH000000899	Apo2L ---Caspase-8---> Caspase-3	0.536055	0.803889	0			3	3		6
CH000000906	Caspase-3 ---> CAD	1.03033	1.48654	1.10942			2	2	2	4
CH000000911	Apo2L ---/ MLH1	1.06561	1.43393	1.12356			2	2	2	4
CH000000915	Caspase-3 ---/ CREB-341	0	1.00326	1.24307				3	3	3
CH000000917	Apo2L ---Caspase-10---> Caspase-3	0.536392	0.797421	0			3	3		6
CH000000929	PRL ---> PAK1	1.08928	0.888368	1.05247			2	2	2	4
CH000000941	PAK1 ---> STAT5A	1.07893	0.882136	1.0747			2	2	2	4
CH000000951	CKII ---> alpha-synuclein	0.763415	0.815033	1.48133			2	2	2	4
CH000000952	UCH-L1 ---> alpha-synuclein	0.923222	0.907073	0.921848			2	2	2	4
CH000000958	E1 ---/ Septin5	0.695515	0.759265	0.768506			2	2	2	4
CH000000959	E1 ---/ synaptotagmin-11	0.668864	0.743677	0.750579			2	2	2	4
CH000000960	E1 ---parkin---/ synphilin-1	0.687542	0.746259	0.78616			2	2	2	4
CH000000962	E1 ---dorfin---/ synphilin-1	0.678894	0.740533	0.78666			2	2	2	4
CH000000969	PTEN ---/ AKT-1	0.966985	0.89063	0.755508			2	2	2	4
CH000000975	Usp7 ---/ p53	0.805903	0	0.949584			3		3	3
CH000000983	pRb ---> p73alpha	1.15521	1.07251	1.03317			2	2	2	4
CH000001000	ASPP ---> p73alpha	1.28802	0.666351	0.561509			2	2	2	4
CH000001009	ARIP ---> AKT	0.953057	0.903564	0.762883			2	2	2	4
CH000001019	Shh ---> internalization of Smo	0.87739	0.596992	0.556335			2	2	2	4
CH000001021	Smo-prim ---Fu---> Gli1	0.873727	0.723171	0.551253			2	2	2	4
CH000001024	PP2Cdelta ---> Chk1	1.24428	1.25062	0.873904			2	2	2	4
CH000003418	DISC ---> c-FLIP-L ---> Caspase-10	0.708258	0.814489	0			3	3		6
CH000003419	DISC ---> c-FLIP-L ---> Caspase-8	0.710422	0.821846	0			3	3		6
CH000003552	SUMO-1 ---> Daxx ---/ CBP	1.41773	0.984911	1.09848			2	2	2	4
CH000003554	borealin ---> Aurora-B	1.8154	1.81317	1.79838			2	2	2	4
CH000003567	IL-1 beta ---> IRAK1	0	0.895585	0.755722				3	3	3
CH000003575	L-glutamine ---> uridine-5'-phosphate	1.19473	1.10571	1.00318			2	2	2	4
CH000003576	synthesis of pyrimidine ribonucleotides	1.19553	1.10879	1.00162			2	2	2	4
CH000003593	mannose ---> fructose-6-phosphate	0.867186	0.851704	0.972633			2	2	2	4
CH000003607	glycine, L-arginine ---> creatinine	1.33535	1.6069	1.60148			2	2	2	4
CH000003613	beta-D-fructose-6-phosphate ---> D-mannose	0.88764	0.860122	0.979552			2	2	2	4
CH000003623	L-proline ---> L-ornithine, 2-oxoglutarate	1.52129	1.48089	1.67989			2	2	2	4
CH000003632	glucose-1-phosphate ---> glucose-6-phosphate	0.739171	0.891646	0.845598			2	2	2	4
CH000003635	glycerol ---> glyceraldehyde-3-phosphate	0.908518	0.620754	0.880513			2	2	2	4
CH000003651	D-ribose 5-phosphate ---> alpha-D-5-P-ribosyl-PP	1.66094	1.70243	1.6143			2	2	2	4
CH000003659	2-oxoglutarate ---> L-glutamate, oxaloacetate	1.38334	1.58648	1.61661			2	2	2	4
CH000003666	2-oxoglutarate ---> 2-hydroxyglutarate	0.776947	0.852305	0.751992			2	2	2	4
CH000003673	serine metabolism	0	0	0.815076					6	0
CH000003675	L-asparagine ---> L-glutamate, oxaloacetate	1.37698	1.55507	1.58369			2	2	2	4
CH000003740	L-cysteine ---> H2SO3	1.3893	1.52854	1.59381			2	2	2	4
CH000003808	7-dehydrocholesterol ---> calcitriol	1.56692	1.47885	1.2551			2	2	2	4
CH000003809	formation of vitamin D3 and 1alpha,25-dihydroxycholecalciferol	1.56695	1.4318	1.23906			2	2	2	4
CH000003826	hnRNPA1 ---/ AR	0.604325	0.585573	1.04945			2	2	2	4
CH000003835	galactosylceramide sulfate ---> ceramide	0.732578	0.783165	0.759029			2	2	2	4
CH000003891	RANKL ---> CATH-K	0.913557	0.924286	0.92282			2	2	2	4
CH000004175	E1 ---UbcH7---> parkin	0.669163	0.756144	0.777709			2	2	2	4
CH000004218	creatine, phosphocreatinine ---> creatinine	1.30765	1.58158	1.59379			2	2	2	4
CH000004260	metabolism of hepoxilins	0.612131	0	0.876162			3		3	3
CH000004288	ceramide ---> GD1c, GD1alpha	0.813919	0.82565	0.646696			2	2	2	4
CH000004302	1-alkenyl-2-acyl-glycerol-3-phosphoethanolamine ---> plasmenylcholine	1.33725	1.48129	1.4242			2	2	2	4
CH000004317	platelet-activating factor ---> fatty aldehyde	0.9692	0.681654	0			3	3		6
CH000004389	NICD1 ---> Hes1; Hey1	0.832292	1.3205	0.903088			2	2	2	4
CH000004393	VDR phosphorylation	0.743988	0.817408	1.50727			2	2	2	4
CH000004410	NICD1 ---zfp64---/ MYOD1	0.826959	1.29794	0.937879			2	2	2	4
CH000004422	taspase1 ---ALL1---> menin	0.817605	0	0			6			6
CH000004438	Ubc5C ubiquitin conjugation	0.677212	0.742367	0.769954			2	2	2	4
CH000004439	Ubc5A ubiquitin conjugation	0.686257	0.745616	0.779003			2	2	2	4
CH000004442	PA ---> O-phosphatidyl-L-serine	0.846486	0.872814	0.891968			2	2	2	4
CH000004453	MITF ---> TPH1	0.618833	0.607332	0			3	3		6
CH000004474	brca1 ---> IRF7	0.821218	0	0.692577			3		3	3
CH000004482	Bad ---> 14-3-3	0.827241	0.593694	0			3	3		6
CH000004556	IL-16	1.29966	1.02142	0			3	3		6
CH000004559	CKII ---/ CARD9	0	0.577772	1.04259				3	3	3
CH000004568	EGF ---> Rac activation	1.0908	0.904077	1.05933			2	2	2	4
CH000004582	Vitamin D metabolism	1.60213	1.46253	1.22207			2	2	2	4
CH000004626	Tie2 ---p56Dok-2---> PAK1	0.863749	0.878809	0.857906			2	2	2	4
CH000004645	Ras processing	1.48726	1.49698	1.53342			2	2	2	4
CH000004677	HIF-1alpha inhibition	0.733535	0.662519	0.658056			2	2	2	4
CH000004696	itch ---> ErbB4 ubiquitination	0.684639	0.751466	0.783653			2	2	2	4
CH000004711	MyoD regulation	1.31125	1.36609	1.28146			2	2	2	4
CH000004722	cxcr4 ubiquitination	0.652334	0.742141	0.772848			2	2	2	4
CH000000597	IFNalpha, IFNbeta ---> STAT5	0.633476	0	0			5			5
CH000000815	POSH ---> JNK1, JNK2	0	0.750479	0				5		5
CH000003737	glycine ---> hemoglobin	0.569676	0	0			5			5
CH000003745	biosynthesis of hemoglobin and cytochromes	0.567745	0	0			5			5
CH000003779	dADP ---> hypoxanthine	0	0.910325	0				5		5
CH000004628	TGFbeta1 ---Smad7, TAK1---> p38	0	0	0.526511					5	0
CH000004684	p50:RelA-p65 ---> SELE	0.56775	0	0			5			5
CH000000007	fMLP ---> ERK2	0.922905	1.02529	0			2	2		4
CH000000333	CH000000333	0.856799	0	0			4			4
CH000000706	MKP-5 ---/ p53; MKK4 ---> p53	1.01441	0	0			4			4
CH000000862	JNK1 ---> MKK4	0	0.579811	0				4		4
CH000000905	Aurora-A(h) ---/ p53(h)	0.796799	0	0.580614			2		2	2
CH000000972	Abl ---/ Bcl-xL	0.701041	0.619355	0			2	2		4
CH000000991	CKII ---> AP-1	0	0	0.882034					4	0
CH000003605	CO2, H2O ---> spermine	1.0848	0	0			4			4
CH000003670	3-phospho-D-glycerate ---> glycine, 5,10-methylene-THF	0	0	0.680408					4	0
CH000003712	lysine ---> crotonylcoA	0.652379	0	0			4			4
CH000003757	cholesterol ester ---> progesterone	1.03794	1.22288	0			2	2		4
CH000004443	CDP-1,2-diacylglycerol ---> lysocardiolipin	0.629951	0.838071	0			2	2		4
CH000004528	APG4B ---APG5,APG12--->LC3B	0	0.72558	0				4		4
CH000004533	STAT1 ---IRF-1---> IRF2	0	0	1.23917					4	0
CH000004551	PIAS3 ---/ STAT3	0.638865	0.544871	0			2	2		4
CH000004554	GABP ---> SKP2 transcriptional repression	1.16071	0.615777	0			2	2		4
CH000004576	p53 ---Ubc13---> p53{ub{K63}} ubiquitination	0.908861	0	0			4			4
CH000004589	Rac1 ---> DIAPH2	1.09043	0.891034	0			2	2		4
CH000004679	Slim ---/ HIF-1alpha	0	0.619812	0				4		4
CH000000002	Cdc42 ---/ cofilin	1.19145	1.11789	1.09229			1	1	1	2
CH000000022	Cdc42 ---/ stathmin	1.3049	1.31019	1.30235			1	1	1	2
CH000000046	insulin ---> c-Cbl	1.17826	1.23825	1.14006			1	1	1	2
CH000000056	Rad23A ---/ p53	0.619769	0	0			3			3
CH000000108	CH000000108	0.920035	0.995688	0.894713			1	1	1	2
CH000000109	CH000000109	0.783604	0.914389	0.919331			1	1	1	2
CH000000110	CH000000110	0.790269	0.912194	0.926535			1	1	1	2
CH000000114	CH000000114	1.31859	1.32353	1.3296			1	1	1	2
CH000000115	CH000000115	1.30254	1.34552	1.32229			1	1	1	2
CH000000116	CH000000116	0.917924	0.970069	1.04301			1	1	1	2
CH000000117	CH000000117	0.919002	0.971694	1.04367			1	1	1	2
CH000000126	CH000000126	0.905445	1.14393	1.1486			1	1	1	2
CH000000127	CH000000127	0.902548	1.12515	1.14403			1	1	1	2
CH000000129	CH000000129	0.766103	1.05561	0.803327			1	1	1	2
CH000000133	CH000000133	0.757676	1.07129	0.804427			1	1	1	2
CH000000146	CH000000146	1.29226	1.29281	1.28568			1	1	1	2
CH000000149	CH000000149	1.12712	1.08227	1.07101			1	1	1	2
CH000000222	CH000000222	1.23532	1.17403	1.22354			1	1	1	2
CH000000225	CH000000225	1.21392	1.16759	1.23847			1	1	1	2
CH000000228	CH000000228	1.23625	1.16938	1.23296			1	1	1	2
CH000000230	CH000000230	1.23295	1.25679	1.18111			1	1	1	2
CH000000263	CH000000263	1.32738	1.31386	1.30649			1	1	1	2
CH000000265	CH000000265	1.17493	1.21806	1.13623			1	1	1	2
CH000000266	CH000000266	1.15584	1.23561	1.13534			1	1	1	2
CH000000275	CH000000275	0.969447	0.785742	0.69208			1	1	1	2
CH000000279	CH000000279	1.24888	1.2982	1.22865			1	1	1	2
CH000000280	CH000000280	1.11566	1.07831	0.874941			1	1	1	2
CH000000289	CH000000289	0.730805	0	0			3			3
CH000000297	CH000000297	1.24963	1.28462	1.23886			1	1	1	2
CH000000299	CH000000299	1.08328	0.831817	0.719322			1	1	1	2
CH000000311	CH000000311	0.766109	1.07014	0.808636			1	1	1	2
CH000000312	CH000000312	0.766131	1.07414	0.814869			1	1	1	2
CH000000339	CH000000339	0.858632	0.928595	0.890165			1	1	1	2
CH000000379	CH000000379	1.16315	1.23312	1.26493			1	1	1	2
CH000000387	CH000000387	1.25968	1.26412	1.1364			1	1	1	2
CH000000388	CH000000388	1.26286	1.253	1.14787			1	1	1	2
CH000000389	CH000000389	1.2611	1.26902	1.15251			1	1	1	2
CH000000390	CH000000390	1.27374	1.24834	1.13048			1	1	1	2
CH000000392	CH000000392	1.27117	1.27414	1.15181			1	1	1	2
CH000000398	CH000000398	1.19008	1.23581	1.13704			1	1	1	2
CH000000401	CH000000401	1.17424	1.23656	1.25264			1	1	1	2
CH000000402	CH000000402	1.20427	1.21199	1.13733			1	1	1	2
CH000000429	CH000000429	1.1973	1.24062	1.11838			1	1	1	2
CH000000430	CH000000430	1.17406	1.22642	1.13765			1	1	1	2
CH000000431	CH000000431	1.19653	1.25316	1.12929			1	1	1	2
CH000000432	CH000000432	1.20313	1.2281	1.12349			1	1	1	2
CH000000435	CH000000435	1.02785	1.05773	1.03348			1	1	1	2
CH000000462	TGFbeta1 ---> km23	1.17867	1.13423	1.16666			1	1	1	2
CH000000483	MLK2 ---> MLK2	0	1.02207	0				3		3
CH000000526	Cas ---/ RalA	0.58565	0	0			3			3
CH000000535	GEFT ---Cdc42---> Elk-1	1.2232	1.15233	1.23724			1	1	1	2
CH000000540	RANKL ---> Src	0.907141	0.958573	0.947083			1	1	1	2
CH000000542	RANKL ---> SHP-1	1.1285	1.08211	1.08195			1	1	1	2
CH000000543	IL-4 ---/ p85	1.13241	1.07196	1.08663			1	1	1	2
CH000000551	Epo ---> H-Ras	0.704777	0	0			3			3
CH000000555	angiotensin II ---> paxillin	1.22671	1.22728	1.24365			1	1	1	2
CH000000559	ILKAP ---> GSK3	1.26712	1.27556	1.14391			1	1	1	2
CH000000604	Epo ---> IP3, PtsIns(3,4)P	1.03785	0.924101	1.06988			1	1	1	2
CH000000673	Apaf-1 ---> Caspase-7	0.901563	0.961043	1.06867			1	1	1	2
CH000000732	EGF ---> SHIP1	0.983412	0.791899	0.694678			1	1	1	2
CH000000735	LMW-PTP ---/ VEGFR-1	0.886028	0.986897	1.02957			1	1	1	2
CH000000745	tuberin ---/ beta-catenin	0.616759	0	0			3			3
CH000000775	RANKL ---> MITF	0.837228	0.920866	0.880071			1	1	1	2
CH000000803	neurotensin processing	0.945511	1.07279	0.99849			1	1	1	2
CH000000826	TAK1 ---> ATF-2	0	0.794218	0				3		3
CH000000835	JNK2 ---> doublecortin	0.667058	0.748953	0.748647			1	1	1	2
CH000000836	JIP-1 ---> APP	0.458741	0	0			3			3
CH000000850	TAK1 ---> p38alpha	0.84279	0.922862	0.881374			1	1	1	2
CH000000877	Src ---> Rac1	0	0.62918	0				3		3
CH000000894	Rac1 ---> golgin-160	0.565007	0	0			3			3
CH000000933	GH ---> Grb-2	1.02286	0.919143	1.07618			1	1	1	2
CH000000935	PRL ---Gab-2---> PI3K	0.609812	0	0			3			3
CH000000970	ATR ---/ Mdm2	0.939022	1.06597	1.06535			1	1	1	2
CH000001006	Tip60 ---> KAI1	0.720641	0	0			3			3
CH000001017	Internalization of Smo	0.968673	0.938261	0.956473			1	1	1	2
CH000001018	Tip60 ---> AR	1.07789	1.11522	1.11222			1	1	1	2
CH000001025	H2O2 ---> Pyk2	0.86392	0.962614	0.944116			1	1	1	2
CH000003416	Caspase-8 ---> Caspase-3	0.754884	1.06576	0.804645			1	1	1	2
CH000003569	dehydroepiandrosterone sulfate ---> androsterone sulfate	1.20722	1.17218	1.21993			1	1	1	2
CH000003586	pregnenolone ---> 5alpha-androstanediol	1.19813	1.15634	1.22471			1	1	1	2
CH000003604	acetyl-CoA ---> malonyl-CoA	0.964627	1.18464	1.1804			1	1	1	2
CH000003644	ethanolamine ---> 3-phosphatidylethanolamine	0	0	0.654415					3	0
CH000003662	L-glutamate ---> 2-oxoglutarate, ammonia	1.16509	1.17133	1.17276			1	1	1	2
CH000003664	L-glutamate ---> 2-oxoglutarate	1.19286	1.17127	1.17343			1	1	1	2
CH000003787	long chain fatty alcohol, acylglycerone phosphate ---> plasmalogen	1.02188	1.02215	0.92845			1	1	1	2
CH000003789	metabolism of ether lipids	1.01434	1.00895	0.938967			1	1	1	2
CH000003804	Abl ---> TOPBP1	1.21513	1.1975	1.17706			1	1	1	2
CH000003825	Epicardin ---/ Rhox5	1.07489	1.1287	1.13018			1	1	1	2
CH000003832	ceramide ---> globotetraosylceramide	1.24974	1.2568	1.12467			1	1	1	2
CH000004211	p73 ---> Tp73	1.32077	1.31941	1.33663			1	1	1	2
CH000004212	p73 ---> bax	1.32339	1.32725	1.33665			1	1	1	2
CH000004226	L-serine, THF ---> S-adenosylmethionine	0	0	0.751829					3	0
CH000004230	17-alpha-hydroxyprogesterone ---> 5alpha-androstanediol	1.19373	1.15453	1.23157			1	1	1	2
CH000004244	dehydroepiandrosterone ---> testosterone	0.949939	1.08733	0.744084			1	1	1	2
CH000004263	hepoxilin A3 ---> Hepoxillin A3-D	0.986748	0.999784	0.997982			1	1	1	2
CH000004267	progesterone ---4-pregnen-20alpha-ol-3-one---> 5alpha-dihydroprogesterone	1.21278	1.16896	1.21921			1	1	1	2
CH000004344	GluR6 ---> MLK3{p}	1.08357	1.13376	1.07071			1	1	1	2
CH000004418	AR ---> IRS2, IGF1R, SGK, BIRC5	0.721614	1.07893	1.09532			1	1	1	2
CH000004430	ceramide ---> complex glycosphingolipids	1.24272	1.28106	1.13514			1	1	1	2
CH000004460	PMCA4 ---/ nNOS	1.27522	1.24434	1.26788			1	1	1	2
CH000004465	c-Kit ---> Grb-2	1.03525	0.908008	1.09623			1	1	1	2
CH000004555	IL-16 processing	0.759234	1.08042	0.806017			1	1	1	2
CH000004558	man0, Dectin2	0.703777	0	0			3			3
CH000004566	PINK1 ---> parkin	1.27062	1.28963	1.31729			1	1	1	2
CH000004601	YAP ---> CTGF	1.30694	1.32577	1.33696			1	1	1	2
CH000004605	Smad7 ---YAP---/ TGFbeta1 signaling	1.3378	1.33303	1.32812			1	1	1	2
CH000004620	NF-AT5 nuclear exclusion	0.896688	0.961856	0.925958			1	1	1	2
CH000004638	AMPK(alpha2/beta2/gamma1) activation	0.804905	0	0			3			3
CH000004665	FN1	0	0.614781	0				3		3
CH000004682	NO66 (C14orf169)-mediated gene repression	1.33063	1.31234	1.28687			1	1	1	2
CH000004683	PGE2 ---> CCND1	1.33277	1.34	1.33288			1	1	1	2
CH000004690	LXR ---/ IL1B	0.714914	0	0			3			3
CH000004695	BTC ---> ErbB4	1.14122	1.14329	1.15468			1	1	1	2
CH000004704	MEKK2/3 ---> MMP10	0.876078	0.853849	0.892021			1	1	1	2
CH000000016	fMLP ---> NADPH oxidase	0.767452	0	0.769266			1		1	1
CH000000017	arachidonic acid ---> NADPH oxidase	0.792343	0	0.764823			1		1	1
CH000000023	CD2 ---/ stathmin	0	0.756839	0.755192				1	1	1
CH000000048	PIP3 ---> ARF1	0.579526	0	0			2			2
CH000000178	CH000000178	0.9259	0.989893	0			1	1		2
CH000000179	CH000000179	0.9119	0.973083	0			1	1		2
CH000000269	CH000000269	0	0	0.749911					2	0
CH000000273	CH000000273	0	0	0.76019					2	0
CH000000274	CH000000274	0	0	0.750841					2	0
CH000000308	CH000000308	0	0.615131	0				2		2
CH000000372	CH000000372	0	0.659755	0.87899				1	1	1
CH000000373	CH000000373	0	0.666941	0.871682				1	1	1
CH000000374	CH000000374	0	0.667404	0.884702				1	1	1
CH000000376	CH000000376	0	0.675106	0.867023				1	1	1
CH000000440	CH000000440	0.663746	0.756037	0			1	1		2
CH000000441	CH000000441	0.674473	0.752704	0			1	1		2
CH000000454	CH000000454	0.513079	0	0			2			2
CH000000468	EDA-A2 ---> TRAF3, TRAF6	0	0.881704	0.721087				1	1	1
CH000000499	CaMKII-alpha(m) ---> Rac1(h):GTP	0.782084	0	0.760752			1		1	1
CH000000507	MKP-5 ---/ ATF-2	0.660132	0	0			2			2
CH000000533	GEFT ---> SAP-1	0.785924	0	0.763735			1		1	1
CH000000553	Pyk2 ---> Cdc42	0.997238	0.872896	0			1	1		2
CH000000618	Rac1 ---> p38	0.794862	0	0.767943			1		1	1
CH000000675	MKK4 ---/ PPAR-gamma	0	0.864512	0				2		2
CH000000676	RA, 15d-PGJ2 ---> RXR-beta, PPAR-gamma	0	0.71063	0.735374				1	1	1
CH000000678	AC ---> PPAR-alpha	0.953239	0	1.10943			1		1	1
CH000000797	G-alpha-q ---> IP3	1.06992	0	0			2			2
CH000000799	PKCdelta ---> GRK2	0.58151	0	0			2			2
CH000000830	MLK2 ---> JNK1	0	0.864429	0				2		2
CH000000842	Htt ---/ Caspase-8	0.640496	0	0			2			2
CH000000854	PP2Calpha ---/ MKK6	0.93282	0	0			2			2
CH000000857	MEKK3 ---> ATF-2	0.668235	0	0			2			2
CH000000876	Src ---> Rap2B	0.785608	0	0.75882			1		1	1
CH000000897	Apo2L ---> Caspase-10	0.664323	0	0			2			2
CH000000916	Apo2L ---> Caspase-7	0.668665	0	0			2			2
CH000000921	Caspase-8 ---/ Mcl-1L	0	0.741646	0				2		2
CH000000925	PRL ---> STAT5A	0.615425	0	0			2			2
CH000000934	GH pathway	0.499961	0	0			2			2
CH000000997	Ubc9 ---/ p73alpha	0.781628	0	0			2			2
CH000003547	PIAS2-alpha ---SUMO-1---/ AR	0.806018	0	0			2			2
CH000003672	serine ---> 3-phosphoglycerate	1.1871	0	0			2			2
CH000003711	dopa ---> melanin	0.747031	0	0.697229			1		1	1
CH000004259	arachidonic acid ---> trioxilin A3	0	0	0.620214					2	0
CH000004301	plasmenylethanolamine ---> plasmenylcholine	0	0.569294	0				2		2
CH000004323	NGF ---p75NTR ---SMase --->JNK	0.784126	0	0			2			2
CH000004398	RXR-beta, VDR heterodimerization	0	0.714581	0.744786				1	1	1
CH000004516	TLR9 ---IRF-1---> NOS2, IFNB1, IL12A	0	0.897443	0.983262				1	1	1
CH000004727	GluR1:GluR2 complex	0	0.748682	0.748989				1	1	1
CH000000681	activin A ---> Smad2	0	0.676986	0				1		1
CH000000738	PDGF B ---> PKR	0	0.827688	0				1		1
CH000000845	p38alpha ---> CREB	0	0	0.76002					1	0
CH000000852	MLK2 ---MKK3---> p38alpha	0	0.726412	0				1		1
CH000000853	MLK2 ---MKK6---> p38alpha	0	0.73291	0				1		1
CH000001020	Gli1 ---MIM/BEG4---> K17	0	0	0.772881					1	0
CH000001028	IGF-1 ---> Akt-1 ---> AR	0.688356	0	0			1			1
CH000003661	phosphoenolpyruvate ---> oxaloacetate	0	0	0.856789					1	0
CH000003682	PPi ---> Pi	0.708946	0	0			1			1
CH000004313	biosynthesis of PAF (remodeling pathway)	0	0	0.850816					1	0
CH000004314	alkylacylglycerophosphocholine ---> platelet-activating factor	0	0	0.868462					1	0
CH000004315	alkylacylglycerophosphocholine ---> lyso-PAF, alk-1-enylacyl-GPE	0	0	0.853036					1	0
CH000004553	GABP ---> SKP2 transcription	0.829692	0	0			1			1

## Sheet: TS3.2 TRANSPATH control
ID	Title	Group size	Expected hits	Nominal P-value	ES	Rank at max	NES	FDR	Number of hits	Hit names
CH000003553	Aurora-B cell cycle regulation	55	25.0524	0	0.318819	1522	2.4566	0.0680157	40	["ANAPC10","ANAPC4","ANAPC5","ANAPC7","AURKB","BUB1","BUB3","CCNB1","CCNB2","CDC16","CDC20","CDC23","CDC26","CDCA8","CDK1","CENPE","CUL1","PSMC1","PSMC2","PSMC3","PSMC4","PSMC5","PSMC6","PSMD1","PSMD11","PSMD13","PSMD14","PSMD2","PSMD3","PSMD4","PSMD5","PSMD7","PSMD8","RBX1","SKP1","TTK","UBA1","UBB","UBE2C","ZC3HC1"]
CH000000747	E2F network	126	57.3927	0	0.218335	2496	2.28747	0.10269	79	["AKT1","CALM1","CALM2","CALM3","CAMK2G","CCNA2","CCNB1","CCNB2","CCND1","CCND3","CCNE1","CCNH","CDK1","CDK2","CDK4","CDK6","CDK7","CDKN1B","CDKN3","CHEK1","CKS1B","CUL1","E2F3","E2F4","E2F5","E2F7","MNAT1","PPM1A","PPM1B","PPM1D","PPP2CA","PPP2R1A","PPP2R5A","PPP2R5B","PPP2R5D","PPP3CB","PPP3CC","PPP3R1","PRKAB1","PRKAG1","PRKDC","PSMC1","PSMC2","PSMC3","PSMC4","PSMC5","PSMC6","PSMD1","PSMD11","…
CH000004198	Metaphase to Anaphase transition	52	23.6859	0.001	0.324659	2236	2.2325	0.0731597	35	["ANAPC10","ANAPC4","ANAPC5","ANAPC7","BUB1","BUB3","CCNB1","CDC16","CDC20","CDC23","CDC26","CDK1","CKS1B","NEK2","NUP98","PSMC1","PSMC2","PSMC3","PSMC4","PSMC5","PSMC6","PSMD1","PSMD11","PSMD13","PSMD14","PSMD2","PSMD3","PSMD4","PSMD5","PSMD7","PSMD8","PTTG1","UBA1","UBB","UBE2C"]
CH000001003	Aurora-A activation, substrates and degradation	67	30.5183	0	0.273302	2836	2.14559	0.0790182	44	["ANAPC10","ANAPC4","ANAPC5","ANAPC7","AURKA","CDC16","CDC23","CDC26","IPO5","KIF22","KPNA1","KPNA2","KPNA3","KPNA4","KPNB1","LATS2","PPP1CA","PPP1CC","PPP1R2","PSMC1","PSMC2","PSMC3","PSMC4","PSMC5","PSMC6","PSMD1","PSMD11","PSMD13","PSMD14","PSMD2","PSMD3","PSMD4","PSMD5","PSMD7","PSMD8","RAC1","RAN","TACC3","TNPO1","TP53","TPX2","UBA1","UBB","UBE2D2"]
CH000000694	G2/M phase (cyclin B:Cdk1)	65	29.6073	0.003	0.267499	2236	2.03961	0.151768	42	["AKT1","CAMK2G","CCNB1","CCNB2","CCNH","CDK1","CDK7","CHEK1","CUL1","E2F3","E2F4","E2F5","E2F7","MNAT1","PRKDC","PSMC1","PSMC2","PSMC3","PSMC4","PSMC5","PSMC6","PSMD1","PSMD11","PSMD13","PSMD14","PSMD2","PSMD3","PSMD4","PSMD5","PSMD7","PSMD8","RB1","RBX1","SKP1","TFDP1","TFDP2","UBA1","UBB","WEE1","XRCC5","XRCC6","YWHAB"]
CH000001002	Plk1 cell cycle regulation	52	23.6859	0	0.28409	2236	2.03539	0.146909	34	["CCNB1","CCNB2","CDK1","CUL1","DYNC1H1","GORASP1","KAT2B","NUDC","PSMC1","PSMC2","PSMC3","PSMC4","PSMC5","PSMC6","PSMD1","PSMD11","PSMD13","PSMD14","PSMD2","PSMD3","PSMD4","PSMD5","PSMD7","PSMD8","RBX1","SKP1","SLK","STK10","TPT1","TUBG1","TUBGCP4","UBA1","UBB","WEE1"]
CH000001004	Aurora-A cell cycle regulation	68	30.9738	0.004	0.258603	2836	1.99171	0.159179	45	["ANAPC10","ANAPC4","ANAPC5","ANAPC7","AURKA","CDC16","CDC23","CDC26","CHFR","IPO5","KIF22","KPNA1","KPNA2","KPNA3","KPNA4","KPNB1","LATS2","PPP1CA","PPP1CC","PPP1R2","PSMC1","PSMC2","PSMC3","PSMC4","PSMC5","PSMC6","PSMD1","PSMD11","PSMD13","PSMD14","PSMD2","PSMD3","PSMD4","PSMD5","PSMD7","PSMD8","RAC1","RAN","TACC3","TNPO1","TP53","TPX2","UBA1","UBB","UBE2D2"]
CH000000710	p53 pathway	130	59.2147	0.006	0.18429	2325	1.8885	0.230453	76	["AKT1","BAK1","BBC3","BCL2L1","BID","CASP3","CCNA2","CDC34","CDK2","CHEK1","CSNK1D","CSNK2A2","CSNK2B","CYCS","DUSP10","EP300","HIF1A","HIST1H4C","HIST1H4K","HIST2H4A","HIST2H4B","KAT2B","KPNA1","KPNA2","KPNA3","KPNA4","MAP2K4","MAPK9","MAPKAP1","MLST8","MTOR","PIK3CB","PIK3CD","PIK3R2","PRKDC","PSMC1","PSMC2","PSMC3","PSMC4","PSMC5","PSMC6","PSMD1","PSMD11","PSMD13","PSMD14","PSMD2","PSMD3","PS…
CH000000918	cyclosome regulation	75	34.1623	0.005	0.227914	2236	1.86203	0.265287	47	["ANAPC10","ANAPC4","ANAPC5","ANAPC7","CCNA2","CCNB1","CCNB2","CDC16","CDC20","CDC23","CDC26","CDC34","CDK1","CKS1B","CUL1","MAD2L2","PSMC1","PSMC2","PSMC3","PSMC4","PSMC5","PSMC6","PSMD1","PSMD11","PSMD13","PSMD14","PSMD2","PSMD3","PSMD4","PSMD5","PSMD7","PSMD8","PTTG1","RBX1","SKP1","SKP2","UBA1","UBB","UBE2A","UBE2C","UBE2D2","UBE2D4","UBE2E2","UBE2G1","UBE2H","UBE2M","UBE2N"]
CH000004209	securin degradation	39	17.7644	0.006	0.281859	2236	1.82638	0.3056	29	["ANAPC10","ANAPC4","ANAPC5","ANAPC7","CCNB1","CDC16","CDC23","CDC26","CDK1","NUP98","PSMC1","PSMC2","PSMC3","PSMC4","PSMC5","PSMC6","PSMD1","PSMD11","PSMD13","PSMD14","PSMD2","PSMD3","PSMD4","PSMD5","PSMD7","PSMD8","PTTG1","UBB","UBE2C"]
CH000000689	G1 phase (Cdk4)	35	15.9424	0.004	0.316998	2012	1.80915	0.308387	22	["CALM1","CALM2","CALM3","CCND1","CCND3","CCNH","CDK4","CDK7","CDKN1B","E2F3","E2F4","E2F5","E2F7","MNAT1","PPP3CB","PPP3CC","PPP3R1","RB1","SERTAD1","TFDP1","TFDP2","UHMK1"]
CH000000691	G1 phase (Cdk2)	79	35.9843	0.005	0.209823	1936	1.80525	0.301419	55	["AKT1","CCNE1","CCNH","CDK2","CDK7","CDKN1B","CDKN3","CHEK1","CKS1B","CUL1","E2F3","E2F4","E2F5","E2F7","MNAT1","PPM1A","PPM1B","PPM1D","PPP2CA","PPP2R1A","PPP2R5A","PPP2R5B","PPP2R5D","PRKDC","PSMC1","PSMC2","PSMC3","PSMC4","PSMC5","PSMC6","PSMD1","PSMD11","PSMD13","PSMD14","PSMD2","PSMD3","PSMD4","PSMD5","PSMD7","PSMD8","RB1","RBL2","RBX1","SKP1","SKP2","TFDP1","TFDP2","UBA1","UBB","UBE2D2","U…
CH000000919	cyclosome regulatory network	77	35.0733	0.011	0.21679	2236	1.76319	0.342589	48	["ANAPC10","ANAPC4","ANAPC5","ANAPC7","CCNA2","CCNB1","CCNB2","CDC16","CDC20","CDC23","CDC26","CDC34","CDK1","CKS1B","CUL1","MAD2L2","PSMC1","PSMC2","PSMC3","PSMC4","PSMC5","PSMC6","PSMD1","PSMD11","PSMD13","PSMD14","PSMD2","PSMD3","PSMD4","PSMD5","PSMD7","PSMD8","PTTG1","RBX1","SKP1","SKP2","SMAD3","UBA1","UBB","UBE2A","UBE2C","UBE2D2","UBE2D4","UBE2E2","UBE2G1","UBE2H","UBE2M","UBE2N"]
CH000000946	Plk1, Cdk1 ---/ Wee1	31	14.1204	0.01	0.295545	2236	1.72945	0.406414	25	["CCNB1","CCNB2","CDK1","CUL1","PSMC1","PSMC2","PSMC3","PSMC4","PSMC5","PSMC6","PSMD1","PSMD11","PSMD13","PSMD14","PSMD2","PSMD3","PSMD4","PSMD5","PSMD7","PSMD8","RBX1","SKP1","UBA1","UBB","WEE1"]
CH000000968	PI3K ---Mdm2---/ p53	33	15.0314	0.016	0.278783	2236	1.69654	0.442909	24	["AKT1","MAPKAP1","MLST8","MTOR","PIK3CB","PIK3CD","PIK3R2","PSMC1","PSMC2","PSMC3","PSMC4","PSMC5","PSMC6","PSMD1","PSMD11","PSMD13","PSMD14","PSMD2","PSMD3","PSMD4","PSMD5","PSMD7","PSMD8","TP53"]
CH000000667	VHL ---> HIF-1alpha degradation	59	26.8743	0.015	0.219193	2239	1.68116	0.472075	42	["CCT2","CCT6A","CCT7","CCT8","CDC34","CUL2","EGLN1","HIF1A","HSPA1A","OS9","PSMC1","PSMC2","PSMC3","PSMC4","PSMC5","PSMC6","PSMD1","PSMD11","PSMD13","PSMD14","PSMD2","PSMD3","PSMD4","PSMD5","PSMD7","PSMD8","RBX1","TCEB1","TCEB2","TCP1","UBA1","UBB","UBE2A","UBE2C","UBE2D2","UBE2D4","UBE2E2","UBE2G1","UBE2H","UBE2M","UBE2N","VHL"]
CH000003636	urea and aspartate cycles, polyamine and creatine synthesis	33	15.0314	0.016	0.41396	2298	1.67769	0.474943	11	["CKMT1A","CKMT1B","CPS1","FH","GOT1","GOT2","MDH1","MDH2","ODC1","SMS","SRM"]
CH000003886	cyclinB1 ubiquitination ---> anaphase onset	38	17.3089	0.013	0.266985	2236	1.67457	0.476864	28	["ANAPC10","ANAPC4","ANAPC5","ANAPC7","CCNB1","CDC16","CDC20","CDC23","CDC26","PSMC1","PSMC2","PSMC3","PSMC4","PSMC5","PSMC6","PSMD1","PSMD11","PSMD13","PSMD14","PSMD2","PSMD3","PSMD4","PSMD5","PSMD7","PSMD8","UBA1","UBB","UBE2C"]
CH000000947	parkin associated pathways	67	30.5183	0.026	0.208401	5463	1.60901	0.539199	43	["CALM1","CALM2","CALM3","CCNE1","CSNK2A2","CSNK2B","CUL1","DNAJA1","EPS15","HSPA1A","HSPA8","IKBKG","PINK1","PSMC1","PSMC2","PSMC3","PSMC4","PSMC5","PSMC6","PSMD1","PSMD11","PSMD13","PSMD14","PSMD2","PSMD3","PSMD4","PSMD5","PSMD7","PSMD8","SIAH1","SIAH2","STUB1","TUBA1A","TUBA1B","TUBA1C","TUBB3","TUBB6","UBA1","UBB","UBE2D2","UBE2G1","UBE2N","UCHL1"]
CH000003781	interconversion and degradation of purine deoxyribonucleotides	36	16.3979	0.024	0.261042	2434	1.6028	0.545833	27	["ADA","GUK1","NME1","NME1-NME2","NME3","NME4","NME6","NME7","NT5C2","NT5C3A","NT5E","PAPD7","PNP","POLA1","POLB","POLD1","POLD2","POLE","POLE2","POLE3","POLE4","POLG","POLG2","POLM","POLQ","RRM1","RRM2B"]
CH000004590	tubulin ---restin, IQGAP1---> actin	32	14.5759	0.02	0.306937	3538	1.60025	0.540315	19	["AACS","ACTB","ACTG1","CLASP2","CLIP1","GSK3B","IQGAP1","MAPRE1","RAC1","TUBA1A","TUBA1B","TUBA1C","TUBB (ENSG00000196230)","TUBB2A","TUBB3","TUBB4B","TUBB6","TUBG1","TUBG2"]
CH000000770	beta-catenin network	99	45.0942	0.046	0.224542	887	1.44207	0.61731	29	["AXL","CDH1","CSK","CSNK2A2","CSNK2B","CTNNA1","EGR1","EPHA1","EPHA2","EPHB4","FER","GSK3B","IGF1R","JAK1","LYN","MAP2K1","MAP2K2","MAP2K4","MET","MST1R","NFE2L2","PTEN","PTK2","PTPRF","TTK","TWF1","TYK2","WEE1","YES1"]
CH000004341	ER-alpha pathway	77	35.0733	0.064	0.184295	2404	1.41818	0.607206	43	["ATAD2","BRCA1","CEBPB","CREBBP","CTBP1","DNAJB1","EP300","H3F3A","H3F3B","HIST1H3E","HIST1H4C","HIST1H4K","HIST2H4A","HIST2H4B","HSP90AA1","HSP90AB1","HSPA1A","HSPA1L","HSPA4","HSPA5","HSPA8","KAT2B","NRIP1","PSMC1","PSMC2","PSMC3","PSMC4","PSMC5","PSMC6","PSMD1","PSMD11","PSMD13","PSMD14","PSMD2","PSMD3","PSMD4","PSMD5","PSMD7","PSMD8","SP1","STUB1","UBA1","UBB"]
CH000000692	S phase (Cdk2)	55	25.0524	0.051	0.195969	1936	1.41224	0.602958	37	["CCNA2","CCNH","CDK1","CDK2","CDK7","CDKN1B","CDKN3","CHEK1","CKS1B","CUL1","E2F3","E2F4","E2F5","E2F7","MNAT1","PPM1A","PPM1B","PPM1D","PRKDC","RAF1","RB1","RBL2","RBX1","SFN","SKP1","SKP2","TFDP1","TFDP2","UBB","WEE1","XRCC5","XRCC6","YWHAB","YWHAG","YWHAH","YWHAQ","YWHAZ"]
CH000004207	Fzr1 ---> cyclin B1 degradation	34	15.4869	0.059	0.233828	2236	1.40922	0.604708	26	["ANAPC10","ANAPC4","ANAPC5","ANAPC7","CCNB1","CDC16","CDC23","CDC26","PSMC1","PSMC2","PSMC3","PSMC4","PSMC5","PSMC6","PSMD1","PSMD11","PSMD13","PSMD14","PSMD2","PSMD3","PSMD4","PSMD5","PSMD7","PSMD8","UBB","UBE2C"]
CH000000690	G1 phase (Cdk6)	32	14.5759	0.057	0.261918	1748	1.40211	0.59835	20	["CCND1","CCND3","CCNE1","CCNH","CDK2","CDK6","CDK7","CDKN1B","E2F3","E2F4","E2F5","E2F7","MNAT1","PPM1A","PPM1B","PPM1D","RB1","TFDP1","TFDP2","UHMK1"]
CH000000715	HIF-1alpha pathway	89	40.5393	0.066	0.143198	2239	1.36392	0.624233	67	["AHR","AIP","APEX1","CCT2","CCT6A","CCT7","CCT8","CDC34","COPS5","CREBBP","CSNK1D","CUL2","EGLN1","EP300","FHL1","GNB2L1","HIF1A","HIF1AN","HSP90AA1","HSP90AB1","HSPA1A","KPNA2","MAP2K1","MAPK1","OS9","PPP3CB","PPP3CC","PSMC1","PSMC2","PSMC3","PSMC4","PSMC5","PSMC6","PSMD1","PSMD11","PSMD13","PSMD14","PSMD2","PSMD3","PSMD4","PSMD5","PSMD7","PSMD8","PTGES3","RBX1","SAT1","SMAD3","SP1","STIP1","TC…
CH000000926	PRL pathway	56	25.5079	0.053	0.227224	1856	1.35992	0.628714	25	["AKT1","ARAF","CBL","GRB2","GSK3B","HRAS","IRS2","MAP2K1","MAP2K2","MAPK1","MAPK3","MAPK6","NRAS","PAK1","PIAS3","PIK3CB","PIK3CD","PIK3R2","PPIB","PTK2","PTPN11","RAC1","RAF1","SOS1","STAT5B"]
CH000004149	Nrf2 pathway	41	18.6754	0.071	0.213843	2236	1.3432	0.637869	27	["CDH1","CREBBP","MAPK3","NFE2L2","PRKCA","PRKCH","PRKCI","PRKCQ","PSMC1","PSMC2","PSMC3","PSMC4","PSMC5","PSMC6","PSMD1","PSMD11","PSMD13","PSMD14","PSMD2","PSMD3","PSMD4","PSMD5","PSMD7","PSMD8","RBX1","SMARCA4","UBB"]
CH000004205	cyclosome ---> Nek2A	34	15.4869	0.084	0.213843	2236	1.30976	0.636899	27	["ANAPC10","ANAPC4","ANAPC5","ANAPC7","CDC16","CDC20","CDC23","CDC26","NEK2","PSMC1","PSMC2","PSMC3","PSMC4","PSMC5","PSMC6","PSMD1","PSMD11","PSMD13","PSMD14","PSMD2","PSMD3","PSMD4","PSMD5","PSMD7","PSMD8","UBB","UBE2C"]
CH000003701	interconversion and degradation of pyrimidine nucleotides and bases	85	38.7173	0.081	0.143664	3593	1.29775	0.629811	60	["CANT1","CDA","CMPK1","CTPS1","DCTD","DUT","ENTPD4","ENTPD5","NME1","NME1-NME2","NME3","NME4","NME6","NME7","NT5C2","NT5C3A","NT5E","PAPD7","POLA1","POLB","POLD1","POLD2","POLE","POLE2","POLE3","POLE4","POLG","POLG2","POLM","POLQ","POLR1B","POLR1C","POLR1D","POLR1E","POLR2A","POLR2B","POLR2C","POLR2D","POLR2F","POLR2G","POLR2H","POLR2I","POLR2J","POLR2L","POLR3A","POLR3B","POLR3C","POLR3D","POLR…
CH000001016	AR pathway	46	20.9529	0.09	0.190526	5459	1.2582	0.658364	31	["AKT1","ATAD2","EP300","HDAC1","HNRNPA1","MAP2K4","NCOR1","PIAS1","PRKCA","PSMC1","PSMC2","PSMC3","PSMC4","PSMC5","PSMC6","PSMD1","PSMD11","PSMD13","PSMD14","PSMD2","PSMD3","PSMD4","PSMD5","PSMD7","PSMD8","RNF14","SAE1","SIRT1","SMAD3","UBA2","UBB"]
CH000003940	NMDA receptor signaling	35	15.9424	0.1	0.274706	1653	1.23647	0.671598	14	["CALM1","CALM2","CALM3","CAMK2G","CREB1","GRB2","HRAS","MAP2K1","MAP2K2","MAPK1","MAPK3","NRAS","RAF1","SOS1"]
CH000004437	lymphotoxin B receptor signaling	37	16.8534	0.116	0.195283	2236	1.21357	0.705754	28	["BIRC2","CHUK","CUL1","LTBR","MAP3K14","PSMC1","PSMC2","PSMC3","PSMC4","PSMC5","PSMC6","PSMD1","PSMD11","PSMD13","PSMD14","PSMD2","PSMD3","PSMD4","PSMD5","PSMD7","PSMD8","RBX1","RELB","SKP1","TRAF2","TRAF3","UBA1","UBB"]
CH000000578	fMLP ---> NF-AT2	34	15.4869	0.123	0.259959	3469	1.21286	0.706291	15	["CALM1","CALM2","CALM3","GNAI2","GNAI3","GNB1","GNB1L","GNB2","GNG5","ITPR1","ITPR3","PPP3CB","PPP3CC","PPP3R1","RAC1"]
CH000004670	oxygen independent HIF-1alpha degradation	55	25.0524	0.12	0.169098	2236	1.21252	0.70234	38	["CDC34","CUL2","GNB2L1","HIF1A","HSP90AA1","HSP90AB1","PPP3CB","PPP3CC","PSMC1","PSMC2","PSMC3","PSMC4","PSMC5","PSMC6","PSMD1","PSMD11","PSMD13","PSMD14","PSMD2","PSMD3","PSMD4","PSMD5","PSMD7","PSMD8","RBX1","SAT1","TCEB1","TCEB2","UBB","UBE2A","UBE2C","UBE2D2","UBE2D4","UBE2E2","UBE2G1","UBE2H","UBE2M","UBE2N"]
CH000000879	Caspase network	82	37.3508	0.133	0.140616	2638	1.17953	0.747443	52	["BAK1","BID","BIRC2","BIRC3","CASP3","CASP6","CFLAR","CRADD","CREB1","CYCS","DEDD","DFFA","DIABLO","FADD","FAF1","FAS","HIP1","HSPE1","HTT","MCL1","MLH1","NOD1","PKN2","PRKDC","PSMC1","PSMC2","PSMC3","PSMC4","PSMC5","PSMC6","PSMD1","PSMD11","PSMD13","PSMD14","PSMD2","PSMD3","PSMD4","PSMD5","PSMD7","PSMD8","RAD21","RIPK1","SRF","TNFRSF10B","TNFRSF1A","TP53","TUBA1A","UBA1","UBB","XRCC5","XRCC6","…
CH000004467	p50:RelA-p65 ---> IL8	55	25.0524	0.141	0.179165	2236	1.16427	0.771829	31	["CARM1","CDK9","CHUK","CREBBP","CUL1","H3F3A","H3F3B","HIST1H3E","NFKB1","NFKBIA","POLR2A","PSMC1","PSMC2","PSMC3","PSMC4","PSMC5","PSMC6","PSMD1","PSMD11","PSMD13","PSMD14","PSMD2","PSMD3","PSMD4","PSMD5","PSMD7","PSMD8","RBX1","RELA","SKP1","UBB"]
CH000004521	TLR2-mediated signaling	64	29.1518	0.149	0.151934	5463	1.1147	0.794365	39	["AKT1","CHUK","CUL1","GSK3B","IKBKG","IRAK1","IRAK2","IRAK4","MAP3K7","MAPKAP1","MLST8","MTOR","NFKB1","NFKBIA","PIK3CB","PIK3CD","PIK3R2","PSMC1","PSMC2","PSMC3","PSMC4","PSMC5","PSMC6","PSMD1","PSMD11","PSMD13","PSMD14","PSMD2","PSMD3","PSMD4","PSMD5","PSMD7","PSMD8","RAC1","RBX1","RELA","SKP1","TIRAP","UBB"]
CH000000752	Rac1 pathway	73	33.2513	0.163	0.149441	4355	1.10681	0.794524	39	["AACS","ACTB","ACTG1","ACTR2","ACTR3","ARPC1A","ARPC1B","ARPC3","ARPC5","BAIAP2","BRK1","CDK5","CFL1","CLASP2","CLIP1","ELK1","GSK3B","IQGAP1","JUN","MAP2K4","MAP3K1","MAP3K11","MAPK9","MAPRE1","NCKAP1","NDEL1","PAK1","RAC1","TUBA1A","TUBA1B","TUBA1C","TUBB (ENSG00000196230)","TUBB2A","TUBB3","TUBB4B","TUBB6","TUBG1","TUBG2","WASF2"]
CH000000599	beta-catenin:E-cadherin complex phosphorylation and dissociation	87	39.6283	0.173	0.197601	887	1.09867	0.799175	22	["AXL","CDH1","CSK","CTNNA1","EPHA1","EPHA2","EPHB4","FER","IGF1R","JAK1","LYN","MAP2K1","MAP2K2","MAP2K4","MET","MST1R","PTK2","TTK","TWF1","TYK2","WEE1","YES1"]
CH000000769	wnt pathway	57	25.9634	0.156	0.14632	5463	1.09392	0.800901	37	["AXIN1","BCL3","CSNK1A1","CSNK1D","CUL1","DVL2","DVL3","FZD4","FZD5","FZD7","GSK3B","NFKB1","PSMC1","PSMC2","PSMC3","PSMC4","PSMC5","PSMC6","PSMD1","PSMD11","PSMD13","PSMD14","PSMD2","PSMD3","PSMD4","PSMD5","PSMD7","PSMD8","PUF60","RUVBL1","RUVBL2","SIAH1","SKP1","TBL1X","TBP","TCF7L2","UBB"]
CH000004433	LT-betaR ---NIK, RelB---> CCL19	34	15.4869	0.169	0.177396	5463	1.08658	0.795151	26	["CHUK","CUL1","LTBR","MAP3K14","PSMC1","PSMC2","PSMC3","PSMC4","PSMC5","PSMC6","PSMD1","PSMD11","PSMD13","PSMD14","PSMD2","PSMD3","PSMD4","PSMD5","PSMD7","PSMD8","RBX1","RELB","SKP1","TRAF2","TRAF3","UBB"]
CH000004666	NF-kappaB ---> genes encoding endothelial adhesion molecules	31	14.1204	0.152	0.17867	2503	1.0817	0.78944	25	["CHUK","CUL1","IKBKG","NFKB1","NFKBIA","PSMC1","PSMC2","PSMC3","PSMC4","PSMC5","PSMC6","PSMD1","PSMD11","PSMD13","PSMD14","PSMD2","PSMD3","PSMD4","PSMD5","PSMD7","PSMD8","RBX1","RELA","SKP1","UBB"]
CH000000751	T-cell antigen receptor pathway	87	39.6283	0.177	0.140823	1653	1.06582	0.801641	41	["ARAF","CALM1","CALM2","CALM3","CDC34","CFL1","CHUK","CSK","CUL1","DBNL","ELK1","GRB2","HRAS","IKBKG","ITPR1","ITPR3","JUN","MAP2K1","MAP2K2","MAP2K4","MAP3K7","MAPK1","MAPK3","MAPK6","NCK1","NFKB1","NFKBIA","NFKBIB","NRAS","PAK1","PPP3CB","PPP3CC","PPP3R1","PRKCA","PRKCQ","RAC1","RAF1","RELA","SOS1","UBB","UBE2D2"]
CH000000651	insulin ---> AKT-1 pathway	38	17.3089	0.189	0.196986	1856	1.05596	0.809934	20	["AKT1","CREB1","FOXO1","GSK3B","GYS1","IRS2","MTOR","NEDD4L","PFKFB2","PIK3CB","PIK3CD","PIK3R2","PPP1CA","PPP1CC","PPP1R2","PTEN","RPS6KB1","SCNN1A","SGK1","YWHAB"]
CH000004572	EGF ---Raf-1---> ERK2	32	14.5759	0.182	0.215351	1872	1.04951	0.814567	17	["CSNK2A2","CSNK2B","GRB2","HRAS","MAP2K2","MAPK1","NRAS","PPP2CA","PPP2R1A","PPP2R5A","PPP2R5B","PPP2R5D","RAC1","RAF1","SMAD3","SOS1","YWHAZ"]
CH000000600	beta-catenin:E-cadherin complex phosphorylation and dephosphorylation	87	39.6283	0.195	0.18375	887	1.03317	0.81854	23	["AXL","CDH1","CSK","CTNNA1","EPHA1","EPHA2","EPHB4","FER","IGF1R","JAK1","LYN","MAP2K1","MAP2K2","MAP2K4","MET","MST1R","PTK2","PTPRF","TTK","TWF1","TYK2","WEE1","YES1"]
CH000000586	ZAP-70 ---> Elk-1	31	14.1204	0.193	0.236138	1653	1.02328	0.805824	13	["ARAF","ELK1","GRB2","HRAS","MAP2K1","MAP2K2","MAPK1","MAPK3","MAPK6","NRAS","RAC1","RAF1","SOS1"]
CH000004446	TNFR1 signaling	40	18.2199	0.194	0.154321	5463	1.02297	0.804343	30	["CHUK","CUL1","IKBKG","MAP3K7","NFKB1","NFKBIA","PPM1D","PSMC1","PSMC2","PSMC3","PSMC4","PSMC5","PSMC6","PSMD1","PSMD11","PSMD13","PSMD14","PSMD2","PSMD3","PSMD4","PSMD5","PSMD7","PSMD8","RBX1","RELA","RIPK1","SKP1","TNFRSF1A","TRAF2","UBB"]
CH000004584	tyrosine dephosphorylation of plakoglobin	88	40.0838	0.221	0.18375	887	1.01929	0.798454	23	["AXL","CDH1","CSK","CTNNA1","EPHA1","EPHA2","EPHB4","FER","IGF1R","JAK1","LYN","MAP2K1","MAP2K2","MAP2K4","MET","MST1R","PTK2","PTPRF","TTK","TWF1","TYK2","WEE1","YES1"]
CH000004191	ErbB3 ---> survival	59	26.8743	0.227	0.146371	4652	1.00939	0.799571	32	["AKT1","BCL2L1","ELK1","FOXO4","GRB2","GSK3B","HRAS","LAMTOR3","MAP2K1","MAPK1","MAPK3","MAPKAP1","MLST8","MTOR","MYC","PIK3CB","PIK3CD","PIK3R2","PTEN","RAC1","RAF1","SFN","SOS1","UBA1","UBB","UBE2D2","YAP1","YWHAB","YWHAG","YWHAH","YWHAQ","YWHAZ"]
CH000000683	cyclosome ---/ SnoN	37	16.8534	0.22	0.165552	2734	0.998961	0.808898	26	["ANAPC10","ANAPC4","ANAPC5","ANAPC7","CDC16","CDC23","CDC26","PSMC1","PSMC2","PSMC3","PSMC4","PSMC5","PSMC6","PSMD1","PSMD11","PSMD13","PSMD14","PSMD2","PSMD3","PSMD4","PSMD5","PSMD7","PSMD8","SMAD3","UBB","UBE2D2"]
CH000000753	B-cell antigen receptor pathway	67	30.5183	0.201	0.149835	1653	0.989734	0.813543	32	["ARAF","CALM1","CALM2","CALM3","CBL","CD81","CFL1","GRB2","HRAS","ITPR1","ITPR3","JUN","LYN","MAP2K1","MAP2K2","MAP2K4","MAP3K1","MAP3K11","MAPK1","MAPK3","MAPK6","MAPK9","NCK1","NRAS","PAK1","PLCG2","PPP3CB","PPP3CC","PPP3R1","RAC1","RAF1","SOS1"]
CH000004525	diacyl lipopeptide, TLR2	43	19.5864	0.234	0.154321	5463	0.977766	0.822725	30	["CHUK","CUL1","IKBKG","IRAK1","IRAK2","IRAK4","MAP3K7","NFKB1","NFKBIA","PSMC1","PSMC2","PSMC3","PSMC4","PSMC5","PSMC6","PSMD1","PSMD11","PSMD13","PSMD14","PSMD2","PSMD3","PSMD4","PSMD5","PSMD7","PSMD8","RBX1","RELA","SKP1","TIRAP","UBB"]
CH000000754	fMLP pathway	45	20.4974	0.28	0.172215	3623	0.924625	0.865645	21	["CALM1","CALM2","CALM3","GNAI2","GNAI3","GNB1","GNB1L","GNB2","GNG5","HRAS","ITPR1","ITPR3","MAP2K2","MAPK1","MAPK3","MAPK6","PPP3CB","PPP3CC","PPP3R1","RAC1","RAF1"]
CH000003692	cytidine 5'-phosphate ---> RNA-P-C	40	18.2199	0.29	0.131856	6144	0.911026	0.863731	34	["CMPK1","CTPS1","NME1","NME1-NME2","NME3","NME4","NME6","NME7","POLR1B","POLR1C","POLR1D","POLR1E","POLR2A","POLR2B","POLR2C","POLR2D","POLR2F","POLR2G","POLR2H","POLR2I","POLR2J","POLR2L","POLR3A","POLR3B","POLR3C","POLR3D","POLR3E","POLR3F","POLR3H","POLR3K","POLRMT","RRM1","RRM2B","ZNRD1"]
CH000000577	fMLP ---> superoxide	32	14.5759	0.317	0.197713	3623	0.861363	0.898986	13	["GNAI2","GNAI3","GNB1","GNB1L","GNB2","GNG5","HRAS","MAP2K2","MAPK1","MAPK3","MAPK6","RAC1","RAF1"]
CH000000711	TGFbeta pathway	153	69.6911	0.33	0.0854489	5684	0.860435	0.899062	72	["ANAPC10","ANAPC4","ANAPC5","ANAPC7","ATF2","BMP2","BMPR2","CDC16","CDC23","CDC26","CTBP1","E2F4","E2F5","ELK1","EP300","FKBP1A","FOS","FURIN","GRB2","HDAC1","HDAC3","HDAC6","HGS","HIF1A","HRAS","IPO5","JUN","KPNB1","LAMTOR3","LAP3","MAP2K1","MAP2K4","MAP3K7","MAPK1","MAPK12","MAPK13","MAPK3","MECOM","NRAS","PIK3CB","PIK3CD","PIK3R2","PSMC1","PSMC2","PSMC3","PSMC4","PSMC5","PSMC6","PSMD1","PSMD1…
CH000003693	cytidine 5'-phosphate ---> RNA-P-U	50	22.7749	0.339	0.108379	6165	0.833975	0.920421	40	["CANT1","CDA","ENTPD4","ENTPD5","NME1","NME1-NME2","NME3","NME4","NME6","NME7","NT5C2","NT5C3A","NT5E","POLR1B","POLR1C","POLR1D","POLR1E","POLR2A","POLR2B","POLR2C","POLR2D","POLR2F","POLR2G","POLR2H","POLR2I","POLR2J","POLR2L","POLR3A","POLR3B","POLR3C","POLR3D","POLR3E","POLR3F","POLR3H","POLR3K","POLRMT","RRM1","RRM2B","UCK2","ZNRD1"]
CH000004501	leptin signaling	51	23.2304	0.354	0.13464	1653	0.813863	0.931538	25	["AKT1","CAB39","GRB2","HIF1A","HRAS","MAP2K1","MAPK1","MAPK3","MAPKAP1","MLST8","MTOR","NRAS","PIK3CB","PIK3CD","PIK3R2","PRKAB1","PRKAB2","PRKAG1","PTPN11","RAC1","RAF1","SH2B1","SIRT1","SOS1","STAT3"]
CH000004475	IL-3 signaling	54	24.5969	0.331	0.129411	2153	0.806218	0.936973	26	["AKT1","BCL2L1","CBL","CREB1","EIF4EBP1","GRB2","HRAS","JAK1","MAP2K1","MAPK1","MAPK3","MAPKAP1","MBP","MLST8","MTOR","NRAS","PIK3CB","PIK3CD","PIK3R2","PRKAR2A","RAC1","RAF1","SOS1","STAT5B","YWHAQ","YWHAZ"]
CH000000569	LPS ---> NF-kappaB	31	14.1204	0.373	0.161481	2696	0.792868	0.943629	17	["CDC34","CHUK","CUL1","ECSIT","IKBKG","IRAK1","IRAK4","MAP3K1","MAP3K7","NFKB1","NFKBIA","NFKBIB","RELA","UBA1","UBB","UBE2D2","UBE2N"]
CH000004517	TLR9 pathway	32	14.5759	0.431	0.138227	4684	0.700507	0.985899	18	["ATF2","CHUK","FOS","IRAK1","IRAK2","IRAK4","IRF1","JUN","MAP2K4","MAP3K7","MAPK12","MAPK13","NFKB1","RELA","TRAF3","UBA1","UBB","UBE2N"]
CH000004724	SDF-1 (CXCL12) mediated signaling	33	15.0314	0.418	0.162701	3469	0.667272	0.996564	11	["GNAI2","GNAI3","GNB1","GNB1L","GNB2","GNG5","ITCH","ITPR1","ITPR3","RAC1","UBB"]
CH000000656	insulin ---Shc---> MAPK cascade	34	15.4869	0.438	0.131914	5899	0.635336	1	16	["ARAF","CREB1","GRB2","HRAS","INPPL1","MAP2K1","MAP2K2","MAPK1","MAPK3","MAPK6","NRAS","PFKFB2","RAC1","RAF1","RPS6","SOS1"]
CH000000750	insulin pathway	89	40.5393	0.439	0.0784979	1921	0.63453	1	47	["AKT1","ARAF","CBL","CREB1","CRK","EIF4EBP1","FLOT1","FOXO1","GRB10","GRB2","GSK3B","GYS1","HRAS","INPPL1","IRS2","JAK1","MAP2K1","MAP2K2","MAPK1","MAPK3","MAPK6","MTOR","NCK1","NEDD4L","NRAS","PFKFB2","PIK3CB","PIK3CD","PIK3R2","PKN2","PPP1CA","PPP1CC","PPP1R2","PTEN","PTPN1","PTPN11","RAC1","RAF1","RHEB","RPS6","RPS6KB1","SCNN1A","SGK1","SOS1","STAT5B","TSC1","YWHAB"]
CH000000772	TNF-alpha pathway	97	44.1832	0.466	0.0640734	3629	0.566925	0.993897	59	["BAK1","BID","CARM1","CASP3","CDK9","CHUK","CRADD","CREBBP","CUL1","CYCS","DFFA","EP300","FADD","GNB2L1","H3F3A","H3F3B","HIST1H3E","IKBKG","JUN","KPNA3","MAP2K4","MAP3K1","MAP3K14","MAP3K5","MAP3K7","MAPK9","NFKB1","NFKBIA","NSMAF","PIN1","POLR2A","PPM1D","PSMC1","PSMC2","PSMC3","PSMC4","PSMC5","PSMC6","PSMD1","PSMD11","PSMD13","PSMD14","PSMD2","PSMD3","PSMD4","PSMD5","PSMD7","PSMD8","RBX1","RE…
CH000000749	RhoA pathway	33	15.0314	0.47	0.119432	4356	0.548608	0.999896	14	["ARHGDIA","BAIAP2","CFL1","DIAPH1","KTN1","MSN","PFN1","PLD1","RAC1","RHOA","RHPN1","ROCK2","WASF2","WASF3"]
CH000000662	RhoA ---> stress fiber formation	33	15.0314	0.505	0.119432	4356	0.54042	0.999131	14	["ARHGDIA","BAIAP2","CFL1","DIAPH1","KTN1","MSN","PFN1","PLD1","RAC1","RHOA","RHPN1","ROCK2","WASF2","WASF3"]
CH000000743	tuberin pathway	37	16.8534	0.475	0.100959	6217	0.530924	0.996927	20	["AKT1","AXIN1","EIF4EBP1","GNB2L1","GSK3B","IRS2","JAK1","MTOR","PIK3CB","PIK3CD","PIK3R2","RAC1","RHEB","RPS6","RPS6KB1","STAT1","STAT2","TSC1","YWHAB","YWHAZ"]
CH000000740	IFNalpha/beta pathway	41	18.6754	0.504	0.106791	5625	0.501621	1	16	["CBL","CRKL","GNB2L1","IFNAR1","IRF9","IRS2","JAK1","PIK3CB","PIK3CD","PIK3R2","RAC1","STAT1","STAT2","STAT3","STAT5B","TYK2"]
CH000003770	interconversions and degradations of purine ribonucleotides	43	19.5864	0.48	0.0799178	3809	0.478178	1	25	["ADA","ADK","ADSL","ADSS","AK1","AK2","APRT","CANT1","ENTPD4","ENTPD5","GMPS","GUK1","HPRT1","IMPDH2","NME1","NME1-NME2","NME3","NME4","NME6","NME7","NT5C2","NT5C3A","NT5E","PNP","TAF9"]
