# Supplementary material for: Computational master-regulator search reveals mTOR and PI3K pathways responsible for low sensitivity of NCI-H292 and A427 lung cancer cell lines to cytotoxic action of p53 activator Nutlin-3
Source: BMC Med Genomics. 2018 Feb 13;11(Suppl 1):12. doi: 10.1186/s12920-018-0330-5 (PMC5836833; doi:10.1186/s12920-018-0330-5)
Supplement: Supplementary file 8 — Results of correlation analysis of gene expression in 52 cancer cell lines and their sensitivity (IC50) value towards Mdm2 inhibitor AMGMDS3. We found 168 genes positively correlated with IC50 (insensitivity to the Mdm2 inhibitor) and 227 genes negatively correlated (p-value < 0.01). (XLSX 2438 kb) [file 12920_2018_330_MOESM8_ESM.xlsx]

## Sheet: UP
ID	Complete name	Description	Ontology	Sum_Logpval		Number of hits Nsen_N30-Nsen_Co UP GO	Group size Nsen_N30-Nsen_Co UP GO	Expected hits Nsen_N30-Nsen_Co UP GO	P-value Nsen_N30-Nsen_Co UP GO	Adjusted P-value Nsen_N30-Nsen_Co UP GO	Hit names Nsen_N30-Nsen_Co UP GO		Number of hits Nsen_N5-Nsen_Co UP GO	Group size Nsen_N5-Nsen_Co UP GO	Expected hits Nsen_N5-Nsen_Co UP GO	P-value Nsen_N5-Nsen_Co UP GO	Adjusted P-value Nsen_N5-Nsen_Co UP GO	Hit names Nsen_N5-Nsen_Co UP GO		Number of hits Sen_N30-Sen_Co UP GO	Group size Sen_N30-Sen_Co UP GO	Expected hits Sen_N30-Sen_Co UP GO	P-value Sen_N30-Sen_Co UP GO	Adjusted P-value Sen_N30-Sen_Co UP GO	Hit names Sen_N30-Sen_Co UP GO		Number of hits Sen_N5-Sen_Co UP GO	Group size Sen_N5-Sen_Co UP GO	Expected hits Sen_N5-Sen_Co UP GO	P-value Sen_N5-Sen_Co UP GO	Adjusted P-value Sen_N5-Sen_Co UP GO	Hit names Sen_N5-Sen_Co UP GO
GO:0033554	cellular response to stress	Any process that results in a change in state or activity of a cell (in terms of movement, secretion, enzyme production, gene expression, etc.) as a result of a stimulus indicating the organism is under stress. The stress is usually, but not necessarily, exogenous (e.g. temperature, humidity, ionizing radiation).	biological process	64.2214		30	1564	11.293	6.22105e-07	0.00178917	["ASNS","ATF4","BTG2","CBS","CCNK","CDIP1","CEBPB","CREBRF","DNAJB9","GADD45A","IRAK2","KIAA0430","MAP1LC3B","MOAP1","NABP1","POLD4","PPM1D","RHBDD1","RRM2B","SESN1","SFN","SUSD6","TNFRSF10B","TP53INP1","TP53TG1","TPP1","TRIAP1","XPC","ZNF277","ZNF385A"]		9	1564	2.2586	0.000237854	0.0347611	["BTG2","CDIP1","PPM1D","SESN1","TNFRSF10B","TP53INP1","TP53TG1","TRIAP1","XPC"]		14	1564	2.74259	1.3869e-07	3.81708e-05	["AEN","BTG2","CCL5","GADD45A","MYO6","PPM1D","RRM2B","SESN1","SFN","SUSD6","TNFRSF10B","TP53INP1","TRIAP1","XPC"]		4	1564	0.645314	0.00226569	0.0239445	["BTG2","SESN1","TRIAP1","XPC"]
GO:0006974	cellular response to DNA damage stimulus	Any process that results in a change in state or activity of a cell (in terms of movement, secretion, enzyme production, gene expression, etc.) as a result of a stimulus indicating damage to its DNA from environmental insults or errors during metabolism.	biological process	61.3972		16	694	5.01109	4.21638e-05	0.0606316	["BTG2","CCNK","CDIP1","GADD45A","KIAA0430","MOAP1","NABP1","POLD4","RRM2B","SESN1","SFN","SUSD6","TP53TG1","TRIAP1","XPC","ZNF385A"]		6	694	1.00222	0.000394993	0.0347611	["BTG2","CDIP1","SESN1","TP53TG1","TRIAP1","XPC"]		10	694	1.21698	1.94749e-07	3.81708e-05	["AEN","BTG2","GADD45A","MYO6","RRM2B","SESN1","SFN","SUSD6","TRIAP1","XPC"]		4	694	0.286348	0.00010153	0.00591555	["BTG2","SESN1","TRIAP1","XPC"]
GO:0006367	transcription initiation from RNA polymerase II promoter	Any process involved in the assembly of the RNA polymerase II preinitiation complex (PIC) at an RNA polymerase II promoter region of a DNA template, resulting in the subsequent synthesis of RNA from that promoter. The initiation phase includes PIC assembly and the formation of the first few bonds in the RNA chain, including abortive initiation, which occurs when the first few nucleotides are repe…	biological process	50.1352		8	244	1.76182	0.000402108	0.0889586	["GLS","PRKAB1","PRKAB2","RRM2B","SESN1","SESN2","SFN","TIGAR"]		3	244	0.352365	0.0051119	0.0938976	["PRKAB1","SESN1","TIGAR"]		6	244	0.427871	3.73927e-06	0.000274837	["PRKAB1","RRM2B","SESN1","SESN2","SFN","TIGAR"]		3	244	0.100676	0.000105216	0.00591555	["SESN1","SESN2","TIGAR"]
GO:0034644	cellular response to UV	Any process that results in a change in state or activity of a cell (in terms of movement, secretion, enzyme production, gene expression, etc.) as a result of an ultraviolet radiation (UV light) stimulus. Ultraviolet radiation is electromagnetic radiation with a wavelength in the range of 10 to 380 nanometers.	biological process	47.2696		4	63	0.454897	0.00111499	0.117294	["RHBDD1","TP53INP1","TRIAP1","XPC"]		3	63	0.0909794	0.000101067	0.0347611	["TP53INP1","TRIAP1","XPC"]		3	63	0.110475	0.000182063	0.00308228	["TP53INP1","TRIAP1","XPC"]		2	63	0.0259941	0.000287298	0.00914929	["TRIAP1","XPC"]
GO:0045786	negative regulation of cell cycle	Any process that stops, prevents or reduces the rate or extent of progression through the cell cycle.	biological process	46.8564		12	468	3.37924	0.000151984	0.0851143	["AK1","CCNK","GADD45A","HBP1","NABP1","PRKAB1","PRKAB2","SESN1","TOM1L1","TP53INP1","TRIAP1","XPC"]		5	468	0.675847	0.00049801	0.0347611	["PRKAB1","SESN1","TP53INP1","TRIAP1","XPC"]		6	468	0.820672	0.000145068	0.00294139	["GADD45A","PRKAB1","SESN1","TP53INP1","TRIAP1","XPC"]		3	468	0.193099	0.000714845	0.0187502	["SESN1","TRIAP1","XPC"]
GO:0006352	DNA-templated transcription, initiation	Any process involved in the assembly of the RNA polymerase preinitiation complex (PIC) at the core promoter region of a DNA template, resulting in the subsequent synthesis of RNA from that promoter. The initiation phase includes PIC assembly and the formation of the first few bonds in the RNA chain, including abortive initiation, which occurs when the first few nucleotides are repeatedly synthesi…	biological process	46.4715		8	281	2.02899	0.00101167	0.117294	["GLS","PRKAB1","PRKAB2","RRM2B","SESN1","SESN2","SFN","TIGAR"]		3	281	0.405797	0.00754739	0.105362	["PRKAB1","SESN1","TIGAR"]		6	281	0.492754	8.39943e-06	0.000548763	["PRKAB1","RRM2B","SESN1","SESN2","SFN","TIGAR"]		3	281	0.115942	0.000159812	0.00690387	["SESN1","SESN2","TIGAR"]
GO:0071214	cellular response to abiotic stimulus	Any process that results in a change in state or activity of a cell (in terms of movement, secretion, enzyme production, gene expression, etc.) as a result of an abiotic (non-living) stimulus.	biological process	41.6044		6	323	2.33225	0.029971	0.226238	["GADD45A","RHBDD1","TNFRSF10B","TP53INP1","TRIAP1","XPC"]		4	323	0.46645	0.00112866	0.0457436	["TNFRSF10B","TP53INP1","TRIAP1","XPC"]		7	323	0.566404	1.21971e-06	0.000179297	["GADD45A","MYO6","TNFRSF10A","TNFRSF10B","TP53INP1","TRIAP1","XPC"]		2	323	0.133271	0.00724943	0.0460552	["TRIAP1","XPC"]
GO:0009314	response to radiation	Any process that results in a change in state or activity of a cell or an organism (in terms of movement, secretion, enzyme production, gene expression, etc.) as a result of an electromagnetic radiation stimulus. Electromagnetic radiation is a propagating wave in space with electric and magnetic components. These components oscillate at right angles to each other and to the direction of propagati…	biological process	40.8136		9	536	3.87024	0.0159018	0.195109	["ASNS","GADD45A","NABP1","PPM1D","RHBDD1","TIGAR","TP53INP1","TRIAP1","XPC"]		5	536	0.774047	0.000919608	0.0457436	["PPM1D","TIGAR","TP53INP1","TRIAP1","XPC"]		7	536	0.939914	3.33658e-05	0.00122619	["AEN","GADD45A","PPM1D","TIGAR","TP53INP1","TRIAP1","XPC"]		3	536	0.221156	0.00106054	0.0190898	["TIGAR","TRIAP1","XPC"]
GO:0071478	cellular response to radiation	Any process that results in a change in state or activity of a cell (in terms of movement, secretion, enzyme production, gene expression, etc.) as a result of an electromagnetic radiation stimulus. Electromagnetic radiation is a propagating wave in space with electric and magnetic components. These components oscillate at right angles to each other and to the direction of propagation.	biological process	39.2377		5	152	1.09753	0.00495403	0.159973	["GADD45A","RHBDD1","TP53INP1","TRIAP1","XPC"]		3	152	0.219506	0.00134015	0.0457436	["TP53INP1","TRIAP1","XPC"]		4	152	0.266543	0.000140195	0.00294139	["GADD45A","TP53INP1","TRIAP1","XPC"]		2	152	0.062716	0.00165743	0.0210591	["TRIAP1","XPC"]
GO:0071482	cellular response to light stimulus	Any process that results in a change in state or activity of a cell (in terms of movement, secretion, enzyme production, gene expression, etc.) as a result of a light stimulus, electromagnetic radiation of wavelengths classified as infrared, visible or ultraviolet light.	biological process	38.9389		4	104	0.750941	0.00685907	0.159973	["RHBDD1","TP53INP1","TRIAP1","XPC"]		3	104	0.150188	0.000445473	0.0347611	["TP53INP1","TRIAP1","XPC"]		3	104	0.182371	0.000794933	0.00828609	["TP53INP1","TRIAP1","XPC"]		2	104	0.0429109	0.000781256	0.0187502	["TRIAP1","XPC"]
GO:0009628	response to abiotic stimulus	Any process that results in a change in state or activity of a cell or an organism (in terms of movement, secretion, enzyme production, gene expression, etc.) as a result of an abiotic (non-living) stimulus.	biological process	37.2037				0	1	1	[]		7	1362	1.96689	0.0026554	0.0606916	["BTG2","PPM1D","TIGAR","TNFRSF10B","TP53INP1","TRIAP1","XPC"]		12	1362	2.38836	1.76381e-06	0.000207424	["AEN","BTG2","CCL5","GADD45A","MYO6","PPM1D","TIGAR","TNFRSF10A","TNFRSF10B","TP53INP1","TRIAP1","XPC"]		4	1362	0.561968	0.00134894	0.0196947	["BTG2","TIGAR","TRIAP1","XPC"]
GO:0051716	cellular response to stimulus	Any process that results in a change in state or activity of a cell (in terms of movement, secretion, enzyme production, gene expression, etc.) as a result of a stimulus. The process begins with detection of the stimulus by a cell and ends with a change in state or activity or the cell.	biological process	36.4576		33	2755	19.8927	0.00200749	0.14284	["ASNS","ATF4","BTG2","CBS","CCNK","CDIP1","CEBPB","CREBRF","DNAJB9","GADD45A","GLRX","IRAK2","KIAA0430","MAP1LC3B","MKNK2","MOAP1","NABP1","PCK2","POLD4","PPM1D","RHBDD1","RRM2B","SESN1","SFN","SUSD6","TNFRSF10B","TP53INP1","TP53TG1","TPP1","TRIAP1","XPC","ZNF277","ZNF385A"]		9	2755	3.97854	0.0125741	0.137136	["BTG2","CDIP1","PPM1D","SESN1","TNFRSF10B","TP53INP1","TP53TG1","TRIAP1","XPC"]		15	2755	4.83109	2.37709e-05	0.00107518	["AEN","BTG2","CCL5","GADD45A","MYO6","PPM1D","RRM2B","SESN1","SFN","SUSD6","TNFRSF10A","TNFRSF10B","TP53INP1","TRIAP1","XPC"]		4	2755	1.13673	0.0176605	0.082198	["BTG2","SESN1","TRIAP1","XPC"]
GO:0010823	negative regulation of mitochondrion organization	Any process that decreases the frequency, rate or extent of a process involved in the formation, arrangement of constituent parts, or disassembly of a mitochondrion.	biological process	36.429		2	39	0.281603	0.0322267	0.236383	["TIGAR","TRIAP1"]		2	39	0.0563206	0.00144178	0.0457436	["TIGAR","TRIAP1"]		2	39	0.0683893	0.00212355	0.0143523	["TIGAR","TRIAP1"]		2	39	0.0160916	0.000109547	0.00591555	["TIGAR","TRIAP1"]
GO:0006950	response to stress	Any process that results in a change in state or activity of a cell or an organism (in terms of movement, secretion, enzyme production, gene expression, etc.) as a result of a disturbance in organismal or cellular homeostasis, usually, but not necessarily, exogenous (e.g. temperature, humidity, ionizing radiation).	biological process	36.4183		40	3201	23.1131	0.000235572	0.0851143	["APOBEC3C","ASNS","ATF4","BNIP3L","BTG2","CBS","CCNK","CDIP1","CEBPB","CREBRF","DNAJB9","GADD45A","GK","GLRX","IRAK2","KIAA0430","MAP1LC3B","MOAP1","NABP1","PLAC8","POLD4","PPM1D","RHBDD1","RRM2B","SESN1","SFN","STAT2","SUSD6","TAP1","TNFRSF10B","TNFRSF14","TP53INP1","TP53TG1","TPP1","TRIAP1","TRIM4","TUSC2","XPC","ZNF277","ZNF385A"]		10	3201	4.62262	0.0110062	0.128038	["BTG2","CDIP1","PPM1D","SESN1","TAP1","TNFRSF10B","TP53INP1","TP53TG1","TRIAP1","XPC"]		15	3201	5.61318	0.000141631	0.00294139	["AEN","BTG2","CCL5","GADD45A","MYO6","PPM1D","RRM2B","SESN1","SFN","SUSD6","TAP1","TNFRSF10B","TP53INP1","TRIAP1","XPC"]		4	3201	1.32075	0.0296541	0.0889623	["BTG2","SESN1","TRIAP1","XPC"]
GO:0007050	cell cycle arrest	A regulatory process that halts progression through the cell cycle during one of the normal phases (G1, S, G2, M).	biological process	36.133		7	146	1.05421	9.26353e-05	0.0851143	["AK1","GADD45A","HBP1","PRKAB1","PRKAB2","SESN1","TP53INP1"]		3	146	0.210841	0.00119354	0.0457436	["PRKAB1","SESN1","TP53INP1"]		4	146	0.256021	0.000120027	0.00271446	["GADD45A","PRKAB1","SESN1","TP53INP1"]				0	1	1	[]
GO:0008219	cell death	Any biological process that results in permanent cessation of all vital functions of a cell. A cell should be considered dead when any one of the following molecular or morphological criteria is met: (1) the cell has lost the integrity of its plasma membrane; (2) the cell, including its nucleus, has undergone complete fragmentation into discrete bodies (frequently referred to as "apoptotic bodies…	biological process	35.9683		15	929	6.70793	0.00295087	0.159973	["BNIP3L","CDIP1","DPYSL4","DRAM1","GADD45A","MKNK2","MOAP1","RHBDD1","SFN","SUSD6","TNFRSF10B","TP53INP1","TRIAP1","YPEL3","ZNF385A"]		6	929	1.34159	0.00181032	0.0507678	["CDIP1","DPYSL4","DRAM1","TNFRSF10B","TP53INP1","TRIAP1"]		10	929	1.62907	2.78449e-06	0.000252576	["AEN","DRAM1","GADD45A","SFN","SUSD6","TNFRSF10A","TNFRSF10B","TNFRSF10D","TP53INP1","TRIAP1"]				0	1	1	[]
GO:0016265	death	A permanent cessation of all vital functions: the end of life; can be applied to a whole organism or to a part of an organism.	biological process	35.6784		15	937	6.76569	0.00319817	0.159973	["BNIP3L","CDIP1","DPYSL4","DRAM1","GADD45A","MKNK2","MOAP1","RHBDD1","SFN","SUSD6","TNFRSF10B","TP53INP1","TRIAP1","YPEL3","ZNF385A"]		6	937	1.35314	0.00189107	0.0507678	["CDIP1","DPYSL4","DRAM1","TNFRSF10B","TP53INP1","TRIAP1"]		10	937	1.6431	3.00686e-06	0.000252576	["AEN","DRAM1","GADD45A","SFN","SUSD6","TNFRSF10A","TNFRSF10B","TNFRSF10D","TP53INP1","TRIAP1"]				0	1	1	[]
GO:0009411	response to UV	Any process that results in a change in state or activity of a cell or an organism (in terms of movement, secretion, enzyme production, gene expression, etc.) as a result of an ultraviolet radiation (UV light) stimulus. Ultraviolet radiation is electromagnetic radiation with a wavelength in the range of 10 to 380 nanometers.	biological process	35.2115		4	131	0.945897	0.0150686	0.188422	["RHBDD1","TP53INP1","TRIAP1","XPC"]		3	131	0.189179	0.00087265	0.0457436	["TP53INP1","TRIAP1","XPC"]		3	131	0.229718	0.0015476	0.011818	["TP53INP1","TRIAP1","XPC"]		2	131	0.0540513	0.00123514	0.0196947	["TRIAP1","XPC"]
GO:0043067	regulation of programmed cell death	Any process that modulates the frequency, rate or extent of programmed cell death, cell death resulting from activation of endogenous cellular processes.	biological process	33.2716		21	1568	11.3219	0.00428239	0.159973	["ASNS","ATF4","BNIP3L","BTG2","CBS","CEBPB","GADD45A","GDF15","GLRX","IRAK2","MOAP1","PLAC8","RHBDD1","RRM2B","SERINC3","SFN","TIGAR","TNFRSF10B","TP53INP1","TRIAP1","ZNF385A"]		6	1568	2.26438	0.0222526	0.16883	["BTG2","GDF15","TIGAR","TNFRSF10B","TP53INP1","TRIAP1"]		11	1568	2.7496	4.66438e-05	0.00152014	["BTG2","CCL5","GADD45A","RRM2B","SFN","TIGAR","TNFRSF10A","TNFRSF10B","TNFRSF10D","TP53INP1","TRIAP1"]		3	1568	0.646965	0.021696	0.0852062	["BTG2","TIGAR","TRIAP1"]
GO:0009612	response to mechanical stimulus	Any process that results in a change in state or activity of a cell or an organism (in terms of movement, secretion, enzyme production, gene expression, etc.) as a result of a mechanical stimulus.	biological process	33.0868		5	262	1.89179	0.0416573	0.247245	["ASNS","BTG2","GADD45A","TNFRSF10B","XPC"]		3	262	0.378359	0.00622546	0.105362	["BTG2","TNFRSF10B","XPC"]		5	262	0.459436	8.757e-05	0.00223875	["BTG2","GADD45A","TNFRSF10A","TNFRSF10B","XPC"]		2	262	0.108103	0.00482696	0.0372365	["BTG2","XPC"]
GO:0022402	cell cycle process	The cellular process that ensures successive accurate and complete genome replication and chromosome segregation.	biological process	32.7685		14	1038	7.49497	0.0180126	0.195739	["AK1","CCNK","GADD45A","HBP1","NABP1","POLD4","PPM1D","PRKAB1","PRKAB2","SESN1","SFN","TP53INP1","TRIAP1","XPC"]		6	1038	1.49899	0.00316598	0.0613848	["PPM1D","PRKAB1","SESN1","TP53INP1","TRIAP1","XPC"]		8	1038	1.82021	0.000342709	0.00491495	["GADD45A","PPM1D","PRKAB1","SESN1","SFN","TP53INP1","TRIAP1","XPC"]		3	1038	0.428284	0.00699339	0.0457749	["SESN1","TRIAP1","XPC"]
GO:0042981	regulation of apoptotic process	Any process that modulates the occurrence or rate of cell death by apoptotic process.	biological process	32.6046		20	1552	11.2064	0.00804191	0.168991	["ASNS","ATF4","BNIP3L","BTG2","CBS","CEBPB","GADD45A","GDF15","IRAK2","MOAP1","PLAC8","RHBDD1","RRM2B","SERINC3","SFN","TIGAR","TNFRSF10B","TP53INP1","TRIAP1","ZNF385A"]		6	1552	2.24127	0.0212612	0.168545	["BTG2","GDF15","TIGAR","TNFRSF10B","TP53INP1","TRIAP1"]		11	1552	2.72154	4.24308e-05	0.00146761	["BTG2","CCL5","GADD45A","RRM2B","SFN","TIGAR","TNFRSF10A","TNFRSF10B","TNFRSF10D","TP53INP1","TRIAP1"]		3	1552	0.640363	0.0211063	0.0852062	["BTG2","TIGAR","TRIAP1"]
GO:1901031	regulation of response to reactive oxygen species	Any process that modulates the frequency, rate or extent of response to reactive oxygen species.	biological process	31.8905		3	34	0.2455	0.00187159	0.14165	["GLRX","SESN1","SESN2"]				0	1	1	[]		2	34	0.0596214	0.00161655	0.0120321	["SESN1","SESN2"]		2	34	0.0140286	8.30222e-05	0.00591555	["SESN1","SESN2"]
GO:0010941	regulation of cell death	Any process that modulates the rate or frequency of cell death. Cell death is the specific activation or halting of processes within a cell so that its vital functions markedly cease, rather than simply deteriorating gradually over time, which culminates in cell death.	biological process	31.7051		22	1675	12.0945	0.0043509	0.159973	["ASNS","ATF4","BNIP3L","BTG2","CBS","CEBPB","FTH1","GADD45A","GDF15","GLRX","IRAK2","MOAP1","PLAC8","RHBDD1","RRM2B","SERINC3","SFN","TIGAR","TNFRSF10B","TP53INP1","TRIAP1","ZNF385A"]		6	1675	2.4189	0.0297152	0.192048	["BTG2","GDF15","TIGAR","TNFRSF10B","TP53INP1","TRIAP1"]		11	1675	2.93723	8.53517e-05	0.00223875	["BTG2","CCL5","GADD45A","RRM2B","SFN","TIGAR","TNFRSF10A","TNFRSF10B","TNFRSF10D","TP53INP1","TRIAP1"]		3	1675	0.691114	0.0258842	0.0879926	["BTG2","TIGAR","TRIAP1"]
GO:0048523	negative regulation of cellular process	Any process that stops, prevents, or reduces the frequency, rate or extent of a cellular process, any of those that are carried out at the cellular level, but are not necessarily restricted to a single cell. For example, cell communication occurs among more than one cell, but occurs at the cellular level.	biological process	31.0992		45	4256	30.7308	0.00331281	0.159973	["AK1","APOBEC3C","ASNS","ATF4","BCDIN3D","BNIP3L","BTG2","CBS","CCNK","CEBPB","CREBRF","FTH1","GADD45A","GLRX","HBP1","HES2","IRAK2","KANK3","KIAA0430","KLHL12","MXD4","NABP1","PHPT1","PLAC8","PPM1D","PRKAB1","PRKAB2","RHBDD1","RHBDF2","RRM2B","SESN1","SFN","STXBP3","TIGAR","TNFRSF10B","TNFRSF14","TOM1L1","TP53INP1","TRIAP1","VPS28","WARS","XPC","ZFP90","ZNF219","ZNF385A"]		11	4256	6.14617	0.0287463	0.189292	["BTG2","HES2","MXD4","PPM1D","PRKAB1","SESN1","TIGAR","TNFRSF10B","TP53INP1","TRIAP1","XPC"]		17	4256	7.4632	0.000292336	0.00440752	["BTG2","CCL5","GADD45A","HES2","PPM1D","PRKAB1","RRM2B","SESN1","SFN","TIGAR","TNFRSF10A","TNFRSF10B","TNFRSF10D","TP53INP1","TRIAP1","XPC","ZNF219"]		5	4256	1.75605	0.0156154	0.0803079	["BTG2","SESN1","TIGAR","TRIAP1","XPC"]
GO:0048519	negative regulation of biological process	Any process that stops, prevents, or reduces the frequency, rate or extent of a biological process. Biological processes are regulated by many means; examples include the control of gene expression, protein modification or interaction with a protein or substrate molecule.	biological process	31.0037		48	4651	33.583	0.00376307	0.159973	["AK1","APOBEC3C","ASNS","ATF4","BBS2","BCDIN3D","BNIP3L","BTG2","CBS","CCNK","CEBPB","CREBRF","FTH1","GADD45A","GLRX","HBP1","HES2","IRAK2","KANK3","KIAA0430","KLHL12","MXD4","NABP1","PHPT1","PLAC8","PPM1D","PRKAB1","PRKAB2","RHBDD1","RHBDF2","RRM2B","SESN1","SFN","STXBP3","TAP1","TIGAR","TNFRSF10B","TNFRSF14","TOM1L1","TP53INP1","TRIAP1","TUSC2","VPS28","WARS","XPC","ZFP90","ZNF219","ZNF385A"]		12	4651	6.71659	0.0214674	0.168545	["BTG2","HES2","MXD4","PPM1D","PRKAB1","SESN1","TAP1","TIGAR","TNFRSF10B","TP53INP1","TRIAP1","XPC"]		18	4651	8.15586	0.000251274	0.0039221	["BTG2","CCL5","GADD45A","HES2","PPM1D","PRKAB1","RRM2B","SESN1","SFN","TAP1","TIGAR","TNFRSF10A","TNFRSF10B","TNFRSF10D","TP53INP1","TRIAP1","XPC","ZNF219"]		5	4651	1.91903	0.0228808	0.0863183	["BTG2","SESN1","TIGAR","TRIAP1","XPC"]
GO:0045569	TRAIL binding	Interacting selectively and non-covalently with TRAIL (TNF-related apoptosis inducing ligand), a member of the tumor necrosis factor ligand family that rapidly induces apoptosis in a variety of transformed cell lines.	molecular function	30.7277		1	4	0.0288824	0.0285732	0.219724	["TNFRSF10B"]				0	1	1	[]		3	4	0.00701429	1.96826e-08	1.15734e-05	["TNFRSF10A","TNFRSF10B","TNFRSF10D"]				0	1	1	[]
GO:0006915	apoptotic process	A programmed cell death process which begins when a cell receives an internal (e.g. DNA damage) or external signal (e.g. an extracellular death ligand), and proceeds through a series of biochemical events (signaling pathway phase) which trigger an execution phase. The execution phase is the last step of an apoptotic process, and is typically characterized by rounding-up of the cell, retraction of…	biological process	30.3044		13	856	6.18082	0.00912192	0.176072	["BNIP3L","CDIP1","DRAM1","GADD45A","MKNK2","MOAP1","RHBDD1","SFN","TNFRSF10B","TP53INP1","TRIAP1","YPEL3","ZNF385A"]		5	856	1.23616	0.00699038	0.105362	["CDIP1","DRAM1","TNFRSF10B","TP53INP1","TRIAP1"]		9	856	1.50106	1.1827e-05	0.00069543	["AEN","DRAM1","GADD45A","SFN","TNFRSF10A","TNFRSF10B","TNFRSF10D","TP53INP1","TRIAP1"]				0	1	1	[]
GO:0051726	regulation of cell cycle	Any process that modulates the rate or extent of progression through the cell cycle.	biological process	29.7832		14	979	7.06896	0.0113289	0.183929	["AK1","ASNS","CCNK","GADD45A","HBP1","NABP1","PRKAB1","PRKAB2","SESN1","SFN","TOM1L1","TP53INP1","TRIAP1","XPC"]		5	979	1.41379	0.0121138	0.136378	["PRKAB1","SESN1","TP53INP1","TRIAP1","XPC"]		7	979	1.71675	0.00132873	0.010605	["GADD45A","PRKAB1","SESN1","SFN","TP53INP1","TRIAP1","XPC"]		3	979	0.40394	0.00593563	0.0427365	["SESN1","TRIAP1","XPC"]
GO:0002064	epithelial cell development	The process whose specific outcome is the progression of an epithelial cell over time, from its formation to the mature structure. An epithelial cell is a cell usually found in a two-dimensional sheet with a free surface.	biological process	29.7154		4	144	1.03976	0.0205777	0.195739	["ACTA2","MARVELD2","SFN","TIGAR"]		2	144	0.207953	0.0182487	0.15922	["ACTA2","TIGAR"]		3	144	0.252514	0.00202816	0.013867	["ACTA2","SFN","TIGAR"]		2	144	0.0594151	0.00148947	0.0201078	["ACTA2","TIGAR"]
GO:0012501	programmed cell death	A process which begins when a cell receives an internal or external signal and activates a series of biochemical events (signaling pathway). The process ends with the death of the cell.	biological process	29.3148		13	886	6.39744	0.0119223	0.183929	["BNIP3L","CDIP1","DRAM1","GADD45A","MKNK2","MOAP1","RHBDD1","SFN","TNFRSF10B","TP53INP1","TRIAP1","YPEL3","ZNF385A"]		5	886	1.27949	0.00806217	0.108219	["CDIP1","DRAM1","TNFRSF10B","TP53INP1","TRIAP1"]		9	886	1.55366	1.55794e-05	0.000832789	["AEN","DRAM1","GADD45A","SFN","TNFRSF10A","TNFRSF10B","TNFRSF10D","TP53INP1","TRIAP1"]				0	1	1	[]
GO:0005829	cytosol	The part of the cytoplasm that does not contain organelles but which does contain other particulate matter, such as protein complexes.	cellular component	29.0041		38	3192	23.0481	0.000930285	0.117294	["ACTA2","AK1","ANKRA2","ASNS","BBS1","BBS2","BNIP3L","CARS","CBS","CMBL","DPYSL4","FTH1","GK","GLRX","GLS","GLTP","IRAK2","ISCU","KLHL12","MAP1LC3B","MARS","MOAP1","NADSYN1","OSTM1","PHPT1","PRKAB1","PRKAB2","SARS","SESN1","SESN2","SFN","STAT2","STXBP3","TIGAR","TOM1L1","TP53INP1","VPS28","WARS"]		10	3192	4.60962	0.0107928	0.128038	["ACTA2","ANKRA2","CMBL","DPYSL4","ISCU","NADSYN1","PRKAB1","SESN1","TIGAR","TP53INP1"]		10	3192	5.5974	0.0425219	0.114168	["ACTA2","ANKRA2","ISCU","MYO6","PRKAB1","SESN1","SESN2","SFN","TIGAR","TP53INP1"]		5	3192	1.31704	0.00435052	0.0365378	["ACTA2","ISCU","SESN1","SESN2","TIGAR"]
GO:1902882	regulation of response to oxidative stress	Any process that modulates the frequency, rate or extent of response to oxidative stress.	biological process	28.9182		4	64	0.462118	0.00118273	0.117294	["ATF4","GLRX","SESN1","SESN2"]				0	1	1	[]		2	64	0.112229	0.00562134	0.0292509	["SESN1","SESN2"]		2	64	0.0264067	0.000296505	0.00914929	["SESN1","SESN2"]
GO:0050896	response to stimulus	Any process that results in a change in state or activity of a cell or an organism (in terms of movement, secretion, enzyme production, gene expression, etc.) as a result of a stimulus. The process begins with detection of the stimulus and ends with a change in state or activity or the cell or organism.	biological process	27.5219		52	5595	40.3992	0.0205957	0.195739	["ACTA2","AK1","APOBEC3C","ASNS","ATF4","BBS1","BBS2","BNIP3L","BTG2","C12orf76","CBS","CCNK","CDIP1","CEBPB","CREBRF","DNAJB9","FTH1","GADD45A","GK","GLRX","IRAK2","KIAA0430","MAP1LC3B","MKNK2","MOAP1","NABP1","PCK2","PLAC8","POLD4","PPM1D","RHBDD1","RRM2B","SESN1","SESN2","SFN","SPATA7","STAT2","STXBP3","SUSD6","TAP1","TIGAR","TNFRSF10B","TNFRSF14","TP53INP1","TP53TG1","TPP1","TRIAP1","TRIM4","…				0	1	1	[]		20	5595	9.81123	0.000253469	0.0039221	["ACTA2","AEN","BTG2","CCL5","GADD45A","MYO6","PPM1D","RRM2B","SESN1","SESN2","SFN","SUSD6","TAP1","TIGAR","TNFRSF10A","TNFRSF10B","TP53INP1","TRIAP1","XPC","XPR1"]		7	5595	2.30853	0.000994002	0.0190898	["ACTA2","BTG2","SESN1","SESN2","TIGAR","TRIAP1","XPC"]
GO:0032774	RNA biosynthetic process	The chemical reactions and pathways resulting in the formation of RNA, ribonucleic acid, one of the two main type of nucleic acid, consisting of a long, unbranched macromolecule formed from ribonucleotides joined in 3',5'-phosphodiester linkage. Includes polymerization of ribonucleotide monomers. Refers not only to transcription but also to e.g. viral RNA replication.	biological process	26.9914		30	2698	19.4811	0.00969401	0.183421	["ATF4","BTG2","CCNK","CEBPB","CLP1","CREBRF","GLS","HBP1","HES2","HOXC13","MARS","MXD4","PRKAB1","PRKAB2","RRM2B","SARS","SESN1","SESN2","SFN","STAT2","TIGAR","TP53INP1","ZFP90","ZNF219","ZNF277","ZNF337","ZNF385A","ZNF564","ZNF654","ZNF79"]		8	2698	3.89623	0.0327831	0.203663	["BTG2","HES2","MXD4","PRKAB1","SESN1","TIGAR","TP53INP1","ZNF337"]		12	2698	4.73114	0.00143699	0.0111177	["BTG2","HES2","PRKAB1","RRM2B","SESN1","SESN2","SFN","TIGAR","TP53INP1","ZNF219","ZNF337","ZNF79"]		4	2698	1.11321	0.0164128	0.080572	["BTG2","SESN1","SESN2","TIGAR"]
GO:0048468	cell development	The process whose specific outcome is the progression of the cell over time, from its formation to the mature structure. Cell development does not include the steps involved in committing a cell to a specific fate.	biological process	26.9729		10	704	5.08329	0.0316611	0.2359	["ACTA2","BTG2","DPYSL4","GDF15","KIAA0430","MARVELD2","MTURN","SFN","TIGAR","ZNF385A"]		5	704	1.01666	0.00305368	0.0613848	["ACTA2","BTG2","DPYSL4","GDF15","TIGAR"]		4	704	1.23451	0.0337305	0.0969459	["ACTA2","BTG2","SFN","TIGAR"]		3	704	0.290474	0.00232794	0.0239445	["ACTA2","BTG2","TIGAR"]
GO:0043154	negative regulation of cysteine-type endopeptidase activity involved in apoptotic process	Any process that stops, prevents, or reduces the frequency, rate or extent of a cysteine-type endopeptidase activity involved in the apoptotic process.	biological process	26.7311		3	100	0.722059	0.0358766	0.237744	["SFN","TNFRSF10B","TRIAP1"]		2	100	0.144412	0.00912235	0.117915	["TNFRSF10B","TRIAP1"]		4	100	0.175357	2.74291e-05	0.00115202	["SFN","TNFRSF10A","TNFRSF10B","TRIAP1"]				0	1	1	[]
GO:2000117	negative regulation of cysteine-type endopeptidase activity	Any process that stops, prevents, or reduces the frequency, rate or extent of cysteine-type endopeptidase activity.	biological process	26.3745		3	103	0.743721	0.038638	0.246951	["SFN","TNFRSF10B","TRIAP1"]		2	103	0.148744	0.009655	0.120343	["TNFRSF10B","TRIAP1"]		4	103	0.180618	3.08124e-05	0.00120785	["SFN","TNFRSF10A","TNFRSF10B","TRIAP1"]				0	1	1	[]
GO:0034654	nucleobase-containing compound biosynthetic process	The chemical reactions and pathways resulting in the formation of nucleobases, nucleosides, nucleotides and nucleic acids.	biological process	26.315		33	2986	21.5607	0.00714131	0.159973	["AK1","ATF4","BTG2","CCNK","CEBPB","CLP1","CREBRF","GLS","HBP1","HES2","HOXC13","MARS","MXD4","NADSYN1","POLD4","PRKAB1","PRKAB2","RRM2B","SARS","SESN1","SESN2","SFN","STAT2","TIGAR","TP53INP1","ZFP90","ZNF219","ZNF277","ZNF337","ZNF385A","ZNF564","ZNF654","ZNF79"]		9	2986	4.31214	0.020724	0.168545	["BTG2","HES2","MXD4","NADSYN1","PRKAB1","SESN1","TIGAR","TP53INP1","ZNF337"]		12	2986	5.23616	0.00346423	0.0207854	["BTG2","HES2","PRKAB1","RRM2B","SESN1","SESN2","SFN","TIGAR","TP53INP1","ZNF219","ZNF337","ZNF79"]		4	2986	1.23204	0.0233631	0.0863183	["BTG2","SESN1","SESN2","TIGAR"]
GO:2001233	regulation of apoptotic signaling pathway	Any process that modulates the frequency, rate or extent of apoptotic signaling pathway.	biological process	25.9929		8	411	2.96766	0.0100619	0.183929	["MOAP1","RRM2B","SERINC3","SFN","TNFRSF10B","TP53INP1","TRIAP1","ZNF385A"]		3	411	0.593532	0.0209199	0.168545	["TNFRSF10B","TP53INP1","TRIAP1"]		6	411	0.720718	7.11383e-05	0.00199187	["RRM2B","SFN","TNFRSF10A","TNFRSF10B","TP53INP1","TRIAP1"]				0	1	1	[]
GO:0008285	negative regulation of cell proliferation	Any process that stops, prevents or reduces the rate or extent of cell proliferation.	biological process	25.9232		10	689	4.97499	0.0278903	0.219724	["BTG2","CEBPB","FTH1","MXD4","PPM1D","SESN1","SFN","TNFRSF14","TP53INP1","WARS"]		5	689	0.994997	0.00278242	0.0606916	["BTG2","MXD4","PPM1D","SESN1","TP53INP1"]		5	689	1.20821	0.00661335	0.0321376	["BTG2","PPM1D","SESN1","SFN","TP53INP1"]		2	689	0.284285	0.0306234	0.0906117	["BTG2","SESN1"]
GO:0018130	heterocycle biosynthetic process	The chemical reactions and pathways resulting in the formation of heterocyclic compounds, those with a cyclic molecular structure and at least two different atoms in the ring (or rings).	biological process	25.1774		33	3059	22.0878	0.0101924	0.183929	["AK1","ATF4","BTG2","CCNK","CEBPB","CLP1","CREBRF","GLS","HBP1","HES2","HOXC13","MARS","MXD4","NADSYN1","POLD4","PRKAB1","PRKAB2","RRM2B","SARS","SESN1","SESN2","SFN","STAT2","TIGAR","TP53INP1","ZFP90","ZNF219","ZNF277","ZNF337","ZNF385A","ZNF564","ZNF654","ZNF79"]		9	3059	4.41756	0.0239792	0.172472	["BTG2","HES2","MXD4","NADSYN1","PRKAB1","SESN1","TIGAR","TP53INP1","ZNF337"]		12	3059	5.36418	0.00424688	0.0242443	["BTG2","HES2","PRKAB1","RRM2B","SESN1","SESN2","SFN","TIGAR","TP53INP1","ZNF219","ZNF337","ZNF79"]		4	3059	1.26216	0.0253896	0.0879926	["BTG2","SESN1","SESN2","TIGAR"]
GO:0019438	aromatic compound biosynthetic process	The chemical reactions and pathways resulting in the formation of aromatic compounds, any substance containing an aromatic carbon ring.	biological process	25.1014		33	3064	22.1239	0.010436	0.183929	["AK1","ATF4","BTG2","CCNK","CEBPB","CLP1","CREBRF","GLS","HBP1","HES2","HOXC13","MARS","MXD4","NADSYN1","POLD4","PRKAB1","PRKAB2","RRM2B","SARS","SESN1","SESN2","SFN","STAT2","TIGAR","TP53INP1","ZFP90","ZNF219","ZNF277","ZNF337","ZNF385A","ZNF564","ZNF654","ZNF79"]		9	3064	4.42478	0.0242153	0.172472	["BTG2","HES2","MXD4","NADSYN1","PRKAB1","SESN1","TIGAR","TP53INP1","ZNF337"]		12	3064	5.37294	0.00430541	0.0243421	["BTG2","HES2","PRKAB1","RRM2B","SESN1","SESN2","SFN","TIGAR","TP53INP1","ZNF219","ZNF337","ZNF79"]		4	3064	1.26422	0.0255325	0.0879926	["BTG2","SESN1","SESN2","TIGAR"]
GO:0044271	cellular nitrogen compound biosynthetic process	The chemical reactions and pathways resulting in the formation of organic and inorganic nitrogenous compounds.	biological process	24.6885		34	3145	22.7088	0.00875417	0.174134	["AK1","ASNS","ATF4","BTG2","CCNK","CEBPB","CLP1","CREBRF","GLS","HBP1","HES2","HOXC13","MARS","MXD4","NADSYN1","POLD4","PRKAB1","PRKAB2","RRM2B","SARS","SESN1","SESN2","SFN","STAT2","TIGAR","TP53INP1","ZFP90","ZNF219","ZNF277","ZNF337","ZNF385A","ZNF564","ZNF654","ZNF79"]		9	3145	4.54175	0.0282836	0.189292	["BTG2","HES2","MXD4","NADSYN1","PRKAB1","SESN1","TIGAR","TP53INP1","ZNF337"]		12	3145	5.51498	0.00534979	0.0283394	["BTG2","HES2","PRKAB1","RRM2B","SESN1","SESN2","SFN","TIGAR","TP53INP1","ZNF219","ZNF337","ZNF79"]		4	3145	1.29764	0.0279207	0.0885198	["BTG2","SESN1","SESN2","TIGAR"]
GO:0090304	nucleic acid metabolic process	Any cellular metabolic process involving nucleic acids.	biological process	24.6143		40	3896	28.1314	0.0100601	0.183929	["APOBEC3C","ATF4","BCDIN3D","BTG2","CARS","CBS","CCNK","CEBPB","CLP1","CREBRF","GADD45A","GLS","HBP1","HES2","HOXC13","KIAA0430","MARS","MXD4","NABP1","POLD4","PRKAB1","PRKAB2","RRM2B","SARS","SESN1","SESN2","SFN","STAT2","TIGAR","TP53INP1","WARS","XPC","ZFP90","ZNF219","ZNF277","ZNF337","ZNF385A","ZNF564","ZNF654","ZNF79"]				0	1	1	[]		16	3896	6.83192	0.000364855	0.00510798	["AEN","BTG2","DUSP11","GADD45A","HES2","PRKAB1","RRM2B","SESN1","SESN2","SFN","TIGAR","TP53INP1","XPC","ZNF219","ZNF337","ZNF79"]		5	3896	1.60751	0.0106078	0.0613395	["BTG2","SESN1","SESN2","TIGAR","XPC"]
GO:0043549	regulation of kinase activity	Any process that modulates the frequency, rate or extent of kinase activity, the catalysis of the transfer of a phosphate group, usually from ATP, to a substrate molecule.	biological process	24.2184		11	784	5.66094	0.0268253	0.219724	["CBS","CCNK","GADD45A","IRAK2","PRKAB1","PRKAB2","SESN2","SFN","TIGAR","TNFRSF10B","TOM1L1"]				0	1	1	[]		8	784	1.3748	4.91202e-05	0.00152014	["CCL5","GADD45A","PRKAB1","SESN2","SFN","TIGAR","TNFRSF10A","TNFRSF10B"]		2	784	0.323482	0.0388809	0.104978	["SESN2","TIGAR"]
GO:1901362	organic cyclic compound biosynthetic process	The chemical reactions and pathways resulting in the formation of organic cyclic compound.	biological process	24.0393		34	3189	23.0265	0.0107609	0.183929	["AK1","ATF4","BTG2","CCNK","CEBPB","CLP1","CREBRF","GLS","HBP1","HES2","HOXC13","MARS","MXD4","NADSYN1","POLD4","PRKAB1","PRKAB2","RRM2B","SARS","SESN1","SESN2","SFN","STAT2","TIGAR","TM7SF2","TP53INP1","ZFP90","ZNF219","ZNF277","ZNF337","ZNF385A","ZNF564","ZNF654","ZNF79"]		9	3189	4.60529	0.0306928	0.19476	["BTG2","HES2","MXD4","NADSYN1","PRKAB1","SESN1","TIGAR","TP53INP1","ZNF337"]		12	3189	5.59214	0.00599863	0.0298915	["BTG2","HES2","PRKAB1","RRM2B","SESN1","SESN2","SFN","TIGAR","TP53INP1","ZNF219","ZNF337","ZNF79"]		4	3189	1.3158	0.0292769	0.0889623	["BTG2","SESN1","SESN2","TIGAR"]
GO:0010467	gene expression	The process in which a gene's sequence is converted into a mature gene product or products (proteins or RNA). This includes the production of an RNA transcript as well as any processing to produce a mature RNA product or an mRNA (for protein-coding genes) and the translation of that mRNA into protein. Protein maturation is included when required to form an active form of a product from an inactiv…	biological process	23.8457		13	822	5.93532	0.00660447	0.159973	["CARS","CLP1","GLS","MARS","PRKAB1","PRKAB2","RRM2B","SARS","SESN1","SESN2","SFN","TIGAR","WARS"]				0	1	1	[]		6	822	1.44144	0.00277266	0.0179156	["PRKAB1","RRM2B","SESN1","SESN2","SFN","TIGAR"]		3	822	0.339161	0.00362249	0.0340199	["SESN1","SESN2","TIGAR"]
GO:1902254	negative regulation of intrinsic apoptotic signaling pathway by p53 class mediator	Any process that stops, prevents or reduces the frequency, rate or extent of intrinsic apoptotic signaling pathway by p53 class mediator.	biological process	22.9362		3	18	0.129971	0.000277696	0.0851143	["RRM2B","TRIAP1","ZNF385A"]				0	1	1	[]		2	18	0.0315643	0.000448695	0.00561346	["RRM2B","TRIAP1"]				0	1	1	[]
GO:2001235	positive regulation of apoptotic signaling pathway	Any process that activates or increases the frequency, rate or extent of apoptotic signaling pathway.	biological process	22.3015		5	199	1.4369	0.0148241	0.186992	["MOAP1","SERINC3","SFN","TNFRSF10B","TP53INP1"]		2	199	0.287379	0.033263	0.203663	["TNFRSF10B","TP53INP1"]		4	199	0.348961	0.000392315	0.00533581	["SFN","TNFRSF10A","TNFRSF10B","TP53INP1"]				0	1	1	[]
GO:0006139	nucleobase-containing compound metabolic process	Any cellular metabolic process involving nucleobases, nucleosides, nucleotides and nucleic acids.	biological process	22.1705		44	4361	31.489	0.00902453	0.175521	["AK1","APOBEC3C","ATF4","BCDIN3D","BTG2","CARS","CBS","CCNK","CEBPB","CLP1","CREBRF","GADD45A","GLRX","GLS","HBP1","HES2","HOXC13","KIAA0430","MARS","MXD4","NABP1","NADSYN1","PCK2","POLD4","PRKAB1","PRKAB2","RRM2B","SARS","SESN1","SESN2","SFN","STAT2","TIGAR","TP53INP1","WARS","XPC","ZFP90","ZNF219","ZNF277","ZNF337","ZNF385A","ZNF564","ZNF654","ZNF79"]				0	1	1	[]		16	4361	7.64733	0.00135268	0.010605	["AEN","BTG2","DUSP11","GADD45A","HES2","PRKAB1","RRM2B","SESN1","SESN2","SFN","TIGAR","TP53INP1","XPC","ZNF219","ZNF337","ZNF79"]		5	4361	1.79937	0.0173541	0.082198	["BTG2","SESN1","SESN2","TIGAR","XPC"]
GO:0097193	intrinsic apoptotic signaling pathway	A series of molecular signals in which an intracellular signal is conveyed to trigger the apoptotic death of a cell. The pathway starts with reception of an intracellular signal (e.g. DNA damage, endoplasmic reticulum stress, oxidative stress etc.), and ends when the execution phase of apoptosis is triggered. The intrinsic apoptotic signaling pathway is crucially regulated by permeabilization of …	biological process	22.1146		6	181	1.30693	0.00203613	0.14284	["ATF4","CDIP1","CEBPB","MOAP1","SFN","TNFRSF10B"]		2	181	0.261385	0.0279439	0.189292	["CDIP1","TNFRSF10B"]		3	181	0.317396	0.00387047	0.0223121	["AEN","SFN","TNFRSF10B"]				0	1	1	[]
GO:0006807	nitrogen compound metabolic process	The chemical reactions and pathways involving organic or inorganic compounds that contain nitrogen, including (but not limited to) nitrogen fixation, nitrification, denitrification, assimilatory/dissimilatory nitrate reduction and the interconversion of nitrogenous organic matter and ammonium.	biological process	21.8961		51	5268	38.0381	0.0101464	0.183929	["AK1","APOBEC3C","ASNS","ATF4","ATP6AP2","BCDIN3D","BTG2","CARS","CBS","CCNK","CEBPB","CLP1","CREBRF","FUCA1","GADD45A","GLRX","GLS","GLTP","HBP1","HES2","HOXC13","ISCU","KIAA0430","MARS","MXD4","NABP1","NADSYN1","PCK2","POLD4","PRKAB1","PRKAB2","RRM2B","SARS","SERINC3","SESN1","SESN2","SFN","STAT2","TIGAR","TP53INP1","TPP1","WARS","XPC","ZFP90","ZNF219","ZNF277","ZNF337","ZNF385A","ZNF564","ZNF…				0	1	1	[]		17	5268	9.23782	0.00380836	0.0221979	["AEN","BTG2","DUSP11","GADD45A","HES2","ISCU","PRKAB1","RRM2B","SESN1","SESN2","SFN","TIGAR","TP53INP1","XPC","ZNF219","ZNF337","ZNF79"]		6	5268	2.1736	0.00663076	0.0447576	["BTG2","ISCU","SESN1","SESN2","TIGAR","XPC"]
GO:0046483	heterocycle metabolic process	The chemical reactions and pathways involving heterocyclic compounds, those with a cyclic molecular structure and at least two different atoms in the ring (or rings).	biological process	21.7692		44	4558	32.9114	0.0193818	0.195739	["AK1","APOBEC3C","ATF4","BCDIN3D","BTG2","CARS","CBS","CCNK","CEBPB","CLP1","CREBRF","GADD45A","GLRX","GLS","HBP1","HES2","HOXC13","KIAA0430","MARS","MXD4","NABP1","NADSYN1","PCK2","POLD4","PRKAB1","PRKAB2","RRM2B","SARS","SESN1","SESN2","SFN","STAT2","TIGAR","TP53INP1","WARS","XPC","ZFP90","ZNF219","ZNF277","ZNF337","ZNF385A","ZNF564","ZNF654","ZNF79"]				0	1	1	[]		17	4558	7.99278	0.000687794	0.00777736	["AEN","BTG2","CCL5","DUSP11","GADD45A","HES2","PRKAB1","RRM2B","SESN1","SESN2","SFN","TIGAR","TP53INP1","XPC","ZNF219","ZNF337","ZNF79"]		5	4558	1.88065	0.0209879	0.0852062	["BTG2","SESN1","SESN2","TIGAR","XPC"]
GO:0006725	cellular aromatic compound metabolic process	The chemical reactions and pathways involving aromatic compounds, any organic compound characterized by one or more planar rings, each of which contains conjugated double bonds and delocalized pi electrons, as carried out by individual cells.	biological process	21.5188		44	4582	33.0847	0.0211361	0.195739	["AK1","APOBEC3C","ATF4","BCDIN3D","BTG2","CARS","CBS","CCNK","CEBPB","CLP1","CREBRF","GADD45A","GLRX","GLS","HBP1","HES2","HOXC13","KIAA0430","MARS","MXD4","NABP1","NADSYN1","PCK2","POLD4","PRKAB1","PRKAB2","RRM2B","SARS","SESN1","SESN2","SFN","STAT2","TIGAR","TP53INP1","WARS","XPC","ZFP90","ZNF219","ZNF277","ZNF337","ZNF385A","ZNF564","ZNF654","ZNF79"]				0	1	1	[]		17	4582	8.03487	0.000733565	0.00813842	["AEN","BTG2","CCL5","DUSP11","GADD45A","HES2","PRKAB1","RRM2B","SESN1","SESN2","SFN","TIGAR","TP53INP1","XPC","ZNF219","ZNF337","ZNF79"]		5	4582	1.89056	0.0214652	0.0852062	["BTG2","SESN1","SESN2","TIGAR","XPC"]
GO:0043170	macromolecule metabolic process	The chemical reactions and pathways involving macromolecules, any molecule of high relative molecular mass, the structure of which essentially comprises the multiple repetition of units derived, actually or conceptually, from molecules of low relative molecular mass.	biological process	20.9652		67	7337	52.9775	0.00963779	0.183421	["APOBEC3C","ASNS","ATF4","ATP6AP2","BCDIN3D","BNIP3L","BTG2","CARS","CBS","CCNK","CEBPB","CLP1","CREBRF","DNAJB9","FUCA1","GADD45A","GLRX","GLS","HBP1","HES2","HOXC13","IRAK2","ISCU","KIAA0430","KLHL12","MARS","MKNK2","MST1","MXD4","NABP1","NEURL2","PCNP","PHPT1","POLD4","PPM1D","PRKAB1","PRKAB2","PRKX","RHBDD1","RHBDF2","RHBDL1","RRM2B","SARS","SESN1","SESN2","SFN","STAT2","TIGAR","TNFRSF10B","…				0	1	1	[]		22	7337	12.866	0.00134514	0.010605	["AEN","BTG2","CCL5","DUSP11","GADD45A","HES2","ISCU","PPM1D","PRKAB1","PRKX","RRM2B","SESN1","SESN2","SFN","TIGAR","TNFRSF10A","TNFRSF10B","TP53INP1","XPC","ZNF219","ZNF337","ZNF79"]		6	7337	3.02728	0.0376796	0.103827	["BTG2","ISCU","SESN1","SESN2","TIGAR","XPC"]
GO:0036462	TRAIL-activated apoptotic signaling pathway	An extrinsic apoptotic signaling pathway initiated by the binding of the ligand TRAIL (tumor necrosis factor-related apoptosis-inducing ligand) to a death receptor on the cell surface.	biological process	20.9014		1	4	0.0288824	0.0285732	0.219724	["TNFRSF10B"]				0	1	1	[]		2	4	0.00701429	1.7869e-05	0.000875579	["TNFRSF10A","TNFRSF10B"]				0	1	1	[]
GO:0006914	autophagy	The process in which cells digest parts of their own cytoplasm; allows for both recycling of macromolecular constituents under conditions of cellular stress and remodeling the intracellular structure for cell differentiation.	biological process	20.9005		4	137	0.989221	0.0174782	0.195739	["DRAM1","MAP1LC3B","SESN2","TP53INP1"]		2	137	0.197844	0.0166144	0.15922	["DRAM1","TP53INP1"]		3	137	0.240239	0.00175929	0.0127711	["DRAM1","SESN2","TP53INP1"]				0	1	1	[]
GO:1902253	regulation of intrinsic apoptotic signaling pathway by p53 class mediator	Any process that modulates the frequency, rate or extent of intrinsic apoptotic signaling pathway by p53 class mediator.	biological process	20.5342		3	25	0.180515	0.000754301	0.117294	["RRM2B","TRIAP1","ZNF385A"]				0	1	1	[]		2	25	0.0438393	0.000873052	0.00870092	["RRM2B","TRIAP1"]				0	1	1	[]
GO:0006259	DNA metabolic process	Any cellular metabolic process involving deoxyribonucleic acid. This is one of the two main types of nucleic acid, consisting of a long, unbranched macromolecule formed from one, or more commonly, two, strands of linked deoxyribonucleotides.	biological process	20.1975		10	729	5.26381	0.0387256	0.246951	["APOBEC3C","BTG2","CBS","GADD45A","KIAA0430","NABP1","POLD4","RRM2B","SESN2","XPC"]				0	1	1	[]		5	729	1.27835	0.00834811	0.0383491	["BTG2","GADD45A","RRM2B","SESN2","XPC"]		3	729	0.300789	0.00257251	0.0252574	["BTG2","SESN2","XPC"]
GO:1901797	negative regulation of signal transduction by p53 class mediator	Any process that stops, prevents or reduces the frequency, rate or extent of signal transduction by p53 class mediator.	biological process	19.9793		3	27	0.194956	0.000949205	0.117294	["RRM2B","TRIAP1","ZNF385A"]				0	1	1	[]		2	27	0.0473464	0.00101923	0.00951281	["RRM2B","TRIAP1"]				0	1	1	[]
GO:0009605	response to external stimulus	Any process that results in a change in state or activity of a cell or an organism (in terms of movement, secretion, enzyme production, gene expression, etc.) as a result of an external stimulus.	biological process	19.8997		18	1583	11.4302	0.0362879	0.239367	["ACTA2","APOBEC3C","ASNS","ATF4","BNIP3L","BTG2","CBS","CEBPB","GADD45A","GLRX","MAP1LC3B","PLAC8","PPM1D","STAT2","TNFRSF10B","TNFRSF14","TUSC2","XPC"]				0	1	1	[]		9	1583	2.7759	0.00126581	0.010605	["ACTA2","BTG2","CCL5","GADD45A","PPM1D","TNFRSF10A","TNFRSF10B","XPC","XPR1"]		3	1583	0.653154	0.0222575	0.0858503	["ACTA2","BTG2","XPC"]
GO:0071496	cellular response to external stimulus	Any process that results in a change in state or activity of a cell (in terms of movement, secretion, enzyme production, gene expression, etc.) as a result of an external stimulus.	biological process	19.8992		7	300	2.16618	0.0061916	0.159973	["ASNS","ATF4","CBS","GADD45A","MAP1LC3B","PPM1D","TNFRSF10B"]				0	1	1	[]		5	300	0.526071	0.000165178	0.00299465	["CCL5","GADD45A","PPM1D","TNFRSF10A","TNFRSF10B"]				0	1	1	[]
GO:1901360	organic cyclic compound metabolic process	The chemical reactions and pathways involving organic cyclic compound.	biological process	19.84		45	4813	34.7527	0.0302663	0.227509	["AK1","APOBEC3C","ATF4","BCDIN3D","BTG2","CARS","CBS","CCNK","CEBPB","CLP1","CREBRF","GADD45A","GLRX","GLS","HBP1","HES2","HOXC13","KIAA0430","MARS","MXD4","NABP1","NADSYN1","PCK2","POLD4","PRKAB1","PRKAB2","RRM2B","SARS","SESN1","SESN2","SFN","STAT2","TIGAR","TM7SF2","TP53INP1","WARS","XPC","ZFP90","ZNF219","ZNF277","ZNF337","ZNF385A","ZNF564","ZNF654","ZNF79"]				0	1	1	[]		17	4813	8.43994	0.00133027	0.010605	["AEN","BTG2","CCL5","DUSP11","GADD45A","HES2","PRKAB1","RRM2B","SESN1","SESN2","SFN","TIGAR","TP53INP1","XPC","ZNF219","ZNF337","ZNF79"]		5	4813	1.98587	0.0264651	0.0879926	["BTG2","SESN1","SESN2","TIGAR","XPC"]
GO:0043227	membrane-bounded organelle	Organized structure of distinctive morphology and function, bounded by a single or double lipid bilayer membrane. Includes the nucleus, mitochondria, plastids, vacuoles, and vesicles. Excludes the plasma membrane.	cellular component	19.8279		95	11194	80.8273	0.00877934	0.174134	["ACAD11","ACTA2","AHNAK2","AK1","ANKRA2","APOBEC3C","ATF4","ATP6AP2","BCDIN3D","BNIP3L","BTG2","CBS","CCDC90B","CCNK","CDIP1","CEBPB","CES2","CLP1","CMBL","CPT2","CREBRF","DIRC2","DNAJB9","DRAM1","FAM134B","FTH1","FUCA1","GADD45A","GDF15","GK","GLRX","GLS","GLTP","HBP1","HES2","HOXC13","HSDL2","IRAK2","ISCU","KIAA0430","KLHL12","LAMP3","MAP1LC3B","MARS","MKNK2","MOAP1","MST1","MXD4","NABP1","NTP…		22	11194	16.1655	0.0179171	0.15922	["ACTA2","ANKRA2","BTG2","CCDC90B","CDIP1","CMBL","DRAM1","GDF15","HES2","ISCU","MXD4","NTPCR","PPM1D","PRKAB1","RINL","SESN1","TAP1","TM7SF3","TP53INP1","TRIAP1","XPC","ZNF337"]		27	11194	19.6295	0.0068309	0.032655	["ACTA2","AEN","ANKRA2","BTG2","CCDC90B","DRAM1","DUSP11","GADD45A","HES2","ISCU","MYO6","PPM1D","PRKAB1","PRKX","RRM2B","SESN1","SESN2","SFN","TAP1","TM7SF3","TP53INP1","TRIAP1","XPC","XPR1","ZNF219","ZNF337","ZNF79"]				0	1	1	[]
GO:0010506	regulation of autophagy	Any process that modulates the frequency, rate or extent of autophagy. Autophagy is the process in which cells digest parts of their own cytoplasm.	biological process	19.2496		6	281	2.02899	0.0164311	0.195739	["BNIP3L","DRAM1","MAP1LC3B","STAT2","TIGAR","TP53INP1"]		3	281	0.405797	0.00754739	0.105362	["DRAM1","TIGAR","TP53INP1"]		3	281	0.492754	0.0129366	0.0510517	["DRAM1","TIGAR","TP53INP1"]				0	1	1	[]
GO:0042578	phosphoric ester hydrolase activity	Catalysis of the reaction: RPO-R' + H2O = RPOOH + R'H. This reaction is the hydrolysis of any phosphoric ester bond, any ester formed from orthophosphoric acid, O=P(OH)3.	molecular function	19.2021				0	1	1	[]		4	404	0.583424	0.00255893	0.0606916	["CMBL","NTPCR","PPM1D","TIGAR"]		5	404	0.708443	0.000647958	0.00777549	["AEN","CCL5","DUSP11","PPM1D","TIGAR"]				0	1	1	[]
GO:1901224	positive regulation of NIK/NF-kappaB signaling	Any process that activates or increases the frequency, rate or extent of NIK/NF-kappaB signaling.	biological process	18.9904		3	31	0.223838	0.00142826	0.132612	["GLRX","IRAK2","TNFRSF10B"]				0	1	1	[]		2	31	0.0543607	0.00134434	0.010605	["TNFRSF10A","TNFRSF10B"]				0	1	1	[]
GO:0010821	regulation of mitochondrion organization	Any process that modulates the frequency, rate or extent of a process involved in the formation, arrangement of constituent parts, or disassembly of a mitochondrion.	biological process	18.9095		7	340	2.455	0.0118482	0.183929	["BNIP3L","MAP1LC3B","MOAP1","SFN","STAT2","TIGAR","TRIAP1"]				0	1	1	[]		3	340	0.596214	0.0214099	0.0719373	["SFN","TIGAR","TRIAP1"]		2	340	0.140286	0.00800561	0.049406	["TIGAR","TRIAP1"]
GO:0034641	cellular nitrogen compound metabolic process	The chemical reactions and pathways involving various organic and inorganic nitrogenous compounds, as carried out by individual cells.	biological process	18.8046		47	4889	35.3015	0.0163133	0.195739	["AK1","APOBEC3C","ASNS","ATF4","ATP6AP2","BCDIN3D","BTG2","CARS","CBS","CCNK","CEBPB","CLP1","CREBRF","GADD45A","GLRX","GLS","HBP1","HES2","HOXC13","KIAA0430","MARS","MXD4","NABP1","NADSYN1","PCK2","POLD4","PRKAB1","PRKAB2","RRM2B","SARS","SESN1","SESN2","SFN","STAT2","TIGAR","TP53INP1","TPP1","WARS","XPC","ZFP90","ZNF219","ZNF277","ZNF337","ZNF385A","ZNF564","ZNF654","ZNF79"]				0	1	1	[]		16	4889	8.57321	0.00473455	0.0261644	["AEN","BTG2","DUSP11","GADD45A","HES2","PRKAB1","RRM2B","SESN1","SESN2","SFN","TIGAR","TP53INP1","XPC","ZNF219","ZNF337","ZNF79"]		5	4889	2.01723	0.0282772	0.0885198	["BTG2","SESN1","SESN2","TIGAR","XPC"]
GO:0060548	negative regulation of cell death	Any process that decreases the rate or frequency of cell death. Cell death is the specific activation or halting of processes within a cell so that its vital functions markedly cease, rather than simply deteriorating gradually over time, which culminates in cell death.	biological process	18.7448		15	1025	7.4011	0.00723299	0.159973	["ASNS","ATF4","BNIP3L","BTG2","CBS","CEBPB","FTH1","GLRX","PLAC8","RHBDD1","RRM2B","SFN","TNFRSF10B","TRIAP1","ZNF385A"]				0	1	1	[]		8	1025	1.79741	0.000314725	0.00462646	["BTG2","CCL5","RRM2B","SFN","TNFRSF10A","TNFRSF10B","TNFRSF10D","TRIAP1"]				0	1	1	[]
GO:0071447	cellular response to hydroperoxide	Any process that results in a change in state or activity of a cell (in terms of movement, secretion, enzyme production, gene expression, etc.) as a result of a hydroperoxide stimulus. Hydroperoxides are monosubstitution products of hydrogen peroxide, HOOH.	biological process	18.3069		1	7	0.0505441	0.0494698	0.261055	["TP53INP1"]				0	1	1	[]		2	7	0.012275	6.23352e-05	0.00183266	["CCL5","TP53INP1"]				0	1	1	[]
GO:0032042	mitochondrial DNA metabolic process	The chemical reactions and pathways involving mitochondrial DNA.	biological process	18.2115		2	18	0.129971	0.0073423	0.159973	["RRM2B","SESN2"]				0	1	1	[]		2	18	0.0315643	0.000448695	0.00561346	["RRM2B","SESN2"]				0	1	1	[]
GO:0006281	DNA repair	The process of restoring DNA after damage. Genomes are subject to damage by chemical and physical agents in the environment (e.g. UV and ionizing radiations, chemical mutagens, fungal and bacterial toxins, etc.) and by free radicals or alkylating agents endogenously generated in metabolism. DNA is also damaged because of errors during its replication. A variety of different DNA repair pathways ha…	biological process	18.1727		7	435	3.14096	0.0386773	0.246951	["BTG2","GADD45A","KIAA0430","NABP1","POLD4","RRM2B","XPC"]				0	1	1	[]		4	435	0.762804	0.00680553	0.032655	["BTG2","GADD45A","RRM2B","XPC"]		2	435	0.179483	0.012857	0.0703462	["BTG2","XPC"]
GO:0043069	negative regulation of programmed cell death	Any process that stops, prevents, or reduces the frequency, rate or extent of programmed cell death, cell death resulting from activation of endogenous cellular processes.	biological process	18.0821		13	947	6.8379	0.0196413	0.195739	["ASNS","BNIP3L","BTG2","CBS","CEBPB","GLRX","PLAC8","RHBDD1","RRM2B","SFN","TNFRSF10B","TRIAP1","ZNF385A"]				0	1	1	[]		8	947	1.66063	0.000183469	0.00308228	["BTG2","CCL5","RRM2B","SFN","TNFRSF10A","TNFRSF10B","TNFRSF10D","TRIAP1"]				0	1	1	[]
GO:0043065	positive regulation of apoptotic process	Any process that activates or increases the frequency, rate or extent of cell death by apoptotic process.	biological process	17.8591		9	638	4.60674	0.0419822	0.247245	["ATF4","BNIP3L","GADD45A","MOAP1","SERINC3","SFN","TIGAR","TNFRSF10B","TP53INP1"]				0	1	1	[]		7	638	1.11878	0.00010019	0.00245465	["CCL5","GADD45A","SFN","TIGAR","TNFRSF10A","TNFRSF10B","TP53INP1"]				0	1	1	[]
GO:0009416	response to light stimulus	Any process that results in a change in state or activity of a cell or an organism (in terms of movement, secretion, enzyme production, gene expression, etc.) as a result of a light stimulus, electromagnetic radiation of wavelengths classified as infrared, visible or ultraviolet light.	biological process	17.8542				0	1	1	[]		3	373	0.538656	0.0162044	0.15922	["TP53INP1","TRIAP1","XPC"]		3	373	0.654082	0.0272095	0.0855571	["TP53INP1","TRIAP1","XPC"]		2	373	0.153902	0.00957188	0.0574313	["TRIAP1","XPC"]
GO:0043068	positive regulation of programmed cell death	Any process that activates or increases the frequency, rate or extent of programmed cell death, cell death resulting from activation of endogenous cellular processes.	biological process	17.7039		9	644	4.65006	0.0440979	0.253651	["ATF4","BNIP3L","GADD45A","MOAP1","SERINC3","SFN","TIGAR","TNFRSF10B","TP53INP1"]				0	1	1	[]		7	644	1.1293	0.000106215	0.00249818	["CCL5","GADD45A","SFN","TIGAR","TNFRSF10A","TNFRSF10B","TP53INP1"]				0	1	1	[]
GO:0016070	RNA metabolic process	The cellular chemical reactions and pathways involving RNA, ribonucleic acid, one of the two main type of nucleic acid, consisting of a long, unbranched macromolecule formed from ribonucleotides joined in 3',5'-phosphodiester linkage.	biological process	17.5828		33	3397	24.5283	0.0413583	0.247245	["ATF4","BCDIN3D","BTG2","CARS","CCNK","CEBPB","CLP1","CREBRF","GLS","HBP1","HES2","HOXC13","MARS","MXD4","PRKAB1","PRKAB2","RRM2B","SARS","SESN1","SESN2","SFN","STAT2","TIGAR","TP53INP1","WARS","ZFP90","ZNF219","ZNF277","ZNF337","ZNF385A","ZNF564","ZNF654","ZNF79"]				0	1	1	[]		13	3397	5.95688	0.00339637	0.0206356	["BTG2","DUSP11","HES2","PRKAB1","RRM2B","SESN1","SESN2","SFN","TIGAR","TP53INP1","ZNF219","ZNF337","ZNF79"]		4	3397	1.40162	0.036265	0.10173	["BTG2","SESN1","SESN2","TIGAR"]
GO:0051338	regulation of transferase activity	Any process that modulates the frequency, rate or extent of transferase activity, the catalysis of the transfer of a group, e.g. a methyl group, glycosyl group, acyl group, phosphorus-containing, or other groups, from one compound (generally regarded as the donor) to another compound (generally regarded as the acceptor). Transferase is the systematic name for any enzyme of EC class 2.	biological process	17.4309		12	926	6.68627	0.035995	0.237981	["CBS","CCNK","GADD45A","IRAK2","PHPT1","PRKAB1","PRKAB2","SESN2","SFN","TIGAR","TNFRSF10B","TOM1L1"]				0	1	1	[]		8	926	1.62381	0.000157233	0.00298236	["CCL5","GADD45A","PRKAB1","SESN2","SFN","TIGAR","TNFRSF10A","TNFRSF10B"]				0	1	1	[]
GO:0043066	negative regulation of apoptotic process	Any process that stops, prevents, or reduces the frequency, rate or extent of cell death by apoptotic process.	biological process	17.2449		12	935	6.75125	0.0383083	0.246951	["ASNS","BNIP3L","BTG2","CBS","CEBPB","PLAC8","RHBDD1","RRM2B","SFN","TNFRSF10B","TRIAP1","ZNF385A"]				0	1	1	[]		8	935	1.63959	0.000168067	0.00299465	["BTG2","CCL5","RRM2B","SFN","TNFRSF10A","TNFRSF10B","TNFRSF10D","TRIAP1"]				0	1	1	[]
GO:0007250	activation of NF-kappaB-inducing kinase activity	The stimulation of the activity of NF-kappaB-inducing kinase through phosphorylation at specific residues.	biological process	17.0563		2	22	0.158853	0.0108785	0.183929	["IRAK2","TNFRSF10B"]				0	1	1	[]		2	22	0.0385786	0.000674469	0.00777624	["TNFRSF10A","TNFRSF10B"]				0	1	1	[]
GO:1901222	regulation of NIK/NF-kappaB signaling	Any process that modulates the frequency, rate or extent of NIK/NF-kappaB signaling.	biological process	17.0179		3	41	0.296044	0.00321364	0.159973	["GLRX","IRAK2","TNFRSF10B"]				0	1	1	[]		2	41	0.0718964	0.0023448	0.0156675	["TNFRSF10A","TNFRSF10B"]				0	1	1	[]
GO:0045859	regulation of protein kinase activity	Any process that modulates the frequency, rate or extent of protein kinase activity.	biological process	16.7625		10	730	5.27103	0.0390292	0.247245	["CBS","CCNK","GADD45A","IRAK2","PRKAB1","PRKAB2","SESN2","SFN","TNFRSF10B","TOM1L1"]				0	1	1	[]		7	730	1.28011	0.000230466	0.00376428	["CCL5","GADD45A","PRKAB1","SESN2","SFN","TNFRSF10A","TNFRSF10B"]				0	1	1	[]
GO:0051604	protein maturation	Any process leading to the attainment of the full functional capacity of a protein.	biological process	16.6501		8	272	1.964	0.000820243	0.117294	["ATP6AP2","ISCU","RHBDF2","RHBDL1","TNFRSF10B","TSPAN10","VPS28","VPS37D"]				0	1	1	[]		3	272	0.476971	0.0118546	0.0474185	["ISCU","TNFRSF10A","TNFRSF10B"]				0	1	1	[]
GO:0009059	macromolecule biosynthetic process	The chemical reactions and pathways resulting in the formation of a macromolecule, any molecule of high relative molecular mass, the structure of which essentially comprises the multiple repetition of units derived, actually or conceptually, from molecules of low relative molecular mass.	biological process	16.6163		33	3339	24.1095	0.0334034	0.236383	["ATF4","BTG2","CARS","CCNK","CEBPB","CLP1","CREBRF","GLS","HBP1","HES2","HOXC13","MARS","MXD4","POLD4","PRKAB1","PRKAB2","RRM2B","SARS","SESN1","SESN2","SFN","STAT2","TIGAR","TP53INP1","WARS","ZFP90","ZNF219","ZNF277","ZNF337","ZNF385A","ZNF564","ZNF654","ZNF79"]				0	1	1	[]		12	3339	5.85518	0.00870805	0.0387904	["BTG2","HES2","PRKAB1","RRM2B","SESN1","SESN2","SFN","TIGAR","TP53INP1","ZNF219","ZNF337","ZNF79"]		4	3339	1.37769	0.0342192	0.0972547	["BTG2","SESN1","SESN2","TIGAR"]
GO:0080134	regulation of response to stress	Any process that modulates the frequency, rate or extent of a response to stress. Response to stress is a change in state or activity of a cell or an organism (in terms of movement, secretion, enzyme production, gene expression, etc.) as a result of a disturbance in organismal or cellular homeostasis, usually, but not necessarily, exogenous (e.g. temperature, humidity, ionizing radiation).	biological process	16.3905				0	1	1	[]				0	1	1	[]		7	1367	2.39713	0.00851104	0.0386389	["CCL5","GADD45A","SESN1","SESN2","TAP1","TIGAR","TRIAP1"]		4	1367	0.564031	0.00136769	0.0196947	["SESN1","SESN2","TIGAR","TRIAP1"]
GO:0065007	biological regulation	Any process that modulates a measurable attribute of any biological process, quality or function.	biological process	16.2461				0	1	1	[]				0	1	1	[]		29	11416	20.0188	0.000891693	0.00873859	["ACTA2","AEN","ANKRA2","BTG2","CCL5","DRAM1","GADD45A","HES2","ISCU","MYO6","PPM1D","PRKAB1","PRKX","RRM2B","SESN1","SESN2","SFN","TAP1","TIGAR","TNFRSF10A","TNFRSF10B","TNFRSF10D","TP53INP1","TRIAP1","XPC","XPR1","ZNF219","ZNF337","ZNF79"]		8	11416	4.7103	0.0144288	0.0760151	["ACTA2","BTG2","ISCU","SESN1","SESN2","TIGAR","TRIAP1","XPC"]
GO:0008152	metabolic process	The chemical reactions and pathways, including anabolism and catabolism, by which living organisms transform chemical substances. Metabolic processes typically transform small molecules, but also include macromolecular processes such as DNA repair and replication, and protein synthesis and degradation.	biological process	16.24		90	10017	72.3286	0.00166785	0.13705	["ABHD4","ACAD11","AK1","APOBEC3C","ASNS","ATF4","ATP6AP2","BBS1","BCDIN3D","BNIP3L","BTG2","CARS","CBS","CCNK","CEBPB","CES2","CLP1","CMBL","CPT2","CREBRF","DHRS7","DNAJB9","DPYSL4","DRAM1","FTH1","FUCA1","GADD45A","GK","GLRX","GLS","GLTP","HBP1","HES2","HOXC13","HSDL2","IRAK2","ISCU","KIAA0430","KLHL12","LRP10","MAP1LC3B","MARS","MKNK2","MST1","MXD4","NABP1","NADSYN1","NEURL2","NTPCR","PCK2","P…				0	1	1	[]		25	10017	17.5655	0.00774665	0.036151	["AEN","BTG2","CCL5","DRAM1","DUSP11","GADD45A","HES2","ISCU","MYO6","PPM1D","PRKAB1","PRKX","RRM2B","SESN1","SESN2","SFN","TAP1","TIGAR","TNFRSF10A","TNFRSF10B","TP53INP1","XPC","ZNF219","ZNF337","ZNF79"]				0	1	1	[]
GO:0010906	regulation of glucose metabolic process	Any process that modulates the rate, frequency or extent of glucose metabolism. Glucose metabolic processes are the chemical reactions and pathways involving glucose, the aldohexose gluco-hexose.	biological process	16.1361				0	1	1	[]				0	1	1	[]		2	110	0.192893	0.0158976	0.0580608	["SESN2","TIGAR"]		2	110	0.0453866	0.000873381	0.018865	["SESN2","TIGAR"]
GO:0031329	regulation of cellular catabolic process	Any process that modulates the frequency, rate or extent of the chemical reactions and pathways resulting in the breakdown of substances, carried out by individual cells.	biological process	15.7714				0	1	1	[]		4	699	1.00944	0.0172345	0.15922	["BTG2","DRAM1","TIGAR","TP53INP1"]		4	699	1.22575	0.0329816	0.0960043	["BTG2","DRAM1","TIGAR","TP53INP1"]		2	699	0.288411	0.0314539	0.0918114	["BTG2","TIGAR"]
GO:1901796	regulation of signal transduction by p53 class mediator	Any process that modulates the frequency, rate or extent of signal transduction by p53 class mediator.	biological process	15.3732		3	52	0.375471	0.00628926	0.159973	["RRM2B","TRIAP1","ZNF385A"]				0	1	1	[]		2	52	0.0911857	0.00374627	0.0221979	["RRM2B","TRIAP1"]				0	1	1	[]
GO:0072331	signal transduction by p53 class mediator	An intracellular signaling process that is induced by the cell cycle regulator phosphoprotein p53 or an equivalent protein.	biological process	15.317				0	1	1	[]		2	132	0.190624	0.0154879	0.158979	["CDIP1","TRIAP1"]		3	132	0.231471	0.0015817	0.0119236	["AEN","MYO6","TRIAP1"]				0	1	1	[]
GO:0009058	biosynthetic process	The chemical reactions and pathways resulting in the formation of substances; typically the energy-requiring part of metabolism in which simpler substances are transformed into more complex ones.	biological process	15.1385		41	4437	32.0378	0.0465848	0.260658	["AK1","ASNS","ATF4","BTG2","CARS","CBS","CCNK","CEBPB","CLP1","CREBRF","GK","GLS","HBP1","HES2","HOXC13","ISCU","MARS","MXD4","NADSYN1","PCK2","POLD4","PRKAB1","PRKAB2","RRM2B","SARS","SESN1","SESN2","SFN","STAT2","TIGAR","TM7SF2","TP53INP1","WARS","ZFP90","ZNF219","ZNF277","ZNF337","ZNF385A","ZNF564","ZNF654","ZNF79"]				0	1	1	[]		13	4437	7.7806	0.0318307	0.0942782	["BTG2","HES2","ISCU","PRKAB1","RRM2B","SESN1","SESN2","SFN","TIGAR","TP53INP1","ZNF219","ZNF337","ZNF79"]		5	4437	1.83073	0.0186971	0.0841369	["BTG2","ISCU","SESN1","SESN2","TIGAR"]
GO:0043281	regulation of cysteine-type endopeptidase activity involved in apoptotic process	Any process that modulates the activity of a cysteine-type endopeptidase involved in apoptosis.	biological process	15.095				0	1	1	[]		2	229	0.330703	0.042929	0.258314	["TNFRSF10B","TRIAP1"]		4	229	0.401568	0.000665573	0.00777624	["SFN","TNFRSF10A","TNFRSF10B","TRIAP1"]				0	1	1	[]
GO:0044238	primary metabolic process	The chemical reactions and pathways involving those compounds which are formed as a part of the normal anabolic and catabolic processes. These processes take place in most, if not all, cells of the organism.	biological process	14.7957		79	8599	62.0898	0.00262341	0.159973	["ABHD4","ACAD11","AK1","APOBEC3C","ASNS","ATF4","ATP6AP2","BBS1","BCDIN3D","BNIP3L","BTG2","CARS","CBS","CCNK","CEBPB","CLP1","CPT2","CREBRF","DNAJB9","FUCA1","GADD45A","GK","GLRX","GLS","GLTP","HBP1","HES2","HOXC13","IRAK2","ISCU","KIAA0430","KLHL12","LRP10","MARS","MKNK2","MST1","MXD4","NABP1","NADSYN1","NEURL2","PCK2","PCNP","PHPT1","POLD4","PPM1D","PRKAB1","PRKAB2","PRKX","RHBDD1","RHBDF2","…				0	1	1	[]		22	8599	15.079	0.0134029	0.0521913	["AEN","BTG2","CCL5","DUSP11","GADD45A","HES2","ISCU","PPM1D","PRKAB1","PRKX","RRM2B","SESN1","SESN2","SFN","TIGAR","TNFRSF10A","TNFRSF10B","TP53INP1","XPC","ZNF219","ZNF337","ZNF79"]				0	1	1	[]
GO:2000116	regulation of cysteine-type endopeptidase activity	Any process that modulates the frequency, rate or extent of cysteine-type endopeptidase activity.	biological process	14.6873				0	1	1	[]		2	241	0.348032	0.0470577	0.269232	["TNFRSF10B","TRIAP1"]		4	241	0.422611	0.00080548	0.00828609	["SFN","TNFRSF10A","TNFRSF10B","TRIAP1"]				0	1	1	[]
GO:0005515	protein binding	Interacting selectively and non-covalently with any protein or protein complex (a complex of two or more proteins that may include other nonprotein molecules).	molecular function	14.616		94	11250	81.2316	0.0166169	0.195739	["ACTA2","AHNAK2","ANKRA2","APOBEC3C","ASNS","ATF4","ATP6AP2","BBS1","BBS2","BCDIN3D","BNIP3L","BTG2","CARS","CBS","CCNK","CDIP1","CEBPB","CRACR2B","CREBRF","DNAJB9","DPYSL4","DRAM1","FTH1","GADD45A","GDF15","GK","GLRX","GLS","GLTP","HBP1","HES2","HOXC13","HSPBAP1","IRAK2","ISCU","KLHL12","MAP1LC3B","MARVELD2","MKNK2","MOAP1","MXD4","NABP1","NADSYN1","NEURL2","NINJ1","OSTM1","PCK2","PCNP","PHLDB3…				0	1	1	[]		28	11250	19.7277	0.00239667	0.0158342	["ACTA2","AEN","ANKRA2","BTG2","CCL5","DRAM1","GADD45A","HES2","ISCU","MYO6","PHLDB3","PPM1D","PRKAB1","PRKX","RRM2B","SESN2","SFN","SUSD6","TAP1","TNFRSF10A","TNFRSF10B","TNFRSF10D","TP53INP1","TRIAP1","XPC","ZNF219","ZNF337","ZNF79"]				0	1	1	[]
GO:0097190	apoptotic signaling pathway	A series of molecular signals which triggers the apoptotic death of a cell. The pathway starts with reception of a signal, and ends when the execution phase of apoptosis is triggered.	biological process	14.5671		7	348	2.51276	0.0133221	0.183929	["ATF4","CDIP1","CEBPB","MKNK2","MOAP1","SFN","TNFRSF10B"]				0	1	1	[]		4	348	0.610243	0.00309234	0.0193435	["AEN","SFN","TNFRSF10A","TNFRSF10B"]				0	1	1	[]
GO:0010939	regulation of necrotic cell death	Any process that modulates the rate, frequency or extent of necrotic cell death. Necrotic cell death is a cell death process that is morphologically characterized by a gain in cell volume (oncosis), swelling of organelles, plasma membrane rupture and subsequent loss of intracellular contents.	biological process	14.4348		2	35	0.252721	0.0263643	0.219724	["FTH1","TNFRSF10B"]				0	1	1	[]		2	35	0.061375	0.00171264	0.0125879	["TNFRSF10A","TNFRSF10B"]				0	1	1	[]
GO:0071900	regulation of protein serine/threonine kinase activity	Any process that modulates the rate, frequency, or extent of protein serine/threonine kinase activity.	biological process	14.1691		7	457	3.29981	0.0481934	0.261055	["CBS","CCNK","GADD45A","IRAK2","SESN2","SFN","TNFRSF10B"]				0	1	1	[]		5	457	0.801382	0.0011264	0.0100352	["GADD45A","SESN2","SFN","TNFRSF10A","TNFRSF10B"]				0	1	1	[]
GO:0008625	extrinsic apoptotic signaling pathway via death domain receptors	A series of molecular signals in which a signal is conveyed from the cell surface to trigger the apoptotic death of a cell. The pathway starts with a ligand binding to a death domain receptor on the cell surface, and ends when the execution phase of apoptosis is triggered.	biological process	13.9785		2	38	0.274382	0.0307169	0.230057	["MOAP1","TNFRSF10B"]				0	1	1	[]		2	38	0.0666357	0.00201686	0.013867	["TNFRSF10A","TNFRSF10B"]				0	1	1	[]
GO:0005739	mitochondrion	A semiautonomous, self replicating organelle that occurs in varying numbers, shapes, and sizes in the cytoplasm of virtually all eukaryotic cells. It is notably the site of tissue respiration.	cellular component	13.9743		23	1694	12.2317	0.00232945	0.148878	["ACAD11","BNIP3L","CCDC90B","CPT2","FTH1","GK","GLRX","GLS","HSDL2","ISCU","MAP1LC3B","MARS","MOAP1","PCK2","RHBDD1","RRM2B","SARS","SESN2","TAP1","TPP1","TRAK1","TRIAP1","TUSC2"]				0	1	1	[]				0	1	1	[]		3	1694	0.698953	0.0266727	0.0879926	["ISCU","SESN2","TRIAP1"]
GO:0044763	single-organism cellular process	Any process that is carried out at the cellular level, occurring within a single organism.	biological process	13.8747				0	1	1	[]				0	1	1	[]		24	9841	17.2569	0.0151365	0.0563309	["ACTA2","AEN","BTG2","CCL5","DRAM1","GADD45A","ISCU","MYO6","PPM1D","PRKAB1","PRKX","RRM2B","SESN1","SESN2","SFN","SUSD6","TAP1","TIGAR","TNFRSF10A","TNFRSF10B","TNFRSF10D","TP53INP1","TRIAP1","XPC"]		8	9841	4.06045	0.00439807	0.0365378	["ACTA2","BTG2","ISCU","SESN1","SESN2","TIGAR","TRIAP1","XPC"]
GO:0016791	phosphatase activity	Catalysis of the hydrolysis of phosphoric monoesters, releasing inorganic phosphate.	molecular function	13.8117				0	1	1	[]		3	264	0.381247	0.00635744	0.105362	["NTPCR","PPM1D","TIGAR"]		3	264	0.462943	0.0109388	0.0452957	["DUSP11","PPM1D","TIGAR"]				0	1	1	[]
GO:0010675	regulation of cellular carbohydrate metabolic process	Any process that modulates the rate, extent or frequency of the chemical reactions and pathways involving carbohydrates, any of a group of organic compounds based of the general formula Cx(H2O)y, as carried out by individual cells.	biological process	13.7913				0	1	1	[]				0	1	1	[]		2	168	0.2946	0.0349296	0.099702	["SESN2","TIGAR"]		2	168	0.0693177	0.00201931	0.0239445	["SESN2","TIGAR"]
GO:0016311	dephosphorylation	The process of removing one or more phosphoric (ester or anhydride) residues from a molecule.	biological process	13.606				0	1	1	[]		3	271	0.391356	0.0068326	0.105362	["NTPCR","PPM1D","TIGAR"]		3	271	0.475218	0.0117378	0.0474185	["DUSP11","PPM1D","TIGAR"]				0	1	1	[]
GO:0006109	regulation of carbohydrate metabolic process	Any process that modulates the frequency, rate or extent of the chemical reactions and pathways involving carbohydrates.	biological process	13.4753				0	1	1	[]				0	1	1	[]		2	178	0.312136	0.0388029	0.107623	["SESN2","TIGAR"]		2	178	0.0734437	0.00226294	0.0239445	["SESN2","TIGAR"]
GO:0051707	response to other organism	Any process that results in a change in state or activity of a cell or an organism (in terms of movement, secretion, enzyme production, gene expression, etc.) as a result of a stimulus from another living organism.	biological process	12.9191		9	506	3.65362	0.0112869	0.183929	["ACTA2","APOBEC3C","BNIP3L","CEBPB","PLAC8","PPM1D","STAT2","TNFRSF14","TUSC2"]				0	1	1	[]		4	506	0.887307	0.0114394	0.0470374	["ACTA2","CCL5","PPM1D","XPR1"]				0	1	1	[]
GO:0043086	negative regulation of catalytic activity	Any process that stops or reduces the activity of an enzyme.	biological process	12.7602				0	1	1	[]				0	1	1	[]		6	847	1.48528	0.00321793	0.0199173	["GADD45A","SFN","TIGAR","TNFRSF10A","TNFRSF10B","TRIAP1"]		2	847	0.349477	0.0447932	0.11657	["TIGAR","TRIAP1"]
GO:0010942	positive regulation of cell death	Any process that increases the rate or frequency of cell death. Cell death is the specific activation or halting of processes within a cell so that its vital functions markedly cease, rather than simply deteriorating gradually over time, which culminates in cell death.	biological process	12.6871				0	1	1	[]				0	1	1	[]		7	682	1.19594	0.00015164	0.00297215	["CCL5","GADD45A","SFN","TIGAR","TNFRSF10A","TNFRSF10B","TP53INP1"]				0	1	1	[]
GO:0071704	organic substance metabolic process	The chemical reactions and pathways involving an organic substance, any molecular entity containing carbon.	biological process	12.5561		79	8902	64.2777	0.00783209	0.168991	["ABHD4","ACAD11","AK1","APOBEC3C","ASNS","ATF4","ATP6AP2","BBS1","BCDIN3D","BNIP3L","BTG2","CARS","CBS","CCNK","CEBPB","CLP1","CPT2","CREBRF","DNAJB9","FUCA1","GADD45A","GK","GLRX","GLS","GLTP","HBP1","HES2","HOXC13","IRAK2","ISCU","KIAA0430","KLHL12","LRP10","MARS","MKNK2","MST1","MXD4","NABP1","NADSYN1","NEURL2","PCK2","PCNP","PHPT1","POLD4","PPM1D","PRKAB1","PRKAB2","PRKX","RHBDD1","RHBDF2","…				0	1	1	[]		22	8902	15.6103	0.0212018	0.0717972	["AEN","BTG2","CCL5","DUSP11","GADD45A","HES2","ISCU","PPM1D","PRKAB1","PRKX","RRM2B","SESN1","SESN2","SFN","TIGAR","TNFRSF10A","TNFRSF10B","TP53INP1","XPC","ZNF219","ZNF337","ZNF79"]				0	1	1	[]
GO:0045930	negative regulation of mitotic cell cycle	Any process that stops, prevents or reduces the rate or extent of progression through the mitotic cell cycle.	biological process	12.5221				0	1	1	[]		2	233	0.336479	0.0442892	0.261982	["TRIAP1","XPC"]				0	1	1	[]		2	233	0.096137	0.00383868	0.0345482	["TRIAP1","XPC"]
GO:0080135	regulation of cellular response to stress	Any process that modulates the frequency, rate or extent of a cellular response to stress. Cellular response to stress is a change in state or activity of a cell (in terms of movement, secretion, enzyme production, gene expression, etc.) as a result of a stimulus indicating the organism is under stress. The stress is usually, but not necessarily, exogenous (e.g. temperature, humidity, ionizing ra…	biological process	12.4484		10	569	4.10852	0.00835831	0.171704	["ATF4","CBS","CREBRF","GADD45A","GLRX","SERINC3","TIGAR","TRIAP1","ZNF277","ZNF385A"]				0	1	1	[]				0	1	1	[]		2	569	0.234772	0.0214063	0.0852062	["TIGAR","TRIAP1"]
GO:0008630	intrinsic apoptotic signaling pathway in response to DNA damage	A series of molecular signals in which an intracellular signal is conveyed to trigger the apoptotic death of a cell. The pathway is induced by the detection of DNA damage, and ends when the execution phase of apoptosis is triggered.	biological process	12.399		3	81	0.584868	0.0208795	0.195739	["CDIP1","MOAP1","SFN"]				0	1	1	[]		2	81	0.142039	0.00886794	0.0392056	["AEN","SFN"]				0	1	1	[]
GO:0016788	hydrolase activity, acting on ester bonds	Catalysis of the hydrolysis of any ester bond.	molecular function	12.2608				0	1	1	[]		4	750	1.08309	0.0217322	0.168545	["CMBL","NTPCR","PPM1D","TIGAR"]		5	750	1.31518	0.00937608	0.040838	["AEN","CCL5","DUSP11","PPM1D","TIGAR"]				0	1	1	[]
GO:0016810	hydrolase activity, acting on carbon-nitrogen (but not peptide) bonds	Catalysis of the hydrolysis of any carbon-nitrogen bond, C-N, with the exception of peptide bonds.	molecular function	12.1435		4	130	0.938677	0.0146887	0.1861	["APOBEC3C","DPYSL4","GLS","NADSYN1"]		2	130	0.187735	0.015047	0.158979	["DPYSL4","NADSYN1"]				0	1	1	[]				0	1	1	[]
GO:0043226	organelle	Organized structure of distinctive morphology and function. Includes the nucleus, mitochondria, plastids, vacuoles, vesicles, ribosomes and the cytoskeleton, and prokaryotic structures such as anammoxosomes and pirellulosomes. Excludes the plasma membrane.	cellular component	12.0823		101	12073	87.1742	0.00885357	0.174403	["ACAD11","ACTA2","AHNAK2","AK1","ANKRA2","APOBEC3C","ATF4","ATP6AP2","BBS1","BBS2","BCDIN3D","BNIP3L","BTG2","CBS","CCDC90B","CCNK","CDIP1","CEBPB","CES2","CLP1","CMBL","CPT2","CREBRF","DIRC2","DNAJB9","DRAM1","FAM134B","FTH1","FUCA1","GADD45A","GDF15","GK","GLRX","GLS","GLTP","HBP1","HES2","HOXC13","HSDL2","IRAK2","ISCU","KIAA0430","KLHL12","LAMP3","MAP1LC3B","MARS","MARVELD2","MKNK2","MOAP1","…				0	1	1	[]		27	12073	21.1709	0.0260465	0.0836904	["ACTA2","AEN","ANKRA2","BTG2","CCDC90B","DRAM1","DUSP11","GADD45A","HES2","ISCU","MYO6","PPM1D","PRKAB1","PRKX","RRM2B","SESN1","SESN2","SFN","TAP1","TM7SF3","TP53INP1","TRIAP1","XPC","XPR1","ZNF219","ZNF337","ZNF79"]				0	1	1	[]
GO:0000079	regulation of cyclin-dependent protein serine/threonine kinase activity	Any process that modulates the frequency, rate or extent of cyclin-dependent protein serine/threonine kinase activity.	biological process	11.9327		3	87	0.628191	0.0251466	0.219724	["CCNK","GADD45A","SFN"]				0	1	1	[]		2	87	0.152561	0.0101723	0.0436593	["GADD45A","SFN"]				0	1	1	[]
GO:1904029	regulation of cyclin-dependent protein kinase activity	Any process that modulates the frequency, rate or extent of cyclin-dependent protein kinase activity.	biological process	11.8585		3	88	0.635412	0.0259001	0.219724	["CCNK","GADD45A","SFN"]				0	1	1	[]		2	88	0.154314	0.0103975	0.0440677	["GADD45A","SFN"]				0	1	1	[]
GO:0015949	nucleobase-containing small molecule interconversion	The chemical reactions and pathways by which a nucleobase, nucleoside or nucleotide small molecule is synthesized from another nucleobase, nucleoside or nucleotide small molecule.	biological process	11.8142		3	18	0.129971	0.000277696	0.0851143	["AK1","GLRX","RRM2B"]				0	1	1	[]				0	1	1	[]				0	1	1	[]
GO:0051701	interaction with host	An interaction between two organisms living together in more or less intimate association. The term host is used for the larger (macro) of the two members of a symbiosis; the various forms of symbiosis include parasitism, commensalism and mutualism.	biological process	11.7871		4	127	0.917015	0.0135856	0.183929	["CCNK","TAP1","TNFRSF14","TUSC2"]				0	1	1	[]		2	127	0.222704	0.0208283	0.0712038	["TAP1","XPR1"]				0	1	1	[]
GO:0004812	aminoacyl-tRNA ligase activity	Catalysis of the formation of aminoacyl-tRNA from ATP, amino acid, and tRNA with the release of diphosphate and AMP.	molecular function	11.6633		4	45	0.324927	0.000308321	0.0851143	["CARS","MARS","SARS","WARS"]				0	1	1	[]				0	1	1	[]				0	1	1	[]
GO:0016875	ligase activity, forming carbon-oxygen bonds	Catalysis of the joining of two molecules via a carbon-oxygen bond, with the concomitant hydrolysis of the diphosphate bond in ATP or a similar triphosphate.	molecular function	11.6633		4	45	0.324927	0.000308321	0.0851143	["CARS","MARS","SARS","WARS"]				0	1	1	[]				0	1	1	[]				0	1	1	[]
GO:0016876	ligase activity, forming aminoacyl-tRNA and related compounds	Catalysis of the joining of an amino acid and a nucleic acid (usually tRNA) or poly(ribitol phosphate), with the concomitant hydrolysis of the diphosphate bond in ATP or a similar triphosphate. The reaction forms an aminoacyl-tRNA or a related compound.	molecular function	11.6633		4	45	0.324927	0.000308321	0.0851143	["CARS","MARS","SARS","WARS"]				0	1	1	[]				0	1	1	[]				0	1	1	[]
GO:0007005	mitochondrion organization	A process that is carried out at the cellular level which results in the assembly, arrangement of constituent parts, or disassembly of a mitochondrion; includes mitochondrial morphogenesis and distribution, and replication of the mitochondrial genome as well as synthesis of new mitochondrial components.	biological process	11.5941		7	351	2.53443	0.0139074	0.183929	["BNIP3L","MAP1LC3B","MOAP1","PRKAB1","PRKAB2","SESN2","SFN"]				0	1	1	[]		3	351	0.615504	0.0232582	0.0768303	["PRKAB1","SESN2","SFN"]				0	1	1	[]
GO:0034976	response to endoplasmic reticulum stress	Any process that results in a change in state or activity of a cell (in terms of movement, secretion, enzyme production, gene expression, etc.) as a result of a stress acting at the endoplasmic reticulum. ER stress usually results from the accumulation of unfolded or misfolded proteins in the ER lumen.	biological process	11.5849		7	179	1.29249	0.000325542	0.0851143	["ASNS","ATF4","CEBPB","CREBRF","DNAJB9","TNFRSF10B","TPP1"]				0	1	1	[]				0	1	1	[]				0	1	1	[]
GO:0043434	response to peptide hormone	Any process that results in a change in state or activity of a cell or an organism (in terms of movement, secretion, enzyme production, gene expression, etc.) as a result of a peptide hormone stimulus. A peptide hormone is any of a class of peptides that are secreted into the blood stream and have endocrine functions in living animals.	biological process	11.504				0	1	1	[]				0	1	1	[]		3	397	0.696168	0.0319071	0.0942782	["BTG2","CCL5","SESN2"]		2	397	0.163804	0.0107912	0.0613395	["BTG2","SESN2"]
GO:0006418	tRNA aminoacylation for protein translation	The synthesis of aminoacyl tRNA by the formation of an ester bond between the 3'-hydroxyl group of the most 3' adenosine of the tRNA, to be used in ribosome-mediated polypeptide synthesis.	biological process	11.3023		4	48	0.346588	0.000395965	0.0889586	["CARS","MARS","SARS","WARS"]				0	1	1	[]				0	1	1	[]				0	1	1	[]
GO:0033194	response to hydroperoxide	Any process that results in a change in state or activity of a cell or an organism (in terms of movement, secretion, enzyme production, gene expression, etc.) as a result of a hydroperoxide stimulus. Hydroperoxides are monosubstitution products of hydrogen peroxide, HOOH.	biological process	11.2903				0	1	1	[]				0	1	1	[]		2	17	0.0298107	0.000399279	0.00533581	["CCL5","TP53INP1"]				0	1	1	[]
GO:2001243	negative regulation of intrinsic apoptotic signaling pathway	Any process that stops, prevents or reduces the frequency, rate or extent of intrinsic apoptotic signaling pathway.	biological process	11.231		3	97	0.700397	0.0332214	0.236383	["RRM2B","TRIAP1","ZNF385A"]				0	1	1	[]		2	97	0.170096	0.012523	0.0497534	["RRM2B","TRIAP1"]				0	1	1	[]
GO:0044260	cellular macromolecule metabolic process	The chemical reactions and pathways involving macromolecules, any molecule of high relative molecular mass, the structure of which essentially comprises the multiple repetition of units derived, actually or conceptually, from molecules of low relative molecular mass, as carried out by individual cells.	biological process	11.1551		59	6576	47.4826	0.0255289	0.219724	["APOBEC3C","ASNS","ATF4","ATP6AP2","BCDIN3D","BNIP3L","BTG2","CARS","CBS","CCNK","CEBPB","CLP1","CREBRF","DNAJB9","GADD45A","GLRX","GLS","HBP1","HES2","HOXC13","IRAK2","KIAA0430","KLHL12","MARS","MKNK2","MXD4","NABP1","NEURL2","PCNP","PHPT1","POLD4","PPM1D","PRKAB1","PRKAB2","PRKX","RHBDD1","RRM2B","SARS","SESN1","SESN2","SFN","STAT2","TIGAR","TOM1L1","TP53INP1","TPP1","TRAK1","TRIM4","VPS28","W…				0	1	1	[]		18	6576	11.5315	0.0171776	0.0612379	["BTG2","CCL5","DUSP11","GADD45A","HES2","PPM1D","PRKAB1","PRKX","RRM2B","SESN1","SESN2","SFN","TIGAR","TP53INP1","XPC","ZNF219","ZNF337","ZNF79"]				0	1	1	[]
GO:0043231	intracellular membrane-bounded organelle	Organized structure of distinctive morphology and function, bounded by a single or double lipid bilayer membrane and occurring within the cell. Includes the nucleus, mitochondria, plastids, vacuoles, and vesicles. Excludes the plasma membrane.	cellular component	11.1252		84	9964	71.9459	0.0246271	0.219724	["ACAD11","AHNAK2","ANKRA2","APOBEC3C","ATF4","BCDIN3D","BNIP3L","CBS","CCDC90B","CCNK","CDIP1","CEBPB","CES2","CLP1","CPT2","CREBRF","DIRC2","DNAJB9","DRAM1","FAM134B","FTH1","FUCA1","GADD45A","GK","GLRX","GLS","HBP1","HES2","HOXC13","HSDL2","IRAK2","ISCU","KIAA0430","KLHL12","LAMP3","MAP1LC3B","MARS","MKNK2","MOAP1","MXD4","NABP1","OSTM1","PCK2","PCNP","PLAC8","POLD4","PPM1D","PRKAB1","PRKX","R…				0	1	1	[]		24	9964	17.4726	0.0181784	0.0640054	["AEN","ANKRA2","CCDC90B","DRAM1","DUSP11","GADD45A","HES2","ISCU","MYO6","PPM1D","PRKAB1","PRKX","RRM2B","SESN1","SESN2","SFN","TAP1","TP53INP1","TRIAP1","XPC","XPR1","ZNF219","ZNF337","ZNF79"]				0	1	1	[]
GO:0071361	cellular response to ethanol	Any process that results in a change in state or activity of a cell (in terms of movement, secretion, enzyme production, gene expression, etc.) as a result of an ethanol stimulus.	biological process	11.122				0	1	1	[]				0	1	1	[]		2	18	0.0315643	0.000448695	0.00561346	["CCL5","TP53INP1"]				0	1	1	[]
GO:0003690	double-stranded DNA binding	Interacting selectively and non-covalently with double-stranded DNA.	molecular function	11.0617				0	1	1	[]		2	143	0.206509	0.0180112	0.15922	["HES2","XPC"]		2	143	0.250761	0.0259751	0.0836904	["HES2","XPC"]				0	1	1	[]
GO:0043038	amino acid activation	The modification of an amino acid to an active form, for incorporation into a peptide, protein or other macromolecule.	biological process	10.9655		4	51	0.36825	0.000500102	0.0958862	["CARS","MARS","SARS","WARS"]				0	1	1	[]				0	1	1	[]				0	1	1	[]
GO:0043039	tRNA aminoacylation	The chemical reactions and pathways by which the various amino acids become bonded to their corresponding tRNAs. The most common route for synthesis of aminoacyl tRNA is by the formation of an ester bond between the 3'-hydroxyl group of the most 3' adenosine of the tRNA, usually catalyzed by the cognate aminoacyl-tRNA ligase. A given aminoacyl-tRNA ligase aminoacylates all species of an isoaccept…	biological process	10.9655		4	51	0.36825	0.000500102	0.0958862	["CARS","MARS","SARS","WARS"]				0	1	1	[]				0	1	1	[]				0	1	1	[]
GO:1901652	response to peptide	Any process that results in a change in state or activity of a cell or an organism (in terms of movement, secretion, enzyme production, gene expression, etc.) as a result of a peptide stimulus.	biological process	10.8755				0	1	1	[]				0	1	1	[]		3	438	0.768064	0.0408589	0.111744	["BTG2","CCL5","SESN2"]		2	438	0.180721	0.0130271	0.0703462	["BTG2","SESN2"]
GO:0097296	activation of cysteine-type endopeptidase activity involved in apoptotic signaling pathway	Any process that initiates the activity of an inactive cysteine-type endopeptidase involved in the apoptotic signaling pathway.	biological process	10.8127				0	1	1	[]				0	1	1	[]		2	20	0.0350714	0.000555979	0.00681074	["TNFRSF10A","TNFRSF10B"]				0	1	1	[]
GO:0043229	intracellular organelle	Organized structure of distinctive morphology and function, occurring within the cell. Includes the nucleus, mitochondria, plastids, vacuoles, vesicles, ribosomes and the cytoskeleton. Excludes the plasma membrane.	cellular component	10.6955		91	10896	78.6755	0.0208555	0.195739	["ACAD11","ACTA2","AHNAK2","ANKRA2","APOBEC3C","ATF4","BBS1","BBS2","BCDIN3D","BNIP3L","CBS","CCDC90B","CCNK","CDIP1","CEBPB","CES2","CLP1","CPT2","CREBRF","DIRC2","DNAJB9","DRAM1","FAM134B","FTH1","FUCA1","GADD45A","GK","GLRX","GLS","HBP1","HES2","HOXC13","HSDL2","IRAK2","ISCU","KIAA0430","KLHL12","LAMP3","MAP1LC3B","MARS","MARVELD2","MKNK2","MOAP1","MXD4","NABP1","OSTM1","PCK2","PCNP","PFN4","P…				0	1	1	[]		25	10896	19.1069	0.0289136	0.0904319	["ACTA2","AEN","ANKRA2","CCDC90B","DRAM1","DUSP11","GADD45A","HES2","ISCU","MYO6","PPM1D","PRKAB1","PRKX","RRM2B","SESN1","SESN2","SFN","TAP1","TP53INP1","TRIAP1","XPC","XPR1","ZNF219","ZNF337","ZNF79"]				0	1	1	[]
GO:0048583	regulation of response to stimulus	Any process that modulates the frequency, rate or extent of a response to a stimulus. Response to stimulus is a change in state or activity of a cell or an organism (in terms of movement, secretion, enzyme production, gene expression, etc.) as a result of a stimulus.	biological process	10.6803				0	1	1	[]				0	1	1	[]		12	3559	6.24096	0.0143768	0.0542188	["CCL5","GADD45A","RRM2B","SESN1","SESN2","SFN","TAP1","TIGAR","TNFRSF10A","TNFRSF10B","TP53INP1","TRIAP1"]		4	3559	1.46846	0.0423872	0.111654	["SESN1","SESN2","TIGAR","TRIAP1"]
GO:0071260	cellular response to mechanical stimulus	Any process that results in a change in state or activity of a cell (in terms of movement, secretion, enzyme production, gene expression, etc.) as a result of a mechanical stimulus.	biological process	10.3783				0	1	1	[]				0	1	1	[]		3	102	0.178864	0.00075131	0.00818093	["GADD45A","TNFRSF10A","TNFRSF10B"]				0	1	1	[]
GO:0097191	extrinsic apoptotic signaling pathway	A series of molecular signals in which a signal is conveyed from the cell surface to trigger the apoptotic death of a cell. The pathway starts with either a ligand binding to a cell surface receptor, or a ligand being withdrawn from a cell surface receptor (e.g. in the case of signaling by dependence receptors), and ends when the execution phase of apoptosis is triggered.	biological process	10.3204		3	112	0.808706	0.0475502	0.261055	["MKNK2","MOAP1","TNFRSF10B"]				0	1	1	[]		2	112	0.1964	0.0164478	0.0596994	["TNFRSF10A","TNFRSF10B"]				0	1	1	[]
GO:0031668	cellular response to extracellular stimulus	Any process that results in a change in state or activity of a cell (in terms of movement, secretion, enzyme production, gene expression, etc.) as a result of an extracellular stimulus.	biological process	10.3099		5	203	1.46578	0.0160251	0.195109	["ASNS","ATF4","CBS","MAP1LC3B","PPM1D"]				0	1	1	[]		2	203	0.355975	0.0491584	0.125131	["CCL5","PPM1D"]				0	1	1	[]
GO:0042221	response to chemical	Any process that results in a change in state or activity of a cell or an organism (in terms of movement, secretion, enzyme production, gene expression, etc.) as a result of a chemical stimulus.	biological process	10.2964				0	1	1	[]				0	1	1	[]		9	2765	4.84863	0.0444614	0.117235	["BTG2","CCL5","MYO6","RRM2B","SESN2","TIGAR","TNFRSF10B","TP53INP1","XPC"]		4	2765	1.14085	0.0178857	0.082198	["BTG2","SESN2","TIGAR","XPC"]
GO:2001269	positive regulation of cysteine-type endopeptidase activity involved in apoptotic signaling pathway	Any process that activates or increases the frequency, rate or extent of cysteine-type endopeptidase activity involved in apoptotic signaling pathway.	biological process	10.2804				0	1	1	[]				0	1	1	[]		2	24	0.0420857	0.000804091	0.00828609	["TNFRSF10A","TNFRSF10B"]				0	1	1	[]
GO:0042770	signal transduction in response to DNA damage	A cascade of processes induced by the detection of DNA damage within a cell.	biological process	10.2568				0	1	1	[]				0	1	1	[]		3	105	0.184125	0.000817336	0.00828609	["GADD45A","MYO6","TRIAP1"]				0	1	1	[]
GO:0001078	RNA polymerase II core promoter proximal region sequence-specific DNA binding transcription factor activity involved in negative regulation of transcription	Interacting selectively and non-covalently with a sequence of DNA that is in cis with and relatively close to a core promoter for RNA polymerase II (RNAP II) in order to stop, prevent, or reduce the frequency, rate or extent of transcription from an RNA polymerase II promoter.	molecular function	10.2097		3	114	0.823147	0.0496566	0.261561	["BTG2","ZFP90","ZNF219"]				0	1	1	[]		2	114	0.199907	0.0170061	0.0612379	["BTG2","ZNF219"]				0	1	1	[]
GO:0061512	protein localization to cilium	A process in which a protein is transported to, or maintained in, a location within a cilium.	biological process	10.2033		3	26	0.187735	0.000848201	0.117294	["BBS1","BBS2","SPATA7"]				0	1	1	[]				0	1	1	[]				0	1	1	[]
GO:0010628	positive regulation of gene expression	Any process that increases the frequency, rate or extent of gene expression. Gene expression is the process in which a gene's coding sequence is converted into a mature gene product or products (proteins or RNA). This includes the production of an RNA transcript as well as any processing to produce a mature RNA product or an mRNA (for protein-coding genes) and the translation of that mRNA into pr…	biological process	10.1529				0	1	1	[]				0	1	1	[]		7	1754	3.07576	0.0300276	0.0924409	["ACTA2","BTG2","CCL5","MYO6","PRKAB1","TP53INP1","TRIAP1"]		3	1754	0.723709	0.0292519	0.0889623	["ACTA2","BTG2","TRIAP1"]
GO:2001242	regulation of intrinsic apoptotic signaling pathway	Any process that modulates the frequency, rate or extent of intrinsic apoptotic signaling pathway.	biological process	10.1278		4	159	1.14807	0.0282996	0.219724	["RRM2B","SERINC3","TRIAP1","ZNF385A"]				0	1	1	[]		2	159	0.278818	0.031583	0.0942682	["RRM2B","TRIAP1"]				0	1	1	[]
GO:0009987	cellular process	Any process that is carried out at the cellular level, but not necessarily restricted to a single cell. For example, cell communication occurs among more than one cell, but occurs at the cellular level.	biological process	10.0936				0	1	1	[]				0	1	1	[]		29	13209	23.1629	0.0197374	0.0686721	["ACTA2","AEN","BTG2","CCL5","DRAM1","DUSP11","GADD45A","HES2","ISCU","MYO6","PPM1D","PRKAB1","PRKX","RRM2B","SESN1","SESN2","SFN","SUSD6","TAP1","TIGAR","TNFRSF10A","TNFRSF10B","TNFRSF10D","TP53INP1","TRIAP1","XPC","ZNF219","ZNF337","ZNF79"]		8	13209	5.4501	0.0463685	0.119233	["ACTA2","BTG2","ISCU","SESN1","SESN2","TIGAR","TRIAP1","XPC"]
GO:0070266	necroptotic process	A programmed necrotic cell death process which begins when a cell receives a signal (e.g. a ligand binding to a death receptor or to a Toll-like receptor), and proceeds through a series of biochemical events (signaling pathways), characterized by activation of receptor-interacting serine/threonine-protein kinase 1 and/or 3 (RIPK1/3, also called RIP1/3), and which typically lead to common morpholo…	biological process	10.0478				0	1	1	[]				0	1	1	[]		2	26	0.0455929	0.000944768	0.0090188	["TNFRSF10A","TNFRSF10B"]				0	1	1	[]
GO:0010951	negative regulation of endopeptidase activity	Any process that decreases the frequency, rate or extent of endopeptidase activity, the endohydrolysis of peptide bonds within proteins.	biological process	10.0383				0	1	1	[]				0	1	1	[]		4	252	0.4419	0.000950962	0.0090188	["SFN","TNFRSF10A","TNFRSF10B","TRIAP1"]				0	1	1	[]
GO:0003674	molecular_function	Elemental activities, such as catalysis or binding, describing the actions of a gene product at the molecular level. A given gene product may exhibit one or more molecular functions.	molecular function	9.94265		140	18461	133.299	0.00101616	0.117294	["ABHD4","ACAD11","ACTA2","AHNAK2","AK1","ANKRA2","APOBEC3C","ASNS","ATF4","ATP6AP2","BBS1","BBS2","BCDIN3D","BNIP3L","BSDC1","BTG2","C12orf76","CARS","CBS","CCDC90B","CCNK","CDIP1","CEBPB","CES2","CLP1","CMBL","CPT2","CRACR2B","CREBRF","CYB5D2","DHRS7","DIRC2","DNAJB9","DPYSL4","DRAM1","FAM134B","FAM210B","FTH1","FUCA1","GADD45A","GDF15","GK","GLRX","GLS","GLTP","HBP1","HES2","HOXC13","HSDL2","H…				0	1	1	[]				0	1	1	[]				0	1	1	[]
GO:0061024	membrane organization	A process which results in the assembly, arrangement of constituent parts, or disassembly of a membrane. A membrane is a double layer of lipid molecules that encloses all cells, and, in eukaryotes, many organelles; may be a single or double lipid bilayer; also includes associated proteins.	biological process	9.89907		15	835	6.02919	0.00104733	0.117294	["AHNAK2","BBS1","BBS2","BNIP3L","FTH1","MAP1LC3B","MOAP1","PRKAB1","PRKAB2","SEC22A","SFN","STXBP3","TRIAP1","VPS28","VPS37D"]				0	1	1	[]				0	1	1	[]				0	1	1	[]
GO:0060295	regulation of cilium movement involved in cell motility	Any process that modulates the rate frequency or extent of cilium movement involved in ciliary motility.	biological process	9.87956		2	7	0.0505441	0.00106159	0.117294	["BBS1","BBS2"]				0	1	1	[]				0	1	1	[]				0	1	1	[]
GO:0060296	regulation of cilium beat frequency involved in ciliary motility	Any process that modulates the frequency of cilium beating involved in ciliary motility.	biological process	9.87956		2	7	0.0505441	0.00106159	0.117294	["BBS1","BBS2"]				0	1	1	[]				0	1	1	[]				0	1	1	[]
GO:1902019	regulation of cilium-dependent cell motility	Any process that modulates the frequency, rate or extent of cilium-dependent cell motility.	biological process	9.87956		2	7	0.0505441	0.00106159	0.117294	["BBS1","BBS2"]				0	1	1	[]				0	1	1	[]				0	1	1	[]
GO:0010466	negative regulation of peptidase activity	Any process that stops or reduces the rate of peptidase activity, the hydrolysis of peptide bonds within proteins.	biological process	9.87116				0	1	1	[]				0	1	1	[]		4	260	0.455929	0.00106778	0.00981027	["SFN","TNFRSF10A","TNFRSF10B","TRIAP1"]				0	1	1	[]
GO:0009894	regulation of catabolic process	Any process that modulates the frequency, rate, or extent of the chemical reactions and pathways resulting in the breakdown of substances.	biological process	9.85337				0	1	1	[]		4	800	1.15529	0.0267911	0.187002	["BTG2","DRAM1","TIGAR","TP53INP1"]				0	1	1	[]		2	800	0.330084	0.0403504	0.107601	["BTG2","TIGAR"]
GO:2001267	regulation of cysteine-type endopeptidase activity involved in apoptotic signaling pathway	Any process that modulates the frequency, rate or extent of cysteine-type endopeptidase activity involved in apoptotic signaling pathway.	biological process	9.83297				0	1	1	[]				0	1	1	[]		2	28	0.0491	0.00109643	0.00991844	["TNFRSF10A","TNFRSF10B"]				0	1	1	[]
GO:0006520	cellular amino acid metabolic process	The chemical reactions and pathways involving amino acids, carboxylic acids containing one or more amino groups, as carried out by individual cells.	biological process	9.74782		9	357	2.57775	0.00116309	0.117294	["ASNS","ATF4","CARS","CBS","GLS","MARS","SARS","SERINC3","WARS"]				0	1	1	[]				0	1	1	[]				0	1	1	[]
GO:0097300	programmed necrotic cell death	A necrotic cell death process that results from the activation of endogenous cellular processes, such as signaling involving death domain receptors or Toll-like receptors.	biological process	9.63351				0	1	1	[]				0	1	1	[]		2	30	0.0526071	0.00125899	0.010605	["TNFRSF10A","TNFRSF10B"]				0	1	1	[]
GO:1903047	mitotic cell cycle process	A process that is part of the mitotic cell cycle.	biological process	9.60061				0	1	1	[]				0	1	1	[]		4	730	1.28011	0.0377865	0.105802	["GADD45A","PPM1D","TRIAP1","XPC"]		2	730	0.301202	0.0340872	0.0972547	["TRIAP1","XPC"]
GO:0050789	regulation of biological process	Any process that modulates the frequency, rate or extent of a biological process. Biological processes are regulated by many means; examples include the control of gene expression, protein modification or interaction with a protein or substrate molecule.	biological process	9.57498				0	1	1	[]				0	1	1	[]		28	10928	19.163	0.00131112	0.010605	["ACTA2","AEN","ANKRA2","BTG2","CCL5","DRAM1","GADD45A","HES2","MYO6","PPM1D","PRKAB1","PRKX","RRM2B","SESN1","SESN2","SFN","TAP1","TIGAR","TNFRSF10A","TNFRSF10B","TNFRSF10D","TP53INP1","TRIAP1","XPC","XPR1","ZNF219","ZNF337","ZNF79"]				0	1	1	[]
GO:0070265	necrotic cell death	A type of cell death that is morphologically characterized by an increasingly translucent cytoplasm, swelling of organelles, minor ultrastructural modifications of the nucleus (specifically, dilatation of the nuclear membrane and condensation of chromatin into small, irregular, circumscribed patches) and increased cell volume (oncosis), culminating in the disruption of the plasma membrane and sub…	biological process	9.53888				0	1	1	[]				0	1	1	[]		2	31	0.0543607	0.00134434	0.010605	["TNFRSF10A","TNFRSF10B"]				0	1	1	[]
GO:0031669	cellular response to nutrient levels	Any process that results in a change in state or activity of a cell (in terms of movement, secretion, enzyme production, gene expression, etc.) as a result of a stimulus reflecting the presence, absence, or concentration of nutrients.	biological process	9.52359		4	173	1.24916	0.036874	0.240818	["ASNS","ATF4","MAP1LC3B","PPM1D"]				0	1	1	[]		2	173	0.303368	0.0368462	0.103663	["CCL5","PPM1D"]				0	1	1	[]
GO:0019752	carboxylic acid metabolic process	The chemical reactions and pathways involving carboxylic acids, any organic acid containing one or more carboxyl (COOH) groups or anions (COO-).	biological process	9.41098		15	864	6.23859	0.00146897	0.132612	["ACAD11","ASNS","ATF4","CARS","CBS","CPT2","GLS","MARS","PCK2","PRKAB1","PRKAB2","SARS","SERINC3","SESN2","WARS"]				0	1	1	[]				0	1	1	[]				0	1	1	[]
GO:0070059	intrinsic apoptotic signaling pathway in response to endoplasmic reticulum stress	A series of molecular signals in which an intracellular signal is conveyed to trigger the apoptotic death of a cell. The pathway is induced in response to a stimulus indicating endoplasmic reticulum (ER) stress, and ends when the execution phase of apoptosis is triggered. ER stress usually results from the accumulation of unfolded or misfolded proteins in the ER lumen.	biological process	9.3171		3	32	0.231059	0.00156773	0.132612	["ATF4","CEBPB","TNFRSF10B"]				0	1	1	[]				0	1	1	[]				0	1	1	[]
GO:0075733	intracellular transport of virus	The directed movement of a virus, or part of a virus, within the host cell.	biological process	9.3171		3	32	0.231059	0.00156773	0.132612	["TAP1","VPS28","VPS37D"]				0	1	1	[]				0	1	1	[]				0	1	1	[]
GO:1902583	multi-organism intracellular transport	An intracellular transport which involves another organism.	biological process	9.3171		3	32	0.231059	0.00156773	0.132612	["TAP1","VPS28","VPS37D"]				0	1	1	[]				0	1	1	[]				0	1	1	[]
GO:0006853	carnitine shuttle	The transfer of acyl groups to and from acyl-CoA molecules to form O-acylcarnitine, which can exchange across the mitochondrial inner membrane with unacylated carnitine.	biological process	9.11564		2	9	0.0649853	0.00180269	0.140122	["CPT2","PRKAB2"]				0	1	1	[]				0	1	1	[]				0	1	1	[]
GO:0000813	ESCRT I complex	An endosomal sorting complex required for transport. It consists of the class E vacuolar protein sorting (Vps) proteins and interacts with ubiquitinated cargoes.	cellular component	9.11564		2	9	0.0649853	0.00180269	0.140122	["VPS28","VPS37D"]				0	1	1	[]				0	1	1	[]				0	1	1	[]
GO:0043491	protein kinase B signaling	A series of reactions, mediated by the intracellular serine/threonine kinase protein kinase B (also called AKT), which occurs as a result of a single trigger reaction or compound.	biological process	9.10868				0	1	1	[]				0	1	1	[]		2	36	0.0631286	0.0018114	0.0129891	["CCL5","SESN2"]				0	1	1	[]
GO:0061695	transferase complex, transferring phosphorus-containing groups	A transferase complex capable of catalysis of the transfer of a phosphorus-containing group from one compound (donor) to another (acceptor).	cellular component	9.08946		4	184	1.32859	0.0445528	0.254363	["CCNK","POLD4","PRKAB1","PRKAB2"]				0	1	1	[]		2	184	0.322657	0.0412025	0.112162	["MYO6","PRKAB1"]				0	1	1	[]
GO:0043531	ADP binding	Interacting selectively and non-covalently with ADP, adenosine 5'-diphosphate.	molecular function	9.03009				0	1	1	[]				0	1	1	[]		2	37	0.0648821	0.00191281	0.013551	["MYO6","TAP1"]				0	1	1	[]
GO:0042325	regulation of phosphorylation	Any process that modulates the frequency, rate or extent of addition of phosphate groups into a molecule.	biological process	8.98378				0	1	1	[]				0	1	1	[]		8	1356	2.37784	0.00197521	0.0138265	["CCL5","GADD45A","PRKAB1","SESN2","SFN","TIGAR","TNFRSF10A","TNFRSF10B"]				0	1	1	[]
GO:0046794	transport of virus	The directed movement of a virus, or part of a virus, into, out of, or within a host cell.	biological process	8.93983		3	35	0.252721	0.00203631	0.14284	["TAP1","VPS28","VPS37D"]				0	1	1	[]				0	1	1	[]				0	1	1	[]
GO:0044766	multi-organism transport	The directed movement of substances (such as macromolecules, small molecules, ions) into, out of or within a cell, or between cells, or within a multicellular organism by means of some agent such as a transporter or pore, involving more than one organism.	biological process	8.82189		3	36	0.259941	0.00220977	0.146592	["TAP1","VPS28","VPS37D"]				0	1	1	[]				0	1	1	[]				0	1	1	[]
GO:1902579	multi-organism localization	A localization which involves another organism.	biological process	8.82189		3	36	0.259941	0.00220977	0.146592	["TAP1","VPS28","VPS37D"]				0	1	1	[]				0	1	1	[]				0	1	1	[]
GO:0034464	BBSome	A protein complex that associates with the primary cilium and is involved in cilium biogenesis; consists of seven conserved proteins: BBS1, BBS2, BBS4, BBS5, BBS7, BBS8 and BBS9.	cellular component	8.80054		2	10	0.0722059	0.00224271	0.146592	["BBS1","BBS2"]				0	1	1	[]				0	1	1	[]				0	1	1	[]
GO:0044092	negative regulation of molecular function	Any process that stops or reduces the rate or extent of a molecular function, an elemental biological activity occurring at the molecular level, such as catalysis or binding.	biological process	8.60835				0	1	1	[]				0	1	1	[]		7	1098	1.92542	0.00256229	0.0167403	["CCL5","GADD45A","SFN","TIGAR","TNFRSF10A","TNFRSF10B","TRIAP1"]				0	1	1	[]
GO:0045494	photoreceptor cell maintenance	Any process preventing the degeneration of the photoreceptor, a specialized cell type that is sensitive to light.	biological process	8.48852		3	39	0.281603	0.0027842	0.159973	["BBS1","BBS2","SPATA7"]				0	1	1	[]				0	1	1	[]				0	1	1	[]
GO:0010212	response to ionizing radiation	Any process that results in a change in state or activity of a cell or an organism (in terms of movement, secretion, enzyme production, gene expression, etc.) as a result of a ionizing radiation stimulus. Ionizing radiation is radiation with sufficient energy to remove electrons from atoms and may arise from spontaneous decay of unstable isotopes, resulting in alpha and beta particles and gamma r…	biological process	8.43835				0	1	1	[]				0	1	1	[]		3	163	0.285832	0.00288273	0.0184244	["AEN","GADD45A","TIGAR"]				0	1	1	[]
GO:0060255	regulation of macromolecule metabolic process	Any process that modulates the frequency, rate or extent of the chemical reactions and pathways involving macromolecules, any molecule of high relative molecular mass, the structure of which essentially comprises the multiple repetition of units derived, actually or conceptually, from molecules of low relative molecular mass.	biological process	8.38152				0	1	1	[]				0	1	1	[]		18	5646	9.90067	0.00299855	0.0189586	["ACTA2","ANKRA2","BTG2","CCL5","GADD45A","HES2","MYO6","PRKAB1","SESN2","SFN","TIGAR","TNFRSF10A","TNFRSF10B","TP53INP1","TRIAP1","ZNF219","ZNF337","ZNF79"]				0	1	1	[]
GO:0019082	viral protein processing	Any protein maturation process achieved by the cleavage of a peptide bond or bonds within a viral protein.	biological process	8.26166		2	12	0.0866471	0.00325831	0.159973	["VPS28","VPS37D"]				0	1	1	[]				0	1	1	[]				0	1	1	[]
GO:0036499	PERK-mediated unfolded protein response	A series of molecular signals mediated by the endoplasmic reticulum membrane stress sensor PERK (PKR-like ER kinase). Begins with activation of PERK in response to endoplasmic reticulum (ER) stress and ends with regulation of a downstream cellular process, e.g. transcription. The main substrate of PERK is the translation initiation factor eIF2alpha. Serine-phosphorylation of eIF2alpha by PERK ina…	biological process	8.26166		2	12	0.0866471	0.00325831	0.159973	["ASNS","ATF4"]				0	1	1	[]				0	1	1	[]				0	1	1	[]
GO:1902001	fatty acid transmembrane transport	The directed movement of fatty acid across a membrane.	biological process	8.26166		2	12	0.0866471	0.00325831	0.159973	["CPT2","PRKAB2"]				0	1	1	[]				0	1	1	[]				0	1	1	[]
GO:1902603	carnitine transmembrane transport	The directed movement of carnitine across a membrane.	biological process	8.26166		2	12	0.0866471	0.00325831	0.159973	["CPT2","PRKAB2"]				0	1	1	[]				0	1	1	[]				0	1	1	[]
GO:0031588	AMP-activated protein kinase complex	A protein complex that possesses AMP-dependent protein kinase activity.	cellular component	8.26166		2	12	0.0866471	0.00325831	0.159973	["PRKAB1","PRKAB2"]				0	1	1	[]				0	1	1	[]				0	1	1	[]
GO:0016884	carbon-nitrogen ligase activity, with glutamine as amido-N-donor	Catalysis of the transfer of the amide nitrogen of glutamine to a variety of substrates. GATases catalyze two separate reactions at two active sites, which are located either on a single polypeptide chain or on different subunits. In the glutaminase reaction, glutamine is hydrolyzed to glutamate and ammonia, which is added to an acceptor substrate in the synthase reaction.	molecular function	8.26166		2	12	0.0866471	0.00325831	0.159973	["ASNS","NADSYN1"]				0	1	1	[]				0	1	1	[]				0	1	1	[]
GO:0005634	nucleus	A membrane-bounded organelle of eukaryotic cells in which chromosomes are housed and replicated. In most cells, the nucleus contains all of the cell's chromosomes except the organellar chromosomes, and is the site of RNA synthesis and processing. In some species, or in specialized cell types, RNA metabolism or DNA replication may be absent.	cellular component	8.19848				0	1	1	[]				0	1	1	[]		19	6209	10.8879	0.00340417	0.0206356	["AEN","ANKRA2","DUSP11","GADD45A","HES2","ISCU","MYO6","PPM1D","PRKAB1","PRKX","RRM2B","SESN1","SESN2","SFN","TP53INP1","XPC","ZNF219","ZNF337","ZNF79"]				0	1	1	[]
GO:0005773	vacuole	A closed structure, found only in eukaryotic cells, that is completely surrounded by unit membrane and contains liquid material. Cells contain one or several vacuoles, that may have different functions from each other. Vacuoles have a diverse array of functions. They can act as a storage organelle for nutrients or waste products, as a degradative compartment, as a cost-effective way of increasing…	cellular component	8.14126		9	421	3.03987	0.0035419	0.159973	["DIRC2","DRAM1","FUCA1","LAMP3","MAP1LC3B","OSTM1","TOM1L1","TP53INP1","TPP1"]				0	1	1	[]				0	1	1	[]				0	1	1	[]
GO:0045861	negative regulation of proteolysis	Any process that stops, prevents, or reduces the frequency, rate or extent of the hydrolysis of a peptide bond or bonds within a protein.	biological process	8.03489				0	1	1	[]				0	1	1	[]		4	369	0.647068	0.00381291	0.0221979	["SFN","TNFRSF10A","TNFRSF10B","TRIAP1"]				0	1	1	[]
GO:0003352	regulation of cilium movement	Any process that modulates the rate, frequency, or extent of cilium movement, the directed, self-propelled movement of a cilium.	biological process	8.02748		2	13	0.0938677	0.00383256	0.159973	["BBS1","BBS2"]				0	1	1	[]				0	1	1	[]				0	1	1	[]
GO:0015879	carnitine transport	The directed movement of carnitine into, out of or within a cell, or between cells, by means of some agent such as a transporter or pore. Carnitine is a compound that participates in the transfer of acyl groups across the inner mitochondrial membrane.	biological process	8.02748		2	13	0.0938677	0.00383256	0.159973	["CPT2","PRKAB2"]				0	1	1	[]				0	1	1	[]				0	1	1	[]
GO:0021756	striatum development	The progression of the striatum over time from its initial formation until its mature state. The striatum is a region of the forebrain consisting of the caudate nucleus, putamen and fundus striati.	biological process	8.02748		2	13	0.0938677	0.00383256	0.159973	["BBS1","BBS2"]				0	1	1	[]				0	1	1	[]				0	1	1	[]
GO:1902166	negative regulation of intrinsic apoptotic signaling pathway in response to DNA damage by p53 class mediator	Any process that stops, prevents or reduces the frequency, rate or extent of intrinsic apoptotic signaling pathway in response to DNA damage by p53 class mediator.	biological process	8.02748		2	13	0.0938677	0.00383256	0.159973	["TRIAP1","ZNF385A"]				0	1	1	[]				0	1	1	[]				0	1	1	[]
GO:1990440	positive regulation of transcription from RNA polymerase II promoter in response to endoplasmic reticulum stress	Any process that activates or increases the frequency, rate or extent of transcription from an RNA polymerase II promoter as a result of an endoplasmic reticulum stress.	biological process	8.02748		2	13	0.0938677	0.00383256	0.159973	["ATF4","CEBPB"]				0	1	1	[]				0	1	1	[]				0	1	1	[]
GO:0005886	plasma membrane	The membrane surrounding a cell that separates the cell from its external environment. It consists of a phospholipid bilayer and associated proteins.	cellular component	7.95508		19	4433	32.0089	0.00402978	0.159973	["AHNAK2","AK1","ATF4","ATP6AP2","BBS1","BBS2","IRAK2","MARVELD2","RHBDF2","RIN1","SERINC3","STAT2","STXBP3","TM7SF3","TNFRSF10B","TNFRSF14","TRIM4","VPS28","XPC"]				0	1	1	[]				0	1	1	[]				0	1	1	[]
GO:0015838	amino-acid betaine transport	The directed movement of betaine, the N-trimethyl derivative of an amino acid, into, out of or within a cell, or between cells, by means of some agent such as a transporter or pore.	biological process	7.8119		2	14	0.101088	0.00445023	0.159973	["CPT2","PRKAB2"]				0	1	1	[]				0	1	1	[]				0	1	1	[]
GO:0004679	AMP-activated protein kinase activity	Catalysis of the reaction: ATP + a protein = ADP + a phosphoprotein. This reaction requires the presence of AMP.	molecular function	7.8119		2	14	0.101088	0.00445023	0.159973	["PRKAB1","PRKAB2"]				0	1	1	[]				0	1	1	[]				0	1	1	[]
GO:1902041	regulation of extrinsic apoptotic signaling pathway via death domain receptors	Any process that modulates the frequency, rate or extent of extrinsic apoptotic signaling pathway via death domain receptors.	biological process	7.75181				0	1	1	[]				0	1	1	[]		2	58	0.101707	0.00463953	0.0259814	["TNFRSF10A","TNFRSF10B"]				0	1	1	[]
GO:0006399	tRNA metabolic process	The chemical reactions and pathways involving tRNA, transfer RNA, a class of relatively small RNA molecules responsible for mediating the insertion of amino acids into the sequence of nascent polypeptide chains during protein synthesis. Transfer RNA is characterized by the presence of many unusual minor bases, the function of which has not been completely established.	biological process	7.73757		5	150	1.08309	0.00468555	0.159973	["CARS","CLP1","MARS","SARS","WARS"]				0	1	1	[]				0	1	1	[]				0	1	1	[]
GO:1901990	regulation of mitotic cell cycle phase transition	Any process that modulates the frequency, rate or extent of mitotic cell cycle phase transition.	biological process	7.72707				0	1	1	[]				0	1	1	[]				0	1	1	[]		2	259	0.106865	0.00471977	0.0372365	["TRIAP1","XPC"]
GO:0031323	regulation of cellular metabolic process	Any process that modulates the frequency, rate or extent of the chemical reactions and pathways by which individual cells transform chemical substances.	biological process	7.71409				0	1	1	[]				0	1	1	[]		18	5869	10.2917	0.00476243	0.0261644	["ANKRA2","BTG2","CCL5","DRAM1","GADD45A","HES2","MYO6","PRKAB1","SESN2","SFN","TIGAR","TNFRSF10A","TNFRSF10B","TP53INP1","TRIAP1","ZNF219","ZNF337","ZNF79"]				0	1	1	[]
GO:0031324	negative regulation of cellular metabolic process	Any process that stops, prevents, or reduces the frequency, rate or extent of the chemical reactions and pathways by which individual cells transform chemical substances.	biological process	7.70103				0	1	1	[]				0	1	1	[]		10	2299	4.03146	0.00480571	0.0261644	["BTG2","CCL5","GADD45A","HES2","SFN","TIGAR","TNFRSF10A","TNFRSF10B","TRIAP1","ZNF219"]				0	1	1	[]
GO:0052548	regulation of endopeptidase activity	Any process that modulates the frequency, rate or extent of endopeptidase activity, the endohydrolysis of peptide bonds within proteins.	biological process	7.66095				0	1	1	[]				0	1	1	[]		4	397	0.696168	0.00494109	0.0266547	["SFN","TNFRSF10A","TNFRSF10B","TRIAP1"]				0	1	1	[]
GO:0043436	oxoacid metabolic process	The chemical reactions and pathways involving any oxoacid; an oxoacid is a compound which contains oxygen, at least one other element, and at least one hydrogen bound to oxygen, and which produces a conjugate base by loss of positive hydrogen ion(s) (hydrons).	biological process	7.62454		15	985	7.11228	0.00506738	0.159973	["ACAD11","ASNS","ATF4","CARS","CBS","CPT2","GLS","MARS","PCK2","PRKAB1","PRKAB2","SARS","SERINC3","SESN2","WARS"]				0	1	1	[]				0	1	1	[]				0	1	1	[]
GO:0040015	negative regulation of multicellular organism growth	Any process that stops, prevents, or reduces the frequency, rate or extent of growth of an organism to reach its usual body size.	biological process	7.61227		2	15	0.108309	0.00511068	0.159973	["BBS2","PLAC8"]				0	1	1	[]				0	1	1	[]				0	1	1	[]
GO:0032269	negative regulation of cellular protein metabolic process	Any process that stops, prevents, or reduces the frequency, rate or extent of the chemical reactions and pathways involving a protein, occurring at the level of an individual cell.	biological process	7.60346				0	1	1	[]				0	1	1	[]		6	932	1.63433	0.00514198	0.0274862	["BTG2","GADD45A","SFN","TNFRSF10A","TNFRSF10B","TRIAP1"]				0	1	1	[]
GO:1901987	regulation of cell cycle phase transition	Any process that modulates the frequency, rate or extent of cell cycle phase transition.	biological process	7.54837				0	1	1	[]				0	1	1	[]				0	1	1	[]		2	276	0.113879	0.00534213	0.0397897	["TRIAP1","XPC"]
GO:0050794	regulation of cellular process	Any process that modulates the frequency, rate or extent of a cellular process, any of those that are carried out at the cellular level, but are not necessarily restricted to a single cell. For example, cell communication occurs among more than one cell, but occurs at the cellular level.	biological process	7.514				0	1	1	[]				0	1	1	[]		26	10425	18.281	0.00547093	0.0287224	["AEN","ANKRA2","BTG2","CCL5","DRAM1","GADD45A","HES2","MYO6","PPM1D","PRKAB1","PRKX","RRM2B","SESN1","SESN2","SFN","TIGAR","TNFRSF10A","TNFRSF10B","TNFRSF10D","TP53INP1","TRIAP1","XPC","XPR1","ZNF219","ZNF337","ZNF79"]				0	1	1	[]
GO:0051346	negative regulation of hydrolase activity	Any process that stops or reduces the rate of hydrolase activity, the catalysis of the hydrolysis of various bonds.	biological process	7.43611				0	1	1	[]				0	1	1	[]		4	415	0.727732	0.0057744	0.0297837	["SFN","TNFRSF10A","TNFRSF10B","TRIAP1"]				0	1	1	[]
GO:0014829	vascular smooth muscle contraction	A process, occurring in the vascular tissue, whereby actin/myosin complex activity generates force through ATP hydrolysis resulting in a change in smooth muscle geometry. This process is always coupled to chemo-mechanical energy conversion.	biological process	7.42644		2	16	0.115529	0.00581326	0.159973	["ACTA2","BBS2"]				0	1	1	[]				0	1	1	[]				0	1	1	[]
GO:0043162	ubiquitin-dependent protein catabolic process via the multivesicular body sorting pathway	The chemical reactions and pathways resulting in the breakdown of a protein or peptide covalently tagged with ubiquitin, via the multivesicular body (MVB) sorting pathway; ubiquitin-tagged proteins are sorted into MVBs, and delivered to a lysosome/vacuole for degradation.	biological process	7.42644		2	16	0.115529	0.00581326	0.159973	["TOM1L1","VPS28"]				0	1	1	[]				0	1	1	[]				0	1	1	[]
GO:1902165	regulation of intrinsic apoptotic signaling pathway in response to DNA damage by p53 class mediator	Any process that modulates the frequency, rate or extent of intrinsic apoptotic signaling pathway in response to DNA damage by p53 class mediator.	biological process	7.42644		2	16	0.115529	0.00581326	0.159973	["TRIAP1","ZNF385A"]				0	1	1	[]				0	1	1	[]				0	1	1	[]
GO:0052547	regulation of peptidase activity	Any process that modulates the frequency, rate or extent of peptidase activity, the hydrolysis of peptide bonds within proteins.	biological process	7.41182				0	1	1	[]				0	1	1	[]		4	417	0.731239	0.00587244	0.0298915	["SFN","TNFRSF10A","TNFRSF10B","TRIAP1"]				0	1	1	[]
GO:0019220	regulation of phosphate metabolic process	Any process that modulates the frequency, rate or extent of the chemical reactions and pathways involving phosphates.	biological process	7.39431				0	1	1	[]				0	1	1	[]		8	1621	2.84254	0.00594416	0.0298915	["CCL5","GADD45A","PRKAB1","SESN2","SFN","TIGAR","TNFRSF10A","TNFRSF10B"]				0	1	1	[]
GO:0030968	endoplasmic reticulum unfolded protein response	The series of molecular signals generated as a consequence of the presence of unfolded proteins in the endoplasmic reticulum (ER) or other ER-related stress; results in changes in the regulation of transcription and translation.	biological process	7.3857		4	100	0.722059	0.00597977	0.159973	["ASNS","ATF4","DNAJB9","TPP1"]				0	1	1	[]				0	1	1	[]				0	1	1	[]
GO:0004252	serine-type endopeptidase activity	Catalysis of the hydrolysis of internal, alpha-peptide bonds in a polypeptide chain by a catalytic mechanism that involves a catalytic triad consisting of a serine nucleophile that is activated by a proton relay involving an acidic residue (e.g. aspartate or glutamate) and a basic residue (usually histidine).	molecular function	7.38568		5	159	1.14807	0.00597983	0.159973	["MST1","RHBDD1","RHBDF2","RHBDL1","TPP1"]				0	1	1	[]				0	1	1	[]				0	1	1	[]
GO:0001932	regulation of protein phosphorylation	Any process that modulates the frequency, rate or extent of addition of phosphate groups into an amino acid in a protein.	biological process	7.38446				0	1	1	[]				0	1	1	[]		7	1280	2.24457	0.0059849	0.0298915	["CCL5","GADD45A","PRKAB1","SESN2","SFN","TNFRSF10A","TNFRSF10B"]				0	1	1	[]
GO:0006082	organic acid metabolic process	The chemical reactions and pathways involving organic acids, any acidic compound containing carbon in covalent linkage.	biological process	7.35072		15	1006	7.26391	0.00612652	0.159973	["ACAD11","ASNS","ATF4","CARS","CBS","CPT2","GLS","MARS","PCK2","PRKAB1","PRKAB2","SARS","SERINC3","SESN2","WARS"]				0	1	1	[]				0	1	1	[]				0	1	1	[]
GO:0010639	negative regulation of organelle organization	Any process that decreases the frequency, rate or extent of a process involved in the formation, arrangement of constituent parts, or disassembly of an organelle.	biological process	7.33327				0	1	1	[]				0	1	1	[]				0	1	1	[]		2	298	0.122956	0.00620108	0.0432075	["TIGAR","TRIAP1"]
GO:0051174	regulation of phosphorus metabolic process	Any process that modulates the frequency, rate or extent of the chemical reactions and pathways involving phosphorus or compounds containing phosphorus.	biological process	7.32533				0	1	1	[]				0	1	1	[]		8	1634	2.86534	0.00623528	0.0308096	["CCL5","GADD45A","PRKAB1","SESN2","SFN","TIGAR","TNFRSF10A","TNFRSF10B"]				0	1	1	[]
GO:0007186	G-protein coupled receptor signaling pathway	A series of molecular signals that proceeds with an activated receptor promoting the exchange of GDP for GTP on the alpha-subunit of an associated heterotrimeric G-protein complex. The GTP-bound activated alpha-G-protein then dissociates from the beta- and gamma-subunits to further transmit the signal within the cell. The pathway begins with receptor-ligand interaction, or for basal GPCR signalin…	biological process	7.31426		2	1211	8.74413	0.00628331	0.159973	["ATF4","ZNF219"]				0	1	1	[]				0	1	1	[]				0	1	1	[]
GO:0005737	cytoplasm	All of the contents of a cell excluding the plasma membrane and nucleus, but including other subcellular structures.	cellular component	7.27849		62	6564	47.3959	0.00644105	0.159973	["ACTA2","AHNAK2","AK1","ANKRA2","APOBEC3C","ATF4","BBS1","BBS2","BCDIN3D","CARS","CBS","CEBPB","CLP1","CMBL","CRACR2B","CREBRF","DNAJB9","DPYSL4","DRAM1","FUCA1","GADD45A","GK","GLRX","GLS","GLTP","HSPBAP1","IRAK2","ISCU","KANK3","KLHL24","MAP1LC3B","MARS","MARVELD2","MKNK2","MOAP1","NABP1","NADSYN1","NEURL2","OSTM1","PFN4","PHPT1","PRKAB2","PRKX","RIN1","RRM2B","SARS","SEC22A","SESN2","SFN","SN…				0	1	1	[]				0	1	1	[]				0	1	1	[]
GO:0051602	response to electrical stimulus	Any process that results in a change in state or activity of a cell or an organism (in terms of movement, secretion, enzyme production, gene expression, etc.) as a result of an electrical stimulus.	biological process	7.26405				0	1	1	[]				0	1	1	[]		2	69	0.120996	0.00650582	0.0318785	["BTG2","MYO6"]				0	1	1	[]
GO:0006635	fatty acid beta-oxidation	A fatty acid oxidation process that results in the complete oxidation of a long-chain fatty acid. Fatty acid beta-oxidation begins with the addition of coenzyme A to a fatty acid, and occurs by successive cycles of reactions during each of which the fatty acid is shortened by a two-carbon fragment removed as acetyl coenzyme A; the cycle continues until only two or three carbons remain (as acetyl-…	biological process	7.23637		3	53	0.382691	0.00663185	0.159973	["ACAD11","CPT2","SESN2"]				0	1	1	[]				0	1	1	[]				0	1	1	[]
GO:0051248	negative regulation of protein metabolic process	Any process that stops, prevents, or reduces the frequency, rate or extent of chemical reactions and pathways involving a protein.	biological process	7.15689				0	1	1	[]				0	1	1	[]		6	994	1.74305	0.00700748	0.033229	["BTG2","GADD45A","SFN","TNFRSF10A","TNFRSF10B","TRIAP1"]				0	1	1	[]
GO:0006535	cysteine biosynthetic process from serine	The chemical reactions and pathways resulting in the formation of cysteine from other compounds, including serine.	biological process	7.11367		1	1	0.00722059	0.00722059	0.159973	["CBS"]				0	1	1	[]				0	1	1	[]				0	1	1	[]
GO:0009399	nitrogen fixation	The process in which nitrogen is taken from its relatively inert molecular form (N2) in the atmosphere and converted into nitrogen compounds useful for other chemical processes, such as ammonia, nitrate and nitrogen dioxide.	biological process	7.11367		1	1	0.00722059	0.00722059	0.159973	["ISCU"]				0	1	1	[]				0	1	1	[]				0	1	1	[]
GO:0019343	cysteine biosynthetic process via cystathionine	The chemical reactions and pathways resulting in the formation of cysteine, via the intermediate cystathionine.	biological process	7.11367		1	1	0.00722059	0.00722059	0.159973	["CBS"]				0	1	1	[]				0	1	1	[]				0	1	1	[]
GO:0032618	interleukin-15 production	The appearance of interleukin-15 due to biosynthesis or secretion following a cellular stimulus, resulting in an increase in its intracellular or extracellular levels.	biological process	7.11367		1	1	0.00722059	0.00722059	0.159973	["TUSC2"]				0	1	1	[]				0	1	1	[]				0	1	1	[]
GO:0035711	T-helper 1 cell activation	The change in morphology and behavior of a T-helper 1 cell resulting from exposure to a mitogen, cytokine, chemokine, cellular ligand, or an antigen for which it is specific.	biological process	7.11367		1	1	0.00722059	0.00722059	0.159973	["CEBPB"]				0	1	1	[]				0	1	1	[]				0	1	1	[]
GO:0035971	peptidyl-histidine dephosphorylation	The removal of phosphoric residues from peptidyl-O-phospho-L-histidine to form peptidyl-histidine.	biological process	7.11367		1	1	0.00722059	0.00722059	0.159973	["PHPT1"]				0	1	1	[]				0	1	1	[]				0	1	1	[]
GO:0044571	[2Fe-2S] cluster assembly	The incorporation of two iron atoms and two sulfur atoms into an iron-sulfur cluster.	biological process	7.11367		1	1	0.00722059	0.00722059	0.159973	["ISCU"]				0	1	1	[]				0	1	1	[]				0	1	1	[]
GO:0052550	response to defense-related reactive oxygen species production by other organism involved in symbiotic interaction	Any process that results in a change in state or activity of a cell or an organism (in terms of movement, secretion, enzyme production, gene expression, etc.) as a result of reactive oxygen species produced as a defense response by a second organism, where the two organisms are in a symbiotic interaction.	biological process	7.11367		1	1	0.00722059	0.00722059	0.159973	["TUSC2"]				0	1	1	[]				0	1	1	[]				0	1	1	[]
GO:0052567	response to defense-related host reactive oxygen species production	Any process that results in a change in state or activity of a cell or an organism (in terms of movement, secretion, enzyme production, gene expression, etc.) as a result of reactive oxygen species produced as part of the defense response of the host organism. The host is defined as the larger of the organisms involved in a symbiotic interaction.	biological process	7.11367		1	1	0.00722059	0.00722059	0.159973	["TUSC2"]				0	1	1	[]				0	1	1	[]				0	1	1	[]
GO:0061395	positive regulation of transcription from RNA polymerase II promoter in response to arsenic-containing substance	Any process that increases the frequency, rate or extent of transcription from an RNA polymerase II promoter as a result of an arsenic stimulus from compounds containing arsenic, including arsenates, arsenites, and arsenides.	biological process	7.11367		1	1	0.00722059	0.00722059	0.159973	["ATF4"]				0	1	1	[]				0	1	1	[]				0	1	1	[]
GO:0070981	L-asparagine biosynthetic process	The chemical reactions and pathways resulting in the formation of asparagine, (2S)-2-amino-3-carbamoylpropanoic acid.	biological process	7.11367		1	1	0.00722059	0.00722059	0.159973	["ASNS"]				0	1	1	[]				0	1	1	[]				0	1	1	[]
GO:0070982	L-asparagine metabolic process	The chemical reactions and pathways involving L-asparagine, (2S)-2-amino-3-carbamoylpropanoic acid.	biological process	7.11367		1	1	0.00722059	0.00722059	0.159973	["ASNS"]				0	1	1	[]				0	1	1	[]				0	1	1	[]
GO:0071609	chemokine (C-C motif) ligand 5 production	The appearance of chemokine (C-C motif) ligand 5 due to biosynthesis or secretion following a cellular stimulus, resulting in an increase in its intracellular or extracellular levels.	biological process	7.11367		1	1	0.00722059	0.00722059	0.159973	["TUSC2"]				0	1	1	[]				0	1	1	[]				0	1	1	[]
GO:0080058	protein deglutathionylation	The protein modification process in which a glutathione molecule is removed from a protein amino acid by breaking a disulfide linkage.	biological process	7.11367		1	1	0.00722059	0.00722059	0.159973	["GLRX"]				0	1	1	[]				0	1	1	[]				0	1	1	[]
GO:0097428	protein maturation by iron-sulfur cluster transfer	The transfer of an assembled iron-sulfur cluster from a scaffold protein to an acceptor protein that contributes to the attainment of the full functional capacity of a protein.	biological process	7.11367		1	1	0.00722059	0.00722059	0.159973	["ISCU"]				0	1	1	[]				0	1	1	[]				0	1	1	[]
GO:1901409	positive regulation of phosphorylation of RNA polymerase II C-terminal domain	Any process that activates or increases the frequency, rate or extent of phosphorylation of RNA polymerase II C-terminal domain.	biological process	7.11367		1	1	0.00722059	0.00722059	0.159973	["CCNK"]				0	1	1	[]				0	1	1	[]				0	1	1	[]
GO:1902162	regulation of DNA damage response, signal transduction by p53 class mediator resulting in transcription of p21 class mediator	Any process that modulates the frequency, rate or extent of DNA damage response, signal transduction by p53 class mediator resulting in transcription of p21 class mediator.	biological process	7.11367		1	1	0.00722059	0.00722059	0.159973	["ZNF385A"]				0	1	1	[]				0	1	1	[]				0	1	1	[]
GO:1902164	positive regulation of DNA damage response, signal transduction by p53 class mediator resulting in transcription of p21 class mediator	Any process that activates or increases the frequency, rate or extent of DNA damage response, signal transduction by p53 class mediator resulting in transcription of p21 class mediator.	biological process	7.11367		1	1	0.00722059	0.00722059	0.159973	["ZNF385A"]				0	1	1	[]				0	1	1	[]				0	1	1	[]
GO:1902213	positive regulation of prolactin signaling pathway	Any process that activates or increases the frequency, rate or extent of prolactin signaling pathway.	biological process	7.11367		1	1	0.00722059	0.00722059	0.159973	["CREBRF"]				0	1	1	[]				0	1	1	[]				0	1	1	[]
GO:1903621	protein localization to photoreceptor connecting cilium	A process in which a protein is transported to, or maintained in, a location within a photoreceptor connecting cilium.	biological process	7.11367		1	1	0.00722059	0.00722059	0.159973	["SPATA7"]				0	1	1	[]				0	1	1	[]				0	1	1	[]
GO:1903798	regulation of production of miRNAs involved in gene silencing by miRNA	Any process that modulates the frequency, rate or extent of production of miRNAs involved in gene silencing by miRNA.	biological process	7.11367		1	1	0.00722059	0.00722059	0.159973	["BCDIN3D"]				0	1	1	[]				0	1	1	[]				0	1	1	[]
GO:1903799	negative regulation of production of miRNAs involved in gene silencing by miRNA	Any process that stops, prevents or reduces the frequency, rate or extent of production of miRNAs involved in gene silencing by miRNA.	biological process	7.11367		1	1	0.00722059	0.00722059	0.159973	["BCDIN3D"]				0	1	1	[]				0	1	1	[]				0	1	1	[]
GO:1904211	membrane protein proteolysis involved in retrograde protein transport, ER to cytosol	Any membrane protein proteolysis that is involved in retrograde protein transport, ER to cytosol.	biological process	7.11367		1	1	0.00722059	0.00722059	0.159973	["RHBDD1"]				0	1	1	[]				0	1	1	[]				0	1	1	[]
GO:1990384	hyaloid vascular plexus regression	The developmental process in which the hyaloid vascular plexus is destroyed as a part of its normal progression.	biological process	7.11367		1	1	0.00722059	0.00722059	0.159973	["NINJ1"]				0	1	1	[]				0	1	1	[]				0	1	1	[]
GO:2000631	regulation of pre-miRNA processing	Any process that modulates the frequency, rate or extent of pre-microRNA processing.	biological process	7.11367		1	1	0.00722059	0.00722059	0.159973	["BCDIN3D"]				0	1	1	[]				0	1	1	[]				0	1	1	[]
GO:2000632	negative regulation of pre-miRNA processing	Any process that stops, prevents or reduces the frequency, rate or extent of pre-microRNA processing.	biological process	7.11367		1	1	0.00722059	0.00722059	0.159973	["BCDIN3D"]				0	1	1	[]				0	1	1	[]				0	1	1	[]
GO:2001163	regulation of phosphorylation of RNA polymerase II C-terminal domain serine 2 residues	Any process that modulates the frequency, rate or extent of phosphorylation of RNA polymerase II C-terminal domain serine 2 residues.	biological process	7.11367		1	1	0.00722059	0.00722059	0.159973	["CCNK"]				0	1	1	[]				0	1	1	[]				0	1	1	[]
GO:2001165	positive regulation of phosphorylation of RNA polymerase II C-terminal domain serine 2 residues	Any process that activates or increases the frequency, rate or extent of phosphorylation of RNA polymerase II C-terminal domain serine 2 residues.	biological process	7.11367		1	1	0.00722059	0.00722059	0.159973	["CCNK"]				0	1	1	[]				0	1	1	[]				0	1	1	[]
GO:0000111	nucleotide-excision repair factor 2 complex	One of several protein complexes involved in nucleotide-excision repair; possesses damaged DNA binding activity. In S. cerevisiae, it is composed of Rad4p and Rad23p.	cellular component	7.11367		1	1	0.00722059	0.00722059	0.159973	["XPC"]				0	1	1	[]				0	1	1	[]				0	1	1	[]
GO:0003952	NAD+ synthase (glutamine-hydrolyzing) activity	Catalysis of the reaction: ATP + deamido-NAD+ + L-glutamine + H2O = AMP + diphosphate + NAD+ + L-glutamate.	molecular function	7.11367		1	1	0.00722059	0.00722059	0.159973	["NADSYN1"]				0	1	1	[]				0	1	1	[]				0	1	1	[]
GO:0004122	cystathionine beta-synthase activity	Catalysis of the reaction: L-serine + L-homocysteine = cystathionine + H2O.	molecular function	7.11367		1	1	0.00722059	0.00722059	0.159973	["CBS"]				0	1	1	[]				0	1	1	[]				0	1	1	[]
GO:0008795	NAD+ synthase activity	Catalysis of the reaction: ATP + deamido-NAD+ + NH3 = AMP + diphosphate + NAD+.	molecular function	7.11367		1	1	0.00722059	0.00722059	0.159973	["NADSYN1"]				0	1	1	[]				0	1	1	[]				0	1	1	[]
GO:0036455	iron-sulfur transferase activity	Catalysis of the transfer of a iron-sulfur cluster from one compound (donor) to another (acceptor).	molecular function	7.11367		1	1	0.00722059	0.00722059	0.159973	["ISCU"]				0	1	1	[]				0	1	1	[]				0	1	1	[]
GO:0050421	nitrite reductase (NO-forming) activity	Catalysis of the reaction: nitric oxide + H2O + ferricytochrome c = nitrite + ferrocytochrome c + 2 H+.	molecular function	7.11367		1	1	0.00722059	0.00722059	0.159973	["CBS"]				0	1	1	[]				0	1	1	[]				0	1	1	[]
GO:0050613	delta14-sterol reductase activity	Catalysis of the reaction: NADP+ + 4,4-dimethyl-5-alpha-cholesta-8,24-dien-3-beta-ol = NADPH + H+ + 4,4-dimethyl-5-alpha-cholesta-8,14,24-trien-3-beta-ol.	molecular function	7.11367		1	1	0.00722059	0.00722059	0.159973	["TM7SF2"]				0	1	1	[]				0	1	1	[]				0	1	1	[]
GO:0051732	polyribonucleotide kinase activity	Catalysis of the reaction: NTP + 5'-dephospho-RNA = NDP + 5'-phospho-RNA.	molecular function	7.11367		1	1	0.00722059	0.00722059	0.159973	["CLP1"]				0	1	1	[]				0	1	1	[]				0	1	1	[]
GO:0051736	ATP-dependent polyribonucleotide 5'-hydroxyl-kinase activity	Catalysis of the reaction: ATP + 5'-dephospho-RNA = ADP + 5'-phospho-RNA.	molecular function	7.11367		1	1	0.00722059	0.00722059	0.159973	["CLP1"]				0	1	1	[]				0	1	1	[]				0	1	1	[]
GO:0070025	carbon monoxide binding	Interacting selectively and non-covalently with carbon monoxide (CO).	molecular function	7.11367		1	1	0.00722059	0.00722059	0.159973	["CBS"]				0	1	1	[]				0	1	1	[]				0	1	1	[]
GO:0097573	glutathione oxidoreductase activity	Catalysis of the reaction: protein-S-S-glutathione + glutathione-SH = protein-SH + glutathione-S-S-glutathione.	molecular function	7.11367		1	1	0.00722059	0.00722059	0.159973	["GLRX"]				0	1	1	[]				0	1	1	[]				0	1	1	[]
GO:0098809	nitrite reductase activity	Catalysis of the reaction: nitrite + acceptor = product(s) of nitrate reduction + reduced acceptor.	molecular function	7.11367		1	1	0.00722059	0.00722059	0.159973	["CBS"]				0	1	1	[]				0	1	1	[]				0	1	1	[]
GO:1904047	S-adenosyl-L-methionine binding	Interacting selectively and non-covalently with S-adenosyl-L-methionine.	molecular function	7.11367		1	1	0.00722059	0.00722059	0.159973	["CBS"]				0	1	1	[]				0	1	1	[]				0	1	1	[]
GO:0032991	macromolecular complex	A stable assembly of two or more macromolecules, i.e. proteins, nucleic acids, carbohydrates or lipids, in which the constituent parts function together.	cellular component	7.10208		24	5087	36.7311	0.0072788	0.159973	["ACTA2","ATF4","BBS1","BBS2","CCNK","CEBPB","CLP1","FTH1","KLHL12","MAP1LC3B","NABP1","NEURL2","POLD4","PRKAB1","PRKAB2","SEC22A","SNX2","TAP1","TM7SF2","TRIAP1","VPS28","VPS37D","XPC","ZNF385A"]				0	1	1	[]				0	1	1	[]				0	1	1	[]
GO:0048854	brain morphogenesis	The process in which the anatomical structures of the brain are generated and organized. The brain is one of the two components of the central nervous system and is the center of thought and emotion. It is responsible for the coordination and control of bodily activities and the interpretation of information from the senses (sight, hearing, smell, etc.).	biological process	7.08955		2	18	0.129971	0.0073423	0.159973	["BBS1","BBS2"]				0	1	1	[]				0	1	1	[]				0	1	1	[]
GO:0080090	regulation of primary metabolic process	Any process that modulates the frequency, rate or extent of the chemical reactions and pathways within a cell or an organism involving those compounds formed as a part of the normal anabolic and catabolic processes. These processes take place in most, if not all, cells of the organism.	biological process	7.03039				0	1	1	[]				0	1	1	[]		17	5610	9.83754	0.00764964	0.0359839	["ANKRA2","BTG2","CCL5","GADD45A","HES2","MYO6","PRKAB1","SESN2","SFN","TIGAR","TNFRSF10A","TNFRSF10B","TP53INP1","TRIAP1","ZNF219","ZNF337","ZNF79"]				0	1	1	[]
GO:0033673	negative regulation of kinase activity	Any process that stops, prevents, or reduces the frequency, rate or extent of kinase activity, the catalysis of the transfer of a phosphate group, usually from ATP, to a substrate molecule.	biological process	6.98722				0	1	1	[]				0	1	1	[]		3	234	0.410336	0.007882	0.036493	["GADD45A","SFN","TIGAR"]				0	1	1	[]
GO:0043933	macromolecular complex subunit organization	Any process in which macromolecules aggregate, disaggregate, or are modified, resulting in the formation, disassembly, or alteration of a macromolecular complex.	biological process	6.9751		7	2189	15.8059	0.00794853	0.168991	["CLP1","GLS","KLHL12","PRKAB1","SNX2","STXBP3","TRIM4"]				0	1	1	[]				0	1	1	[]				0	1	1	[]
GO:0015697	quaternary ammonium group transport	The directed movement into, out of or within a cell, or between cells, by means of some agent such as a transporter or pore of quaternary ammonium compounds, any compound that can be regarded as derived from ammonium hydroxide or an ammonium salt by replacement of all four hydrogen atoms of the NH4+ ion by organic groups.	biological process	6.93589		2	19	0.137191	0.0081675	0.168991	["CPT2","PRKAB2"]				0	1	1	[]				0	1	1	[]				0	1	1	[]
GO:0019068	virion assembly	A late phase of the viral life cycle during which all the components necessary for the formation of a mature virion collect at a particular site in the cell and the basic structure of the virus particle is formed.	biological process	6.93589		2	19	0.137191	0.0081675	0.168991	["VPS28","VPS37D"]				0	1	1	[]				0	1	1	[]				0	1	1	[]
GO:0032365	intracellular lipid transport	The directed movement of lipids within cells.	biological process	6.93589		2	19	0.137191	0.0081675	0.168991	["CPT2","PRKAB2"]				0	1	1	[]				0	1	1	[]				0	1	1	[]
GO:0060632	regulation of microtubule-based movement	Any process that modulates the rate, frequency, or extent of microtubule-based movement, the movement of organelles, other microtubules and other particles along microtubules, mediated by motor proteins.	biological process	6.93589		2	19	0.137191	0.0081675	0.168991	["BBS1","BBS2"]				0	1	1	[]				0	1	1	[]				0	1	1	[]
GO:0009615	response to virus	Any process that results in a change in state or activity of a cell or an organism (in terms of movement, secretion, enzyme production, gene expression, etc.) as a result of a stimulus from a virus.	biological process	6.87111				0	1	1	[]				0	1	1	[]		3	241	0.422611	0.00854262	0.0386389	["ACTA2","CCL5","XPR1"]				0	1	1	[]
GO:0030054	cell junction	A cellular component that forms a specialized region of connection between two or more cells or between a cell and the extracellular matrix. At a cell junction, anchoring proteins extend through the plasma membrane to link cytoskeletal proteins in one cell to cytoskeletal proteins in neighboring cells or to proteins in the extracellular matrix.	cellular component	6.86433		2	1160	8.37588	0.00858283	0.17404	["MARVELD2","NEURL2"]				0	1	1	[]				0	1	1	[]				0	1	1	[]
GO:0045444	fat cell differentiation	The process in which a relatively unspecialized cell acquires specialized features of an adipocyte, an animal connective tissue cell specialized for the synthesis and storage of fat.	biological process	6.86211		4	111	0.801485	0.00859605	0.17404	["BBS1","BBS2","CEBPB","PLAC8"]				0	1	1	[]				0	1	1	[]				0	1	1	[]
GO:0045860	positive regulation of protein kinase activity	Any process that activates or increases the frequency, rate or extent of protein kinase activity.	biological process	6.85555				0	1	1	[]				0	1	1	[]		4	466	0.817164	0.00863521	0.0387596	["CCL5","GADD45A","TNFRSF10A","TNFRSF10B"]				0	1	1	[]
GO:0048193	Golgi vesicle transport	The directed movement of substances into, out of or within the Golgi apparatus, mediated by vesicles.	biological process	6.85249		6	244	1.76182	0.00865358	0.17404	["BBS1","BBS2","FTH1","KLHL12","SEC22A","SNX2"]				0	1	1	[]				0	1	1	[]				0	1	1	[]
GO:0036452	ESCRT complex	An endosomal sorting complex required for transport.	cellular component	6.79068		2	20	0.144412	0.00903235	0.175521	["VPS28","VPS37D"]				0	1	1	[]				0	1	1	[]				0	1	1	[]
GO:0019222	regulation of metabolic process	Any process that modulates the frequency, rate or extent of the chemical reactions and pathways within a cell or an organism.	biological process	6.76339				0	1	1	[]				0	1	1	[]		19	6733	11.8068	0.00920488	0.0403916	["ACTA2","ANKRA2","BTG2","CCL5","DRAM1","GADD45A","HES2","MYO6","PRKAB1","SESN2","SFN","TIGAR","TNFRSF10A","TNFRSF10B","TP53INP1","TRIAP1","ZNF219","ZNF337","ZNF79"]				0	1	1	[]
GO:0016485	protein processing	Any protein maturation process achieved by the cleavage of a peptide bond or bonds within a protein. Protein maturation is the process leading to the attainment of the full functional capacity of a protein.	biological process	6.71693		6	249	1.79793	0.00950614	0.182264	["ATP6AP2","RHBDF2","RHBDL1","TNFRSF10B","VPS28","VPS37D"]				0	1	1	[]				0	1	1	[]				0	1	1	[]
GO:0010646	regulation of cell communication	Any process that modulates the frequency, rate or extent of cell communication. Cell communication is the process that mediates interactions between a cell and its surroundings. Encompasses interactions such as signaling or attachment between one cell and another cell, between a cell and an extracellular matrix, or between a cell and any other aspect of its environment.	biological process	6.65003				0	1	1	[]				0	1	1	[]		11	2965	5.19934	0.00995733	0.0430508	["CCL5","GADD45A","MYO6","RRM2B","SESN1","SFN","TIGAR","TNFRSF10A","TNFRSF10B","TP53INP1","TRIAP1"]				0	1	1	[]
GO:0008236	serine-type peptidase activity	Catalysis of the hydrolysis of peptide bonds in a polypeptide chain by a catalytic mechanism that involves a catalytic triad consisting of a serine nucleophile that is activated by a proton relay involving an acidic residue (e.g. aspartate or glutamate) and a basic residue (usually histidine).	molecular function	6.62003		5	181	1.30693	0.0101665	0.183929	["MST1","RHBDD1","RHBDF2","RHBDL1","TPP1"]				0	1	1	[]				0	1	1	[]				0	1	1	[]
GO:0004930	G-protein coupled receptor activity	Combining with an extracellular signal and transmitting the signal across the membrane by activating an associated G-protein; promotes the exchange of GDP for GTP on the alpha subunit of a heterotrimeric G-protein complex.	molecular function	6.59323		1	893	6.44799	0.0103571	0.183929	["ZNF219"]				0	1	1	[]				0	1	1	[]				0	1	1	[]
GO:0035556	intracellular signal transduction	The process in which a signal is passed on to downstream components within the cell, which become activated themselves to further propagate the signal and finally trigger a change in the function or state of the cell.	biological process	6.58487				0	1	1	[]				0	1	1	[]		8	1783	3.12662	0.0104174	0.0440677	["AEN","CCL5","GADD45A","MYO6","SESN2","SFN","TNFRSF10B","TRIAP1"]				0	1	1	[]
GO:0033674	positive regulation of kinase activity	Any process that activates or increases the frequency, rate or extent of kinase activity, the catalysis of the transfer of a phosphate group, usually from ATP, to a substrate molecule.	biological process	6.53776				0	1	1	[]				0	1	1	[]		4	497	0.871525	0.0107631	0.0452052	["CCL5","GADD45A","TNFRSF10A","TNFRSF10B"]				0	1	1	[]
GO:0030330	DNA damage response, signal transduction by p53 class mediator	A cascade of processes induced by the cell cycle regulator phosphoprotein p53, or an equivalent protein, in response to the detection of DNA damage.	biological process	6.52555				0	1	1	[]				0	1	1	[]		2	90	0.157821	0.0108546	0.0452659	["MYO6","TRIAP1"]				0	1	1	[]
GO:0017171	serine hydrolase activity	Catalysis of the hydrolysis of a substrate by a catalytic mechanism that involves a catalytic triad consisting of a serine nucleophile that is activated by a proton relay involving an acidic residue (e.g. aspartate or glutamate) and a basic residue (usually histidine).	molecular function	6.52468		5	184	1.32859	0.0108611	0.183929	["MST1","RHBDD1","RHBDF2","RHBDL1","TPP1"]				0	1	1	[]				0	1	1	[]				0	1	1	[]
GO:0004871	signal transducer activity	Conveys a signal across a cell to trigger a change in cell function or state. A signal is a physical entity or change in state that is used to transfer information in order to trigger a response.	molecular function	6.52153		5	1743	12.5855	0.0108849	0.183929	["C12orf76","PHPT1","STAT2","TNFRSF14","ZNF219"]				0	1	1	[]				0	1	1	[]				0	1	1	[]
GO:0009892	negative regulation of metabolic process	Any process that stops, prevents, or reduces the frequency, rate or extent of the chemical reactions and pathways within a cell or an organism.	biological process	6.42609				0	1	1	[]				0	1	1	[]		10	2608	4.57331	0.0116293	0.0474185	["BTG2","CCL5","GADD45A","HES2","SFN","TIGAR","TNFRSF10A","TNFRSF10B","TRIAP1","ZNF219"]				0	1	1	[]
GO:0009913	epidermal cell differentiation	The process in which a relatively unspecialized cell acquires specialized features of an epidermal cell, any of the cells making up the epidermis.	biological process	6.40569				0	1	1	[]				0	1	1	[]		2	94	0.164836	0.011795	0.0474185	["MYO6","SFN"]				0	1	1	[]
GO:0035058	nonmotile primary cilium assembly	The assembly of a primary cilium which contains a variable array of axonemal microtubules but does not contain molecular motors. Nonmotile primary cilia are found on many different cell types and function as sensory organelles that concentrate and organize sensory signaling molecules.	biological process	6.39791		2	23	0.166074	0.0118587	0.183929	["BBS1","BBS2"]				0	1	1	[]				0	1	1	[]				0	1	1	[]
GO:0036003	positive regulation of transcription from RNA polymerase II promoter in response to stress	Any process that increases the frequency, rate or extent of transcription from an RNA polymerase II promoter as a result of a stimulus indicating the organism is under stress. The stress is usually, but not necessarily, exogenous (e.g. temperature, humidity, ionizing radiation).	biological process	6.39791		2	23	0.166074	0.0118587	0.183929	["ATF4","CEBPB"]				0	1	1	[]				0	1	1	[]				0	1	1	[]
GO:0070062	extracellular exosome	A membrane-bounded vesicle that is released into the extracellular region by fusion of the limiting endosomal membrane of a multivesicular body with the plasma membrane. Extracellular exosomes, also simply called exosomes, have a diameter of about 40-100 nm.	cellular component	6.29717		30	2753	19.8783	0.0127164	0.183929	["ACTA2","AK1","ATP6AP2","BTG2","CES2","CMBL","DNAJB9","FTH1","FUCA1","GDF15","GK","GLRX","GLTP","MARS","MST1","NTPCR","PCK2","PHPT1","RRM2B","SARS","SFN","SNX2","STXBP3","TM7SF3","TOM1L1","TPP1","VPS28","VPS37D","WARS","XPC"]				0	1	1	[]				0	1	1	[]				0	1	1	[]
GO:0065010	extracellular membrane-bounded organelle	Organized structure of distinctive morphology and function, bounded by a lipid bilayer membrane and occurring outside the cell.	cellular component	6.29022		30	2754	19.8855	0.0127778	0.183929	["ACTA2","AK1","ATP6AP2","BTG2","CES2","CMBL","DNAJB9","FTH1","FUCA1","GDF15","GK","GLRX","GLTP","MARS","MST1","NTPCR","PCK2","PHPT1","RRM2B","SARS","SFN","SNX2","STXBP3","TM7SF3","TOM1L1","TPP1","VPS28","VPS37D","WARS","XPC"]				0	1	1	[]				0	1	1	[]				0	1	1	[]
GO:0006541	glutamine metabolic process	The chemical reactions and pathways involving glutamine, 2-amino-4-carbamoylbutanoic acid.	biological process	6.27916		2	24	0.173294	0.0128761	0.183929	["ASNS","GLS"]				0	1	1	[]				0	1	1	[]				0	1	1	[]
GO:0050790	regulation of catalytic activity	Any process that modulates the activity of an enzyme.	biological process	6.23153				0	1	1	[]				0	1	1	[]		9	2252	3.94904	0.0133083	0.0521685	["CCL5","GADD45A","PRKAB1","SESN2","SFN","TIGAR","TNFRSF10A","TNFRSF10B","TRIAP1"]				0	1	1	[]
GO:0006919	activation of cysteine-type endopeptidase activity involved in apoptotic process	Any process that initiates the activity of the inactive enzyme cysteine-type endopeptidase in the context of an apoptotic process.	biological process	6.20838				0	1	1	[]				0	1	1	[]		2	101	0.177111	0.0135236	0.0523149	["TNFRSF10A","TNFRSF10B"]				0	1	1	[]
GO:1903561	extracellular vesicle	Any vesicle that is part of the extracellular region.	cellular component	6.2073		30	2766	19.9721	0.0135337	0.183929	["ACTA2","AK1","ATP6AP2","BTG2","CES2","CMBL","DNAJB9","FTH1","FUCA1","GDF15","GK","GLRX","GLTP","MARS","MST1","NTPCR","PCK2","PHPT1","RRM2B","SARS","SFN","SNX2","STXBP3","TM7SF3","TOM1L1","TPP1","VPS28","VPS37D","WARS","XPC"]				0	1	1	[]				0	1	1	[]				0	1	1	[]
GO:0043230	extracellular organelle	Organized structure of distinctive morphology and function, occurring outside the cell. Includes, for example, extracellular membrane vesicles (EMVs) and the cellulosomes of anaerobic bacteria and fungi.	cellular component	6.20043		30	2767	19.9794	0.0135983	0.183929	["ACTA2","AK1","ATP6AP2","BTG2","CES2","CMBL","DNAJB9","FTH1","FUCA1","GDF15","GK","GLRX","GLTP","MARS","MST1","NTPCR","PCK2","PHPT1","RRM2B","SARS","SFN","SNX2","STXBP3","TM7SF3","TOM1L1","TPP1","VPS28","VPS37D","WARS","XPC"]				0	1	1	[]				0	1	1	[]				0	1	1	[]
GO:0008092	cytoskeletal protein binding	Interacting selectively and non-covalently with any protein component of any cytoskeleton (actin, microtubule, or intermediate filament cytoskeleton).	molecular function	6.17785		1	849	6.13028	0.0138128	0.183929	["MAP1LC3B"]				0	1	1	[]				0	1	1	[]				0	1	1	[]
GO:0010605	negative regulation of macromolecule metabolic process	Any process that decreases the frequency, rate or extent of the chemical reactions and pathways involving macromolecules, any molecule of high relative molecular mass, the structure of which essentially comprises the multiple repetition of units derived, actually or conceptually, from molecules of low relative molecular mass.	biological process	6.16823				0	1	1	[]				0	1	1	[]		9	2268	3.9771	0.0139052	0.0534396	["BTG2","CCL5","GADD45A","HES2","SFN","TNFRSF10A","TNFRSF10B","TRIAP1","ZNF219"]				0	1	1	[]
GO:0098519	nucleotide phosphatase activity, acting on free nucleotides	Catalysis of the reaction: nucleotide + H2O = nucleotide + phosphate.	molecular function	6.16564		2	25	0.180515	0.0139302	0.183929	["NTPCR","PHPT1"]				0	1	1	[]				0	1	1	[]				0	1	1	[]
GO:0005930	axoneme	The bundle of microtubules and associated proteins that forms the core of cilia (also called flagella) in eukaryotic cells and is responsible for their movements.	cellular component	6.13974		3	70	0.505441	0.0141826	0.183929	["BBS1","MAP1LC3B","SPATA7"]				0	1	1	[]				0	1	1	[]				0	1	1	[]
GO:0071902	positive regulation of protein serine/threonine kinase activity	Any process that increases the rate, frequency, or extent of protein serine/threonine kinase activity.	biological process	6.12443				0	1	1	[]				0	1	1	[]		3	292	0.512043	0.0143339	0.0542188	["GADD45A","TNFRSF10A","TNFRSF10B"]				0	1	1	[]
GO:1902531	regulation of intracellular signal transduction	Any process that modulates the frequency, rate or extent of intracellular signal transduction.	biological process	6.11933				0	1	1	[]				0	1	1	[]		7	1512	2.6514	0.0143846	0.0542188	["CCL5","GADD45A","RRM2B","SESN1","TNFRSF10A","TNFRSF10B","TRIAP1"]				0	1	1	[]
GO:0000715	nucleotide-excision repair, DNA damage recognition	The identification of lesions in DNA, such as pyrimidine-dimers, intrastrand cross-links, and bulky adducts. The wide range of substrate specificity suggests the repair complex recognizes distortions in the DNA helix.	biological process	6.11885		1	2	0.0144412	0.0143894	0.183929	["XPC"]				0	1	1	[]				0	1	1	[]				0	1	1	[]
GO:0001844	protein insertion into mitochondrial membrane involved in apoptotic signaling pathway	The process in which a protein is incorporated into a mitochondrial membrane as the initial phase of the mitochondrial membrane permeabilization that takes place in the apoptotic signaling pathway.	biological process	6.11885		1	2	0.0144412	0.0143894	0.183929	["MOAP1"]				0	1	1	[]				0	1	1	[]				0	1	1	[]
GO:0002432	granuloma formation	The formation of nodular inflammatory lesions, usually small or granular, firm, persistent, well-structured, and containing compactly grouped T lymphocytes and modified phagocytes such as epithelioid cells, giant cells, and other macrophages. Granuloma formation represents a chronic inflammatory response initiated by various infectious and noninfectious agents. The center of a granuloma consists …	biological process	6.11885		1	2	0.0144412	0.0143894	0.183929	["CEBPB"]				0	1	1	[]				0	1	1	[]				0	1	1	[]
GO:0006423	cysteinyl-tRNA aminoacylation	The process of coupling cysteine to cysteinyl-tRNA, catalyzed by cysteinyl-tRNA synthetase. In tRNA aminoacylation, the amino acid is first activated by linkage to AMP and then transferred to either the 2'- or the 3'-hydroxyl group of the 3'-adenosine residue of the tRNA.	biological process	6.11885		1	2	0.0144412	0.0143894	0.183929	["CARS"]				0	1	1	[]				0	1	1	[]				0	1	1	[]
GO:0006434	seryl-tRNA aminoacylation	The process of coupling serine to seryl-tRNA, catalyzed by seryl-tRNA synthetase. In tRNA aminoacylation, the amino acid is first activated by linkage to AMP and then transferred to either the 2'- or the 3'-hydroxyl group of the 3'-adenosine residue of the tRNA.	biological process	6.11885		1	2	0.0144412	0.0143894	0.183929	["SARS"]				0	1	1	[]				0	1	1	[]				0	1	1	[]
GO:0006436	tryptophanyl-tRNA aminoacylation	The process of coupling tryptophan to tryptophanyl-tRNA, catalyzed by tryptophanyl-tRNA synthetase. In tRNA aminoacylation, the amino acid is first activated by linkage to AMP and then transferred to either the 2'- or the 3'-hydroxyl group of the 3'-adenosine residue of the tRNA.	biological process	6.11885		1	2	0.0144412	0.0143894	0.183929	["WARS"]				0	1	1	[]				0	1	1	[]				0	1	1	[]
GO:0006529	asparagine biosynthetic process	The chemical reactions and pathways resulting in the formation of asparagine, 2-amino-3-carbamoylpropanoic acid.	biological process	6.11885		1	2	0.0144412	0.0143894	0.183929	["ASNS"]				0	1	1	[]				0	1	1	[]				0	1	1	[]
GO:0006543	glutamine catabolic process	The chemical reactions and pathways resulting in the breakdown of glutamine, 2-amino-4-carbamoylbutanoic acid.	biological process	6.11885		1	2	0.0144412	0.0143894	0.183929	["GLS"]				0	1	1	[]				0	1	1	[]				0	1	1	[]
GO:0006880	intracellular sequestering of iron ion	The process of binding or confining iron ions in an intracellular area such that they are separated from other components of a biological system.	biological process	6.11885		1	2	0.0144412	0.0143894	0.183929	["FTH1"]				0	1	1	[]				0	1	1	[]				0	1	1	[]
GO:0043418	homocysteine catabolic process	The chemical reactions and pathways resulting in the breakdown of homocysteine, the amino acid alpha-amino-gamma-mercaptobutanoic acid.	biological process	6.11885		1	2	0.0144412	0.0143894	0.183929	["CBS"]				0	1	1	[]				0	1	1	[]				0	1	1	[]
GO:0046967	cytosol to ER transport	The directed movement of substances from the cytosol to the endoplasmic reticulum of a cell.	biological process	6.11885		1	2	0.0144412	0.0143894	0.183929	["TAP1"]				0	1	1	[]				0	1	1	[]				0	1	1	[]
GO:0061394	regulation of transcription from RNA polymerase II promoter in response to arsenic-containing substance	Modulation of the frequency, rate or extent of transcription from an RNA polymerase II promoter as a result of an arsenic stimulus from compounds containing arsenic, including arsenates, arsenites, and arsenides.	biological process	6.11885		1	2	0.0144412	0.0143894	0.183929	["ATF4"]				0	1	1	[]				0	1	1	[]				0	1	1	[]
GO:0070920	regulation of production of small RNA involved in gene silencing by RNA	Any process that modulates the frequency, rate or extent of the production of small RNA involved in gene silencing by RNA.	biological process	6.11885		1	2	0.0144412	0.0143894	0.183929	["BCDIN3D"]				0	1	1	[]				0	1	1	[]				0	1	1	[]
GO:0070945	neutrophil mediated killing of gram-negative bacterium	The directed killing of a gram-negative bacterium by a neutrophil.	biological process	6.11885		1	2	0.0144412	0.0143894	0.183929	["TUSC2"]				0	1	1	[]				0	1	1	[]				0	1	1	[]
GO:0072702	response to methyl methanesulfonate	Any process that results in a change in state or activity of a cell or an organism (in terms of movement, secretion, enzyme production, gene expression, etc.) as a result of a methyl methanesulfonate (MMS) stimulus.	biological process	6.11885		1	2	0.0144412	0.0143894	0.183929	["TP53INP1"]				0	1	1	[]				0	1	1	[]				0	1	1	[]
GO:0072703	cellular response to methyl methanesulfonate	Any process that results in a change in state or activity of a cell (in terms of movement, secretion, enzyme production, gene expression, etc.) as a result of a methyl methanesulfonate (MMS) stimulus.	biological process	6.11885		1	2	0.0144412	0.0143894	0.183929	["TP53INP1"]				0	1	1	[]				0	1	1	[]				0	1	1	[]
GO:0097577	sequestering of iron ion	The process of binding or confining iron ions such that they are separated from other components of a biological system.	biological process	6.11885		1	2	0.0144412	0.0143894	0.183929	["FTH1"]				0	1	1	[]				0	1	1	[]				0	1	1	[]
GO:1900170	negative regulation of glucocorticoid mediated signaling pathway	Any process that stops, prevents or reduces the frequency, rate or extent of glucocorticoid mediated signaling pathway.	biological process	6.11885		1	2	0.0144412	0.0143894	0.183929	["CREBRF"]				0	1	1	[]				0	1	1	[]				0	1	1	[]
GO:1901524	regulation of macromitophagy	Any process that modulates the frequency, rate or extent of macromitophagy.	biological process	6.11885		1	2	0.0144412	0.0143894	0.183929	["TIGAR"]				0	1	1	[]				0	1	1	[]				0	1	1	[]
GO:1901525	negative regulation of macromitophagy	Any process that stops, prevents or reduces the frequency, rate or extent of macromitophagy.	biological process	6.11885		1	2	0.0144412	0.0143894	0.183929	["TIGAR"]				0	1	1	[]				0	1	1	[]				0	1	1	[]
GO:1902211	regulation of prolactin signaling pathway	Any process that modulates the frequency, rate or extent of prolactin signaling pathway.	biological process	6.11885		1	2	0.0144412	0.0143894	0.183929	["CREBRF"]				0	1	1	[]				0	1	1	[]				0	1	1	[]
GO:1902689	negative regulation of NAD metabolic process	Any process that stops, prevents or reduces the frequency, rate or extent of NAD metabolic process.	biological process	6.11885		1	2	0.0144412	0.0143894	0.183929	["TIGAR"]				0	1	1	[]				0	1	1	[]				0	1	1	[]
GO:1904024	negative regulation of glucose catabolic process to lactate via pyruvate	Any process that stops, prevents or reduces the frequency, rate or extent of glucose catabolic process to lactate via pyruvate.	biological process	6.11885		1	2	0.0144412	0.0143894	0.183929	["TIGAR"]				0	1	1	[]				0	1	1	[]				0	1	1	[]
GO:2000312	regulation of kainate selective glutamate receptor activity	Any process that modulates the frequency, rate or extent of kainate selective glutamate receptor activity.	biological process	6.11885		1	2	0.0144412	0.0143894	0.183929	["KLHL24"]				0	1	1	[]				0	1	1	[]				0	1	1	[]
GO:2000395	regulation of ubiquitin-dependent endocytosis	Any process that modulates the frequency, rate or extent of ubiquitin-dependent endocytosis.	biological process	6.11885		1	2	0.0144412	0.0143894	0.183929	["VPS28"]				0	1	1	[]				0	1	1	[]				0	1	1	[]
GO:2000397	positive regulation of ubiquitin-dependent endocytosis	Any process that activates or increases the frequency, rate or extent of ubiquitin-dependent endocytosis.	biological process	6.11885		1	2	0.0144412	0.0143894	0.183929	["VPS28"]				0	1	1	[]				0	1	1	[]				0	1	1	[]
GO:0002944	cyclin K-CDK12 complex	A protein complex consisting of cyclin Kand cyclin-dependent kinase 12 (CDK12). Cyclins are characterized by periodicity in protein abundance throughout the cell cycle. Cyclin-dependent kinases represent a family of serine/threonine protein kinases that become active upon binding to a cyclin regulatory partner.	cellular component	6.11885		1	2	0.0144412	0.0143894	0.183929	["CCNK"]				0	1	1	[]				0	1	1	[]				0	1	1	[]
GO:0002945	cyclin K-CDK13 complex	A protein complex consisting of cyclin Kand cyclin-dependent kinase 13 (CDK13). Cyclins are characterized by periodicity in protein abundance throughout the cell cycle. Cyclin-dependent kinases represent a family of serine/threonine protein kinases that become active upon binding to a cyclin regulatory partner.	cellular component	6.11885		1	2	0.0144412	0.0143894	0.183929	["CCNK"]				0	1	1	[]				0	1	1	[]				0	1	1	[]
GO:0008043	intracellular ferritin complex	A ferritin complex located in the cell. Intracellular ferritin complexes contain 24 subunits, in a mixture of L (light) chains and H (heavy) chains.	cellular component	6.11885		1	2	0.0144412	0.0143894	0.183929	["FTH1"]				0	1	1	[]				0	1	1	[]				0	1	1	[]
GO:0070288	ferritin complex	A protein complex that binds iron and acts as a major iron storage system. Intracellular and extracellular ferritin complexes have different ratios of two types of ferritin monomer, the L (light) chain and H (heavy) chain.	cellular component	6.11885		1	2	0.0144412	0.0143894	0.183929	["FTH1"]				0	1	1	[]				0	1	1	[]				0	1	1	[]
GO:0097232	lamellar body membrane	The lipid bilayer surrounding a lamellar body. A lamellar body is a membrane-bounded organelle, specialized for the storage and secretion of various substances (surfactant phospholipids, glycoproteins and acid phosphates) which are arranged in the form of tightly packed, concentric, membrane sheets or lamellae. Has some similar properties to, but is distinct from, a lysosome.	cellular component	6.11885		1	2	0.0144412	0.0143894	0.183929	["LAMP3"]				0	1	1	[]				0	1	1	[]				0	1	1	[]
GO:0097233	alveolar lamellar body membrane	The lipid bilayer surrounding an alveolar lamellar body, a specialized secretory organelle found in type II pneumocytes and involved in the synthesis, secretion, and reutilization of pulmonary surfactant.	cellular component	6.11885		1	2	0.0144412	0.0143894	0.183929	["LAMP3"]				0	1	1	[]				0	1	1	[]				0	1	1	[]
GO:1990037	Lewy body core	The center portion of a Lewy body. In Parkinson's disease, it contains a matted meshwork of filaments.	cellular component	6.11885		1	2	0.0144412	0.0143894	0.183929	["ATF4"]				0	1	1	[]				0	1	1	[]				0	1	1	[]
GO:1990589	ATF4-CREB1 transcription factor complex	Transcription factor complex consisting of ATF4 and CREB1 subunits that is capable of binding to cAMP response element (CRE) (consensus: 5'-GTGACGT[AC][AG]-3') as part of the positive regulation of transcription. Regulatory targets include the GRP78 (HSPA5) promoter in humans, whose activation by this complex is part of the ER stress response pathway.	cellular component	6.11885		1	2	0.0144412	0.0143894	0.183929	["ATF4"]				0	1	1	[]				0	1	1	[]				0	1	1	[]
GO:1990590	ATF1-ATF4 transcription factor complex	Transcription factor complex consisting of ATF1 and ATF4 subunits that is capable of binding to cAMP response element (CRE) (consensus: 5'-GTGACGT[AC][AG]-3') of the GRP78 (HSPA5) promoter. Involved in the ER stress response pathway.	cellular component	6.11885		1	2	0.0144412	0.0143894	0.183929	["ATF4"]				0	1	1	[]				0	1	1	[]				0	1	1	[]
GO:1990617	CHOP-ATF4 complex	A heterodimeric transcription factor complex that is composed of CHOP (C/EBP homology protein, GADD153) and ATF4 (activating transcription factor 4, also known as cAMP response element binding protein-2/CREB-2) subunits.	cellular component	6.11885		1	2	0.0144412	0.0143894	0.183929	["ATF4"]				0	1	1	[]				0	1	1	[]				0	1	1	[]
GO:0004066	asparagine synthase (glutamine-hydrolyzing) activity	Catalysis of the reaction: ATP + L-aspartate + L-glutamine = AMP + diphosphate + L-asparagine + L-glutamate.	molecular function	6.11885		1	2	0.0144412	0.0143894	0.183929	["ASNS"]				0	1	1	[]				0	1	1	[]				0	1	1	[]
GO:0004359	glutaminase activity	Catalysis of the reaction: L-glutamine + H2O = L-glutamate + NH3.	molecular function	6.11885		1	2	0.0144412	0.0143894	0.183929	["GLS"]				0	1	1	[]				0	1	1	[]				0	1	1	[]
GO:0004560	alpha-L-fucosidase activity	Catalysis of the reaction: an alpha-L-fucoside + H2O = an alcohol + L-fucose.	molecular function	6.11885		1	2	0.0144412	0.0143894	0.183929	["FUCA1"]				0	1	1	[]				0	1	1	[]				0	1	1	[]
GO:0004613	phosphoenolpyruvate carboxykinase (GTP) activity	Catalysis of the reaction: GTP + oxaloacetate = GDP + phosphoenolpyruvate + CO2.	molecular function	6.11885		1	2	0.0144412	0.0143894	0.183929	["PCK2"]				0	1	1	[]				0	1	1	[]				0	1	1	[]
GO:0004817	cysteine-tRNA ligase activity	Catalysis of the reaction: ATP + L-cysteine + tRNA(Cys) = AMP + diphosphate + L-cysteinyl-tRNA(Cys).	molecular function	6.11885		1	2	0.0144412	0.0143894	0.183929	["CARS"]				0	1	1	[]				0	1	1	[]				0	1	1	[]
GO:0004828	serine-tRNA ligase activity	Catalysis of the reaction: ATP + L-serine + tRNA(Ser) = AMP + diphosphate + L-seryl-tRNA(Ser).	molecular function	6.11885		1	2	0.0144412	0.0143894	0.183929	["SARS"]				0	1	1	[]				0	1	1	[]				0	1	1	[]
GO:0004830	tryptophan-tRNA ligase activity	Catalysis of the reaction: ATP + L-tryptophan + tRNA(Trp) = AMP + diphosphate + L-tryptophanyl-tRNA(Trp).	molecular function	6.11885		1	2	0.0144412	0.0143894	0.183929	["WARS"]				0	1	1	[]				0	1	1	[]				0	1	1	[]
GO:0046980	tapasin binding	Interacting selectively and non-covalently with tapasin, a member of the MHC class I loading complex which bridges the TAP peptide transporter to class I molecules.	molecular function	6.11885		1	2	0.0144412	0.0143894	0.183929	["TAP1"]				0	1	1	[]				0	1	1	[]				0	1	1	[]
GO:0070026	nitric oxide binding	Interacting selectively and non-covalently with nitric oxide (NO).	molecular function	6.11885		1	2	0.0144412	0.0143894	0.183929	["CBS"]				0	1	1	[]				0	1	1	[]				0	1	1	[]
GO:0009267	cellular response to starvation	Any process that results in a change in state or activity of a cell (in terms of movement, secretion, enzyme production, gene expression, etc.) as a result of deprivation of nourishment.	biological process	6.08915		4	130	0.938677	0.0146887	0.1861	["ASNS","ATF4","MAP1LC3B","PPM1D"]				0	1	1	[]				0	1	1	[]				0	1	1	[]
GO:0044282	small molecule catabolic process	The chemical reactions and pathways resulting in the breakdown of small molecules, any low molecular weight, monomeric, non-encoded molecule.	biological process	6.06597		6	275	1.98566	0.0149266	0.187462	["ACAD11","CBS","CPT2","GK","GLS","SESN2"]				0	1	1	[]				0	1	1	[]				0	1	1	[]
GO:0032147	activation of protein kinase activity	Any process that initiates the activity of an inactive protein kinase.	biological process	6.04635				0	1	1	[]				0	1	1	[]		3	298	0.522564	0.015131	0.0563309	["GADD45A","TNFRSF10A","TNFRSF10B"]				0	1	1	[]
GO:0032268	regulation of cellular protein metabolic process	Any process that modulates the frequency, rate or extent of the chemical reactions and pathways involving a protein, occurring at the level of an individual cell.	biological process	6.0359				0	1	1	[]				0	1	1	[]		9	2302	4.03672	0.0152409	0.0563627	["BTG2","CCL5","GADD45A","PRKAB1","SESN2","SFN","TNFRSF10A","TNFRSF10B","TRIAP1"]				0	1	1	[]
GO:0009062	fatty acid catabolic process	The chemical reactions and pathways resulting in the breakdown of a fatty acid, any of the aliphatic monocarboxylic acids that can be liberated by hydrolysis from naturally occurring fats and oils. Fatty acids are predominantly straight-chain acids of 4 to 24 carbon atoms, which may be saturated or unsaturated; branched fatty acids and hydroxy fatty acids also occur, and very long chain acids of …	biological process	6.03104		3	72	0.519882	0.0152924	0.190393	["ACAD11","CPT2","SESN2"]				0	1	1	[]				0	1	1	[]				0	1	1	[]
GO:0097202	activation of cysteine-type endopeptidase activity	Any process that initiates the activity of the inactive enzyme cysteine-type endopeptidase.	biological process	6.02509				0	1	1	[]				0	1	1	[]		2	108	0.189386	0.0153556	0.0564317	["TNFRSF10A","TNFRSF10B"]				0	1	1	[]
GO:0032024	positive regulation of insulin secretion	Any process that activates or increases the frequency, rate or extent of the regulated release of insulin.	biological process	5.97799		3	73	0.527103	0.0158652	0.195109	["GLRX","PCK2","PHPT1"]				0	1	1	[]				0	1	1	[]				0	1	1	[]
GO:0016054	organic acid catabolic process	The chemical reactions and pathways resulting in the breakdown of organic acids, any acidic compound containing carbon in covalent linkage.	biological process	5.96353		5	203	1.46578	0.0160251	0.195109	["ACAD11","CBS","CPT2","GLS","SESN2"]				0	1	1	[]				0	1	1	[]				0	1	1	[]
GO:0046395	carboxylic acid catabolic process	The chemical reactions and pathways resulting in the breakdown of carboxylic acids, any organic acid containing one or more carboxyl (-COOH) groups.	biological process	5.96353		5	203	1.46578	0.0160251	0.195109	["ACAD11","CBS","CPT2","GLS","SESN2"]				0	1	1	[]				0	1	1	[]				0	1	1	[]
GO:0043001	Golgi to plasma membrane protein transport	The directed movement of proteins from the Golgi to the plasma membrane in transport vesicles that move from the trans-Golgi network to the plasma membrane.	biological process	5.95268		2	27	0.194956	0.016146	0.195109	["BBS1","BBS2"]				0	1	1	[]				0	1	1	[]				0	1	1	[]
GO:1902230	negative regulation of intrinsic apoptotic signaling pathway in response to DNA damage	Any process that stops, prevents or reduces the frequency, rate or extent of intrinsic apoptotic signaling pathway in response to DNA damage.	biological process	5.95268		2	27	0.194956	0.016146	0.195109	["TRIAP1","ZNF385A"]				0	1	1	[]				0	1	1	[]				0	1	1	[]
GO:0007346	regulation of mitotic cell cycle	Any process that modulates the rate or extent of progress through the mitotic cell cycle.	biological process	5.94269				0	1	1	[]				0	1	1	[]				0	1	1	[]		2	492	0.203002	0.0162582	0.080572	["TRIAP1","XPC"]
GO:0019395	fatty acid oxidation	The removal of one or more electrons from a fatty acid, with or without the concomitant removal of a proton or protons, by reaction with an electron-accepting substance, by addition of oxygen or by removal of hydrogen.	biological process	5.92578		3	74	0.534324	0.0164499	0.195739	["ACAD11","CPT2","SESN2"]				0	1	1	[]				0	1	1	[]				0	1	1	[]
GO:0005576	extracellular region	The space external to the outermost structure of a cell. For cells without external protective or external encapsulating structures this refers to space outside of the plasma membrane. This term covers the host cell environment outside an intracellular parasite.	cellular component	5.90912		7	2032	14.6722	0.0166409	0.195739	["CYB5D2","GDF15","MST1","PRRG1","PRRG2","SFN","TAP1"]				0	1	1	[]				0	1	1	[]				0	1	1	[]
GO:0000323	lytic vacuole	A vacuole that is maintained at an acidic pH and which contains degradative enzymes, including a wide variety of acid hydrolases.	cellular component	5.88814		7	365	2.63551	0.0168847	0.195739	["DIRC2","DRAM1","FUCA1","LAMP3","OSTM1","TOM1L1","TPP1"]				0	1	1	[]				0	1	1	[]				0	1	1	[]
GO:0005764	lysosome	A small lytic vacuole that has cell cycle-independent morphology and is found in most animal cells and that contains a variety of hydrolases, most of which have their maximal activities in the pH range 5-6. The contained enzymes display latency if properly isolated. About 40 different lysosomal hydrolases are known and lysosomes have a great variety of morphologies and functions.	cellular component	5.88814		7	365	2.63551	0.0168847	0.195739	["DIRC2","DRAM1","FUCA1","LAMP3","OSTM1","TOM1L1","TPP1"]				0	1	1	[]				0	1	1	[]				0	1	1	[]
GO:0034440	lipid oxidation	The removal of one or more electrons from a lipid, with or without the concomitant removal of a proton or protons, by reaction with an electron-accepting substance, by addition of oxygen or by removal of hydrogen.	biological process	5.87437		3	75	0.541544	0.0170466	0.195739	["ACAD11","CPT2","SESN2"]				0	1	1	[]				0	1	1	[]				0	1	1	[]
GO:0050880	regulation of blood vessel size	Any process that modulates the size of blood vessels.	biological process	5.87437		3	75	0.541544	0.0170466	0.195739	["ACTA2","BBS2","CBS"]				0	1	1	[]				0	1	1	[]				0	1	1	[]
GO:0051219	phosphoprotein binding	Interacting selectively and non-covalently with a phosphorylated protein.	molecular function	5.87437		3	75	0.541544	0.0170466	0.195739	["BBS1","DPYSL4","SFN"]				0	1	1	[]				0	1	1	[]				0	1	1	[]
GO:0010604	positive regulation of macromolecule metabolic process	Any process that increases the frequency, rate or extent of the chemical reactions and pathways involving macromolecules, any molecule of high relative molecular mass, the structure of which essentially comprises the multiple repetition of units derived, actually or conceptually, from molecules of low relative molecular mass.	biological process	5.85478				0	1	1	[]				0	1	1	[]		10	2767	4.85213	0.0172796	0.0612379	["ACTA2","BTG2","CCL5","GADD45A","MYO6","PRKAB1","TNFRSF10A","TNFRSF10B","TP53INP1","TRIAP1"]				0	1	1	[]
GO:0002020	protease binding	Interacting selectively and non-covalently with any protease or peptidase.	molecular function	5.85406				0	1	1	[]				0	1	1	[]		2	115	0.201661	0.0172882	0.0612379	["TNFRSF10A","TNFRSF10B"]				0	1	1	[]
GO:0001103	RNA polymerase II repressing transcription factor binding	Interacting selectively and non-covalently with an RNA polymerase II transcription repressing factor, a protein involved in negative regulation of transcription.	molecular function	5.85253		2	28	0.202176	0.0173067	0.195739	["BBS1","BBS2"]				0	1	1	[]				0	1	1	[]				0	1	1	[]
GO:0031982	vesicle	Any small, fluid-filled, spherical organelle enclosed by membrane or protein.	cellular component	5.84422		36	3540	25.5609	0.0174067	0.195739	["ACTA2","AK1","ATP6AP2","BTG2","CES2","CMBL","DNAJB9","FTH1","FUCA1","GDF15","GK","GLRX","GLTP","KLHL12","LAMP3","MAP1LC3B","MARS","MARVELD2","MST1","NTPCR","PCK2","PHPT1","RINL","RRM2B","SARS","SFN","SNX2","STXBP3","TM7SF3","TOM1L1","TP53INP1","TPP1","VPS28","VPS37D","WARS","XPC"]				0	1	1	[]				0	1	1	[]				0	1	1	[]
GO:0035150	regulation of tube size	Ensuring that a tube is of the correct length and diameter. Tube size must be maintained not only during tube formation, but also throughout development and in some physiological processes.	biological process	5.82375		3	76	0.548765	0.0176554	0.195739	["ACTA2","BBS2","CBS"]				0	1	1	[]				0	1	1	[]				0	1	1	[]
GO:1901607	alpha-amino acid biosynthetic process	The chemical reactions and pathways resulting in the formation of an alpha-amino acid.	biological process	5.82375		3	76	0.548765	0.0176554	0.195739	["ASNS","CBS","GLS"]				0	1	1	[]				0	1	1	[]				0	1	1	[]
GO:0031399	regulation of protein modification process	Any process that modulates the frequency, rate or extent of the covalent alteration of one or more amino acid residues within a protein.	biological process	5.75214				0	1	1	[]				0	1	1	[]		7	1590	2.78818	0.0185538	0.0649383	["CCL5","GADD45A","PRKAB1","SESN2","SFN","TNFRSF10A","TNFRSF10B"]				0	1	1	[]
GO:1901564	organonitrogen compound metabolic process	The chemical reactions and pathways involving organonitrogen compound.	biological process	5.75184		17	1358	9.80556	0.0185577	0.195739	["AK1","APOBEC3C","ASNS","ATF4","ATP6AP2","CARS","CBS","FUCA1","GLS","GLTP","MARS","NADSYN1","PCK2","SARS","SERINC3","TPP1","WARS"]				0	1	1	[]				0	1	1	[]				0	1	1	[]
GO:0044444	cytoplasmic part	Any constituent part of the cytoplasm, all of the contents of a cell excluding the plasma membrane and nucleus, but including other subcellular structures.	cellular component	5.7128		70	7950	57.4037	0.0190667	0.195739	["ACAD11","ACTA2","AHNAK2","AK1","ANKRA2","ASNS","BBS1","BBS2","BNIP3L","CARS","CBS","CCDC90B","CES2","CMBL","CPT2","DIRC2","DNAJB9","DPYSL4","DRAM1","FAM134B","FTH1","FUCA1","GK","GLRX","GLS","GLTP","HSDL2","IRAK2","ISCU","KIAA0430","KLHL12","LAMP3","MAP1LC3B","MARS","MARVELD2","MOAP1","NADSYN1","NEURL2","OSTM1","PCK2","PHPT1","PRKAB1","PRKAB2","RHBDD1","RHBDF2","RINL","RRM2B","SARS","SEC22A","S…				0	1	1	[]				0	1	1	[]				0	1	1	[]
GO:0010564	regulation of cell cycle process	Any process that modulates a cellular process that is involved in the progression of biochemical and morphological phases and events that occur in a cell during successive cell replication or nuclear replication events.	biological process	5.70848				0	1	1	[]				0	1	1	[]				0	1	1	[]		2	536	0.221156	0.0191239	0.0843012	["TRIAP1","XPC"]
GO:0044248	cellular catabolic process	The chemical reactions and pathways resulting in the breakdown of substances, carried out by individual cells.	biological process	5.66867		17	1367	9.87055	0.019659	0.195739	["ACAD11","APOBEC3C","BNIP3L","CBS","CPT2","DNAJB9","DRAM1","GK","GLS","MAP1LC3B","PCNP","RHBDD1","SESN2","TOM1L1","TP53INP1","TPP1","VPS28"]				0	1	1	[]				0	1	1	[]				0	1	1	[]
GO:0032105	negative regulation of response to extracellular stimulus	Any process that stops, prevents, or reduces the frequency, rate or extent of a response to an extracellular stimulus.	biological process	5.66342		2	30	0.216618	0.0197306	0.195739	["BBS2","TIGAR"]				0	1	1	[]				0	1	1	[]				0	1	1	[]
GO:0032108	negative regulation of response to nutrient levels	Any process that stops, prevents, or reduces the frequency, rate or extent of a response to nutrient levels.	biological process	5.66342		2	30	0.216618	0.0197306	0.195739	["BBS2","TIGAR"]				0	1	1	[]				0	1	1	[]				0	1	1	[]
GO:0005794	Golgi apparatus	A compound membranous cytoplasmic organelle of eukaryotic cells, consisting of flattened, ribosome-free vesicles arranged in a more or less regular stack. The Golgi apparatus differs from the endoplasmic reticulum in often having slightly thicker membranes, appearing in sections as a characteristic shallow semicircle so that the convex side (cis or entry face) abuts the endoplasmic reticulum, sec…	cellular component	5.63529		3	1227	8.85966	0.0201191	0.195739	["FAM134B","SERINC3","TOM1L1"]				0	1	1	[]				0	1	1	[]				0	1	1	[]
GO:0051347	positive regulation of transferase activity	Any process that activates or increases the frequency, rate or extent of transferase activity, the catalysis of the transfer of a group, e.g. a methyl group, glycosyl group, acyl group, phosphorus-containing, or other groups, from a donor compound to an acceptor.	biological process	5.63048				0	1	1	[]				0	1	1	[]		4	600	1.05214	0.0201863	0.069821	["CCL5","GADD45A","TNFRSF10A","TNFRSF10B"]				0	1	1	[]
GO:0009056	catabolic process	The chemical reactions and pathways resulting in the breakdown of substances, including the breakdown of carbon compounds with the liberation of energy for use by the cell or organism.	biological process	5.6298		20	1700	12.275	0.0201958	0.195739	["ABHD4","ACAD11","APOBEC3C","BNIP3L","CBS","CES2","CPT2","DNAJB9","DRAM1","FUCA1","GK","GLS","MAP1LC3B","PCNP","RHBDD1","SESN2","TOM1L1","TP53INP1","TPP1","VPS28"]				0	1	1	[]				0	1	1	[]				0	1	1	[]
GO:0098542	defense response to other organism	Reactions triggered in response to the presence of another organism that act to protect the cell or organism from damage caused by that organism.	biological process	5.62321		7	379	2.7366	0.0202882	0.195739	["APOBEC3C","BNIP3L","CEBPB","PLAC8","STAT2","TNFRSF14","TUSC2"]				0	1	1	[]				0	1	1	[]				0	1	1	[]
GO:0009888	tissue development	The process whose specific outcome is the progression of a tissue over time, from its formation to the mature structure.	biological process	5.61794		1	789	5.69704	0.0203626	0.195739	["NINJ1"]				0	1	1	[]				0	1	1	[]				0	1	1	[]
GO:0031638	zymogen activation	The proteolytic processing of an inactive enzyme to an active form.	biological process	5.58531				0	1	1	[]				0	1	1	[]		2	127	0.222704	0.0208283	0.0712038	["TNFRSF10A","TNFRSF10B"]				0	1	1	[]
GO:0042149	cellular response to glucose starvation	Any process that results in a change in state or activity of a cell (in terms of movement, secretion, enzyme production, gene expression, etc.) as a result of deprivation of glucose.	biological process	5.57396		2	31	0.223838	0.0209929	0.195739	["ASNS","ATF4"]				0	1	1	[]				0	1	1	[]				0	1	1	[]
GO:0038023	signaling receptor activity	Receiving a signal and transmitting the signal in the cell to initiate a change in cell activity. A signal is a physical entity or change in state that is used to transfer information in order to trigger a response.	molecular function	5.56247		4	1417	10.2316	0.0211607	0.195739	["C12orf76","PHPT1","TNFRSF14","ZNF219"]				0	1	1	[]				0	1	1	[]				0	1	1	[]
GO:0044699	single-organism process	A biological process that involves only one organism.	biological process	5.55721				0	1	1	[]				0	1	1	[]				0	1	1	[]		8	11981	4.94342	0.021238	0.0852062	["ACTA2","BTG2","ISCU","SESN1","SESN2","TIGAR","TRIAP1","XPC"]
GO:0051348	negative regulation of transferase activity	Any process that stops or reduces the rate of transferase activity, the catalysis of the transfer of a group, e.g. a methyl group, glycosyl group, acyl group, phosphorus-containing, or other groups, from a donor compound to an acceptor.	biological process	5.55666				0	1	1	[]				0	1	1	[]		3	339	0.594461	0.0212461	0.0717972	["GADD45A","SFN","TIGAR"]				0	1	1	[]
GO:0006116	NADH oxidation	A metabolic process that results in the oxidation of reduced nicotinamide adenine dinucleotide, NADH, to the oxidized form, NAD.	biological process	5.53906		1	3	0.0216618	0.0215068	0.195739	["PCK2"]				0	1	1	[]				0	1	1	[]				0	1	1	[]
GO:0010482	regulation of epidermal cell division	Any process that modulates the frequency, rate or extent of the physical partitioning and separation of an epidermal cell into daughter cells. An epidermal cell is any of the cells that make up the epidermis.	biological process	5.53906		1	3	0.0216618	0.0215068	0.195739	["SFN"]				0	1	1	[]				0	1	1	[]				0	1	1	[]
GO:0010609	mRNA localization resulting in posttranscriptional regulation of gene expression	Any process that modulates the frequency, rate or extent of gene expression after the production of a mRNA transcript by its transport into, or maintainance in, a specific location within the cell.	biological process	5.53906		1	3	0.0216618	0.0215068	0.195739	["ZNF385A"]				0	1	1	[]				0	1	1	[]				0	1	1	[]
GO:0019344	cysteine biosynthetic process	The chemical reactions and pathways resulting in the formation of cysteine, 2-amino-3-mercaptopropanoic acid.	biological process	5.53906		1	3	0.0216618	0.0215068	0.195739	["CBS"]				0	1	1	[]				0	1	1	[]				0	1	1	[]
GO:0021903	rostrocaudal neural tube patterning	The process in which the neural tube is divided into specific regions along the rostrocaudal axis.	biological process	5.53906		1	3	0.0216618	0.0215068	0.195739	["ATP6AP2"]				0	1	1	[]				0	1	1	[]				0	1	1	[]
GO:0030423	targeting of mRNA for destruction involved in RNA interference	The process in which small interfering RNAs target cognate mRNA molecules for degradation.	biological process	5.53906		1	3	0.0216618	0.0215068	0.195739	["CLP1"]				0	1	1	[]				0	1	1	[]				0	1	1	[]
GO:0032511	late endosome to vacuole transport via multivesicular body sorting pathway	The directed movement of substances from endosomes to vacuoles by a pathway in which molecules are sorted into multivesicular bodies, which then fuse with the vacuole.	biological process	5.53906		1	3	0.0216618	0.0215068	0.195739	["VPS28"]				0	1	1	[]				0	1	1	[]				0	1	1	[]
GO:0035694	mitochondrial protein catabolic process	The chemical reactions and pathways resulting in the breakdown of a mitochondrial protein. This process is necessary to maintain the healthy state of mitochondria and is thought to occur via the induction of an intramitochondrial lysosome-like organelle that acts to eliminate the damaged oxidised mitochondrial proteins without destroying the mitochondrial structure.	biological process	5.53906		1	3	0.0216618	0.0215068	0.195739	["BNIP3L"]				0	1	1	[]				0	1	1	[]				0	1	1	[]
GO:0038108	negative regulation of appetite by leptin-mediated signaling pathway	A series of molecular signals initiated by the binding of leptin to a receptor on the surface of a cell, which reduces appetite, the desire or physical craving for food.	biological process	5.53906		1	3	0.0216618	0.0215068	0.195739	["BBS2"]				0	1	1	[]				0	1	1	[]				0	1	1	[]
GO:0042262	DNA protection	Any process in which DNA is protected from damage by, for example, oxidative stress.	biological process	5.53906		1	3	0.0216618	0.0215068	0.195739	["CBS"]				0	1	1	[]				0	1	1	[]				0	1	1	[]
GO:0043328	protein targeting to vacuole involved in ubiquitin-dependent protein catabolic process via the multivesicular body sorting pathway	The process of directing proteins towards the vacuole using signals contained within the protein, occurring that contributes to protein catabolism via the multivesicular body (MVB) pathway.	biological process	5.53906		1	3	0.0216618	0.0215068	0.195739	["VPS28"]				0	1	1	[]				0	1	1	[]				0	1	1	[]
GO:0046167	glycerol-3-phosphate biosynthetic process	The chemical reactions and pathways resulting in the formation of glycerol-3-phosphate, a phosphoric monoester of glycerol.	biological process	5.53906		1	3	0.0216618	0.0215068	0.195739	["GK"]				0	1	1	[]				0	1	1	[]				0	1	1	[]
GO:0048069	eye pigmentation	Establishment of a pattern of pigment in the eye of an organism.	biological process	5.53906		1	3	0.0216618	0.0215068	0.195739	["ATP6AP2"]				0	1	1	[]				0	1	1	[]				0	1	1	[]
GO:0051204	protein insertion into mitochondrial membrane	The process that results in the incorporation of a protein into a mitochondrial membrane.	biological process	5.53906		1	3	0.0216618	0.0215068	0.195739	["MOAP1"]				0	1	1	[]				0	1	1	[]				0	1	1	[]
GO:0070814	hydrogen sulfide biosynthetic process	The chemical reactions and pathways resulting in the formation of hydrogen sulfide, H2S.	biological process	5.53906		1	3	0.0216618	0.0215068	0.195739	["CBS"]				0	1	1	[]				0	1	1	[]				0	1	1	[]
GO:0070889	platelet alpha granule organization	A process that is carried out at the cellular level which results in the assembly, arrangement of constituent parts, or disassembly of a platelet alpha granule. A platelet alpha granule is a secretory organelle found in blood platelets.	biological process	5.53906		1	3	0.0216618	0.0215068	0.195739	["ZNF385A"]				0	1	1	[]				0	1	1	[]				0	1	1	[]
GO:0090526	regulation of gluconeogenesis involved in cellular glucose homeostasis	Any process that modulates the frequency, rate or extent of gluconeogenesis as an integral part of cellular glucose homeostasis.	biological process	5.53906		1	3	0.0216618	0.0215068	0.195739	["SESN2"]				0	1	1	[]				0	1	1	[]				0	1	1	[]
GO:1900169	regulation of glucocorticoid mediated signaling pathway	Any process that modulates the frequency, rate or extent of glucocorticoid mediated signaling pathway.	biological process	5.53906		1	3	0.0216618	0.0215068	0.195739	["CREBRF"]				0	1	1	[]				0	1	1	[]				0	1	1	[]
GO:1901003	negative regulation of fermentation	Any process that stops, prevents or reduces the frequency, rate or extent of fermentation.	biological process	5.53906		1	3	0.0216618	0.0215068	0.195739	["TIGAR"]				0	1	1	[]				0	1	1	[]				0	1	1	[]
GO:1901407	regulation of phosphorylation of RNA polymerase II C-terminal domain	Any process that modulates the frequency, rate or extent of phosphorylation of RNA polymerase II C-terminal domain.	biological process	5.53906		1	3	0.0216618	0.0215068	0.195739	["CCNK"]				0	1	1	[]				0	1	1	[]				0	1	1	[]
GO:1902688	regulation of NAD metabolic process	Any process that modulates the frequency, rate or extent of NAD metabolic process.	biological process	5.53906		1	3	0.0216618	0.0215068	0.195739	["TIGAR"]				0	1	1	[]				0	1	1	[]				0	1	1	[]
GO:1904023	regulation of glucose catabolic process to lactate via pyruvate	Any process that modulates the frequency, rate or extent of glucose catabolic process to lactate via pyruvate.	biological process	5.53906		1	3	0.0216618	0.0215068	0.195739	["TIGAR"]				0	1	1	[]				0	1	1	[]				0	1	1	[]
GO:2000586	regulation of platelet-derived growth factor receptor-beta signaling pathway	Any process that modulates the frequency, rate or extent of platelet-derived growth factor receptor-beta signaling pathway.	biological process	5.53906		1	3	0.0216618	0.0215068	0.195739	["GLRX"]				0	1	1	[]				0	1	1	[]				0	1	1	[]
GO:2000587	negative regulation of platelet-derived growth factor receptor-beta signaling pathway	Any process that stops, prevents or reduces the frequency, rate or extent of platelet-derived growth factor receptor-beta signaling pathway.	biological process	5.53906		1	3	0.0216618	0.0215068	0.195739	["GLRX"]				0	1	1	[]				0	1	1	[]				0	1	1	[]
GO:2000983	regulation of ATP citrate synthase activity	Any process that modulates the frequency, rate or extent of ATP citrate synthase activity.	biological process	5.53906		1	3	0.0216618	0.0215068	0.195739	["PHPT1"]				0	1	1	[]				0	1	1	[]				0	1	1	[]
GO:2000984	negative regulation of ATP citrate synthase activity	Any process that stops, prevents or reduces the frequency, rate or extent of ATP citrate synthase activity.	biological process	5.53906		1	3	0.0216618	0.0215068	0.195739	["PHPT1"]				0	1	1	[]				0	1	1	[]				0	1	1	[]
GO:0036488	CHOP-C/EBP complex	A heterodimeric protein complex that is composed of the transcription factor CHOP (GADD153) and a member of the C/EBP family of transcription factors.	cellular component	5.53906		1	3	0.0216618	0.0215068	0.195739	["CEBPB"]				0	1	1	[]				0	1	1	[]				0	1	1	[]
GO:0071942	XPC complex	A nucleotide-excision repair complex that is involved in damage sensing during global genome nucleotide excision repair (GG-NER). It is part of the pre-incision (or initial recognition) complex bound to sites of DNA damage. In human, it is composed of XPC, RAD23B and CETN2.	cellular component	5.53906		1	3	0.0216618	0.0215068	0.195739	["XPC"]				0	1	1	[]				0	1	1	[]				0	1	1	[]
GO:0000404	heteroduplex DNA loop binding	Interacting selectively and non-covalently with DNA containing a loop. A loop occurs when DNA contains a large insertion or deletion that causes a region of unpaired single-stranded DNA to loop out, while the rest of the DNA is in a paired double-stranded configuration.	molecular function	5.53906		1	3	0.0216618	0.0215068	0.195739	["XPC"]				0	1	1	[]				0	1	1	[]				0	1	1	[]
GO:0004370	glycerol kinase activity	Catalysis of the reaction: ATP + glycerol = sn-glycerol 3-phosphate + ADP + 2 H(+).	molecular function	5.53906		1	3	0.0216618	0.0215068	0.195739	["GK"]				0	1	1	[]				0	1	1	[]				0	1	1	[]
GO:0004611	phosphoenolpyruvate carboxykinase activity	Catalysis of the reaction: source of phosphate + oxaloacetate = phosphoenolpyruvate + CO2 + other reaction products.	molecular function	5.53906		1	3	0.0216618	0.0215068	0.195739	["PCK2"]				0	1	1	[]				0	1	1	[]				0	1	1	[]
GO:0004724	magnesium-dependent protein serine/threonine phosphatase activity	Catalysis of the reactions: protein serine phosphate + H2O = protein serine + phosphate; and protein threonine phosphate + H2O = protein threonine + phosphate. These reactions require the presence of magnesium.	molecular function	5.53906		1	3	0.0216618	0.0215068	0.195739	["PPM1D"]				0	1	1	[]				0	1	1	[]				0	1	1	[]
GO:0004748	ribonucleoside-diphosphate reductase activity, thioredoxin disulfide as acceptor	Catalysis of the reaction: 2'-deoxyribonucleoside diphosphate + thioredoxin disulfide + H2O = ribonucleoside diphosphate + thioredoxin. Thioredoxin disulfide is the oxidized form of thioredoxin.	molecular function	5.53906		1	3	0.0216618	0.0215068	0.195739	["RRM2B"]				0	1	1	[]				0	1	1	[]				0	1	1	[]
GO:0005119	smoothened binding	Interacting selectively and non-covalently with the smoothened (smo) protein, which interacts with patched to transmit hedgehog signals.	molecular function	5.53906		1	3	0.0216618	0.0215068	0.195739	["BBS1"]				0	1	1	[]				0	1	1	[]				0	1	1	[]
GO:0008240	tripeptidyl-peptidase activity	Catalysis of the release of an N-terminal tripeptide from a polypeptide.	molecular function	5.53906		1	3	0.0216618	0.0215068	0.195739	["TPP1"]				0	1	1	[]				0	1	1	[]				0	1	1	[]
GO:0015433	peptide antigen-transporting ATPase activity	Catalysis of the reaction: peptide antigen(in) + ATP = peptide antigen(out) + ADP + phosphate.	molecular function	5.53906		1	3	0.0216618	0.0215068	0.195739	["TAP1"]				0	1	1	[]				0	1	1	[]				0	1	1	[]
GO:0016728	oxidoreductase activity, acting on CH or CH2 groups, disulfide as acceptor	Catalysis of an oxidation-reduction (redox) reaction in which a CH2 group acts as a hydrogen or electron donor and reduces a disulfide group.	molecular function	5.53906		1	3	0.0216618	0.0215068	0.195739	["RRM2B"]				0	1	1	[]				0	1	1	[]				0	1	1	[]
GO:0016880	acid-ammonia (or amide) ligase activity	Catalysis of the ligation of an acid to ammonia (NH3) or an amide via a carbon-nitrogen bond, with the concomitant hydrolysis of the diphosphate bond in ATP or a similar triphosphate.	molecular function	5.53906		1	3	0.0216618	0.0215068	0.195739	["NADSYN1"]				0	1	1	[]				0	1	1	[]				0	1	1	[]
GO:0019153	protein-disulfide reductase (glutathione) activity	Catalysis of the reaction: 2 glutathione + protein-disulfide = oxidized glutathione + protein-dithiol.	molecular function	5.53906		1	3	0.0216618	0.0215068	0.195739	["GLRX"]				0	1	1	[]				0	1	1	[]				0	1	1	[]
GO:0046404	ATP-dependent polydeoxyribonucleotide 5'-hydroxyl-kinase activity	Catalysis of the reaction: ATP + 5'-dephospho-DNA = ADP + 5'-phospho-DNA.	molecular function	5.53906		1	3	0.0216618	0.0215068	0.195739	["CLP1"]				0	1	1	[]				0	1	1	[]				0	1	1	[]
GO:0047374	methylumbelliferyl-acetate deacetylase activity	Catalysis of the reaction: 4-methylumbelliferyl acetate + H(2)O = 4-methylumbelliferone + acetate + H(+).	molecular function	5.53906		1	3	0.0216618	0.0215068	0.195739	["CES2"]				0	1	1	[]				0	1	1	[]				0	1	1	[]
GO:0051733	polydeoxyribonucleotide kinase activity	Catalysis of the reaction: NTP + 5'-dephospho-DNA = NDP + 5'-phospho-DNA.	molecular function	5.53906		1	3	0.0216618	0.0215068	0.195739	["CLP1"]				0	1	1	[]				0	1	1	[]				0	1	1	[]
GO:1990050	phosphatidic acid transporter activity	Enables the directed movement of phosphatidic acid into, out of or within a cell, or between cells. Phosphatidic acid refers to a glycophospholipids with, in general, a saturated fatty acid bonded to carbon-1, an unsaturated fatty acid bonded to carbon-2, and a phosphate group bonded to carbon-3.	molecular function	5.53906		1	3	0.0216618	0.0215068	0.195739	["TRIAP1"]				0	1	1	[]				0	1	1	[]				0	1	1	[]
GO:1990460	leptin receptor binding	Interacting selectively and non-covalently with the leptin receptor.	molecular function	5.53906		1	3	0.0216618	0.0215068	0.195739	["SNX2"]				0	1	1	[]				0	1	1	[]				0	1	1	[]
GO:0006928	movement of cell or subcellular component	The directed, self-propelled movement of a cell or subcellular component without the involvement of an external agent such as a transporter or a pore.	biological process	5.52576		4	1412	10.1955	0.021706	0.196929	["BBS1","DPYSL4","MST1","PRKX"]				0	1	1	[]				0	1	1	[]				0	1	1	[]
GO:0030856	regulation of epithelial cell differentiation	Any process that modulates the frequency, rate or extent of epithelial cell differentiation.	biological process	5.52238				0	1	1	[]				0	1	1	[]		2	130	0.227964	0.0217569	0.0726878	["PRKX","SFN"]				0	1	1	[]
GO:0051246	regulation of protein metabolic process	Any process that modulates the frequency, rate or extent of the chemical reactions and pathways involving a protein.	biological process	5.46464				0	1	1	[]				0	1	1	[]		9	2458	4.31028	0.0226453	0.0752285	["BTG2","CCL5","GADD45A","PRKAB1","SESN2","SFN","TNFRSF10A","TNFRSF10B","TRIAP1"]				0	1	1	[]
GO:0048666	neuron development	The process whose specific outcome is the progression of a neuron over time, from initial commitment of the cell to a specific fate, to the fully functional differentiated cell.	biological process	5.40877				0	1	1	[]		2	165	0.238279	0.0235395	0.172472	["BTG2","DPYSL4"]				0	1	1	[]				0	1	1	[]
GO:0051129	negative regulation of cellular component organization	Any process that stops, prevents, or reduces the frequency, rate or extent of a process involved in the formation, arrangement of constituent parts, or disassembly of cell structures, including the plasma membrane and any external encapsulating structures such as the cell wall and cell envelope.	biological process	5.40643				0	1	1	[]				0	1	1	[]				0	1	1	[]		2	599	0.24715	0.0235777	0.0863183	["TIGAR","TRIAP1"]
GO:0050873	brown fat cell differentiation	The process in which a relatively unspecialized cell acquires specialized features of a brown adipocyte, an animal connective tissue cell involved in adaptive thermogenesis. Brown adipocytes contain multiple small droplets of triglycerides and a high number of mitochondria.	biological process	5.40414		2	33	0.238279	0.0236151	0.212906	["CEBPB","PLAC8"]				0	1	1	[]				0	1	1	[]				0	1	1	[]
GO:0072488	ammonium transmembrane transport	The directed movement of ammonium across a membrane by means of some agent such as a transporter or pore. Ammonium is the cation NH4+.	biological process	5.40414		2	33	0.238279	0.0236151	0.212906	["CPT2","PRKAB2"]				0	1	1	[]				0	1	1	[]				0	1	1	[]
GO:0043280	positive regulation of cysteine-type endopeptidase activity involved in apoptotic process	Any process that activates or increases the activity of a cysteine-type endopeptidase involved in the apoptotic process.	biological process	5.4011				0	1	1	[]				0	1	1	[]		2	136	0.238486	0.023665	0.0777375	["TNFRSF10A","TNFRSF10B"]				0	1	1	[]
GO:0008652	cellular amino acid biosynthetic process	The chemical reactions and pathways resulting in the formation of amino acids, organic acids containing one or more amino substituents.	biological process	5.35666		3	86	0.620971	0.0244053	0.219342	["ASNS","CBS","GLS"]				0	1	1	[]				0	1	1	[]				0	1	1	[]
GO:0051606	detection of stimulus	The series of events in which a stimulus is received by a cell or organism and converted into a molecular signal.	biological process	5.35018		1	760	5.48765	0.0245151	0.219643	["POLD4"]				0	1	1	[]				0	1	1	[]				0	1	1	[]
GO:0006298	mismatch repair	A system for the correction of errors in which an incorrect base, which cannot form hydrogen bonds with the corresponding base in the parent strand, is incorporated into the daughter strand. The mismatch repair system promotes genomic fidelity by repairing base-base mismatches, insertion-deletion loops and heterologies generated during DNA replication and recombination.	biological process	5.32342		2	34	0.2455	0.0249741	0.219724	["POLD4","XPC"]				0	1	1	[]				0	1	1	[]				0	1	1	[]
GO:0006984	ER-nucleus signaling pathway	Any series of molecular signals that conveys information from the endoplasmic reticulum to the nucleus, usually resulting in a change in transcriptional regulation.	biological process	5.32342		2	34	0.2455	0.0249741	0.219724	["ASNS","ATF4"]				0	1	1	[]				0	1	1	[]				0	1	1	[]
GO:0033209	tumor necrosis factor-mediated signaling pathway	A series of molecular signals initiated by the binding of a tumor necrosis factor to a receptor on the surface of a cell, and ending with regulation of a downstream cellular process, e.g. transcription.	biological process	5.32342		2	34	0.2455	0.0249741	0.219724	["CDIP1","TNFRSF14"]				0	1	1	[]				0	1	1	[]				0	1	1	[]
GO:1903202	negative regulation of oxidative stress-induced cell death	Any process that stops, prevents or reduces the frequency, rate or extent of oxidative stress-induced cell death.	biological process	5.32342		2	34	0.2455	0.0249741	0.219724	["ATF4","GLRX"]				0	1	1	[]				0	1	1	[]				0	1	1	[]
GO:0097306	cellular response to alcohol	Any process that results in a change in state or activity of a cell (in terms of movement, secretion, enzyme production, gene expression, etc.) as a result of an alcohol stimulus.	biological process	5.30438				0	1	1	[]				0	1	1	[]		2	141	0.247254	0.025306	0.0826662	["CCL5","TP53INP1"]				0	1	1	[]
GO:0065008	regulation of biological quality	Any process that modulates a qualitative or quantitative trait of a biological quality. A biological quality is a measurable attribute of an organism or part of an organism, such as size, mass, shape, color, etc.	biological process	5.29638				0	1	1	[]				0	1	1	[]				0	1	1	[]		4	3061	1.26298	0.0254467	0.0879926	["ACTA2","ISCU","SESN2","TRIAP1"]
GO:0023051	regulation of signaling	Any process that modulates the frequency, rate or extent of a signaling process.	biological process	5.27024				0	1	1	[]				0	1	1	[]		10	2946	5.16602	0.0259119	0.0836904	["CCL5","GADD45A","MYO6","RRM2B","SESN1","SFN","TNFRSF10A","TNFRSF10B","TP53INP1","TRIAP1"]				0	1	1	[]
GO:0042310	vasoconstriction	A decrease in the diameter of blood vessels, especially arteries, usually causing an increase in blood pressure.	biological process	5.24527		2	35	0.252721	0.0263643	0.219724	["ACTA2","BBS2"]				0	1	1	[]				0	1	1	[]				0	1	1	[]
GO:0098805	whole membrane	Any lipid bilayer that completely encloses some structure, and all the proteins embedded in it or attached to it. Examples include the plasma membrane and most organelle membranes.	cellular component	5.24068		13	987	7.12672	0.0264484	0.219724	["BNIP3L","DIRC2","DRAM1","GK","IRAK2","LAMP3","MAP1LC3B","MOAP1","OSTM1","SNX2","TOM1L1","VPS28","VPS37D"]				0	1	1	[]				0	1	1	[]				0	1	1	[]
GO:0016043	cellular component organization	A process that results in the assembly, arrangement of constituent parts, or disassembly of a cellular component.	biological process	5.21697				0	1	1	[]				0	1	1	[]				0	1	1	[]		5	4831	1.9933	0.0268866	0.0879926	["BTG2","ISCU","SESN2","TRIAP1","XPC"]
GO:0000086	G2/M transition of mitotic cell cycle	The mitotic cell cycle transition by which a cell in G2 commits to M phase. The process begins when the kinase activity of M cyclin/CDK complex reaches a threshold high enough for the cell cycle to proceed. This is accomplished by activating a positive feedback loop that results in the accumulation of unphosphorylated and active M cyclin/CDK complex.	biological process	5.21131				0	1	1	[]				0	1	1	[]		2	146	0.256021	0.0269923	0.0853306	["GADD45A","PPM1D"]				0	1	1	[]
GO:0044839	cell cycle G2/M phase transition	The cell cycle process by which a cell in G2 phase commits to M phase.	biological process	5.21131				0	1	1	[]				0	1	1	[]		2	146	0.256021	0.0269923	0.0853306	["GADD45A","PPM1D"]				0	1	1	[]
GO:2001056	positive regulation of cysteine-type endopeptidase activity	Any process that activates or increases the frequency, rate or extent of cysteine-type endopeptidase activity.	biological process	5.21131				0	1	1	[]				0	1	1	[]		2	146	0.256021	0.0269923	0.0853306	["TNFRSF10A","TNFRSF10B"]				0	1	1	[]
GO:0072329	monocarboxylic acid catabolic process	The chemical reactions and pathways resulting in the breakdown of monocarboxylic acids, any organic acid containing one carboxyl (-COOH) group.	biological process	5.18742		3	90	0.649853	0.027443	0.219724	["ACAD11","CPT2","SESN2"]				0	1	1	[]				0	1	1	[]				0	1	1	[]
GO:1902229	regulation of intrinsic apoptotic signaling pathway in response to DNA damage	Any process that modulates the frequency, rate or extent of intrinsic apoptotic signaling pathway in response to DNA damage.	biological process	5.16954		2	36	0.259941	0.0277851	0.219724	["TRIAP1","ZNF385A"]				0	1	1	[]				0	1	1	[]				0	1	1	[]
GO:0071840	cellular component organization or biogenesis	A process that results in the biosynthesis of constituent macromolecules, assembly, arrangement of constituent parts, or disassembly of a cellular component.	biological process	5.14546				0	1	1	[]				0	1	1	[]				0	1	1	[]		5	4888	2.01681	0.0282528	0.0885198	["BTG2","ISCU","SESN2","TRIAP1","XPC"]
GO:0002741	positive regulation of cytokine secretion involved in immune response	Any process that activates or increases the frequency, rate, or extent of cytokine secretion contributing to an immune response.	biological process	5.12919		1	4	0.0288824	0.0285732	0.219724	["TNFRSF14"]				0	1	1	[]				0	1	1	[]				0	1	1	[]
GO:0006431	methionyl-tRNA aminoacylation	The process of coupling methionine to methionyl-tRNA, catalyzed by methionyl-tRNA synthetase. In tRNA aminoacylation, the amino acid is first activated by linkage to AMP and then transferred to either the 2'- or the 3'-hydroxyl group of the 3'-adenosine residue of the tRNA.	biological process	5.12919		1	4	0.0288824	0.0285732	0.219724	["MARS"]				0	1	1	[]				0	1	1	[]				0	1	1	[]
GO:0006565	L-serine catabolic process	The chemical reactions and pathways resulting in the breakdown of L-serine, the L-enantiomer of serine, i.e. (2S)-2-amino-3-hydroxypropanoic acid.	biological process	5.12919		1	4	0.0288824	0.0285732	0.219724	["CBS"]				0	1	1	[]				0	1	1	[]				0	1	1	[]
GO:0008594	photoreceptor cell morphogenesis	The process in which the structures of a photoreceptor cell are generated and organized. This process occurs while the initially relatively unspecialized cell is acquiring the specialized features of a photoreceptor cell, a sensory cell that reacts to the presence of light. An example of this is found in Drosophila melanogaster.	biological process	5.12919		1	4	0.0288824	0.0285732	0.219724	["BBS1"]				0	1	1	[]				0	1	1	[]				0	1	1	[]
GO:0009092	homoserine metabolic process	The chemical reactions and pathways involving homoserine, alpha-amino-gamma-hydroxybutyric acid, an intermediate in the biosynthesis of cystathionine, threonine and methionine.	biological process	5.12919		1	4	0.0288824	0.0285732	0.219724	["CBS"]				0	1	1	[]				0	1	1	[]				0	1	1	[]
GO:0009093	cysteine catabolic process	The chemical reactions and pathways resulting in the breakdown of cysteine, 2-amino-3-mercaptopropanoic acid.	biological process	5.12919		1	4	0.0288824	0.0285732	0.219724	["CBS"]				0	1	1	[]				0	1	1	[]				0	1	1	[]
GO:0019346	transsulfuration	The interconversion of homocysteine and cysteine via cystathionine. In contrast with enteric bacteria and mammals, Saccharomyces cerevisiae has two transsulfuration pathways employing two separate sets of enzymes.	biological process	5.12919		1	4	0.0288824	0.0285732	0.219724	["CBS"]				0	1	1	[]				0	1	1	[]				0	1	1	[]
GO:0019448	L-cysteine catabolic process	The chemical reactions and pathways resulting in the breakdown of L-cysteine, the L-enantiomer of 2-amino-3-mercaptopropanoic acid, i.e. (2R)-2-amino-3-mercaptopropanoic acid.	biological process	5.12919		1	4	0.0288824	0.0285732	0.219724	["CBS"]				0	1	1	[]				0	1	1	[]				0	1	1	[]
GO:0019563	glycerol catabolic process	The chemical reactions and pathways resulting in the breakdown of glycerol, 1,2,3-propanetriol, a sweet, hygroscopic, viscous liquid, widely distributed in nature as a constituent of many lipids.	biological process	5.12919		1	4	0.0288824	0.0285732	0.219724	["GK"]				0	1	1	[]				0	1	1	[]				0	1	1	[]
GO:0031914	negative regulation of synaptic plasticity	A process that decreases synaptic plasticity, the ability of synapses to change as circumstances require. They may alter function, such as increasing or decreasing their sensitivity, or they may increase or decrease in actual numbers.	biological process	5.12919		1	4	0.0288824	0.0285732	0.219724	["RIN1"]				0	1	1	[]				0	1	1	[]				0	1	1	[]
GO:0033122	negative regulation of purine nucleotide catabolic process	Any process that stops, prevents, or reduces the frequency, rate or extent of the chemical reactions and pathways resulting in the breakdown of purine nucleotides.	biological process	5.12919		1	4	0.0288824	0.0285732	0.219724	["TIGAR"]				0	1	1	[]				0	1	1	[]				0	1	1	[]
GO:0035087	siRNA loading onto RISC involved in RNA interference	The transfer of small interfering RNA molecules (siRNAs) from the Dicer family of enzymes that cleave the double-stranded RNA, onto the nuclease-containing RNA-initiated silencing complex (RISC), in the context of RNA interference.	biological process	5.12919		1	4	0.0288824	0.0285732	0.219724	["CLP1"]				0	1	1	[]				0	1	1	[]				0	1	1	[]
GO:0036091	positive regulation of transcription from RNA polymerase II promoter in response to oxidative stress	Any process that increases the frequency, rate or extent of transcription from an RNA polymerase II promoter as a result of a stimulus indicating the organism is under oxidative stress, a state often resulting from exposure to high levels of reactive oxygen species, e.g. superoxide anions, hydrogen peroxide (H2O2), and hydroxyl radicals.	biological process	5.12919		1	4	0.0288824	0.0285732	0.219724	["ATF4"]				0	1	1	[]				0	1	1	[]				0	1	1	[]
GO:0043465	regulation of fermentation	Any process that modulates the frequency, rate or extent of fermentation, the anaerobic enzymatic conversion of organic compounds, especially carbohydrates, to other compounds, especially to ethyl alcohol, resulting in energy in the form of adenosine triphosphate (ATP).	biological process	5.12919		1	4	0.0288824	0.0285732	0.219724	["TIGAR"]				0	1	1	[]				0	1	1	[]				0	1	1	[]
GO:0046103	inosine biosynthetic process	The chemical reactions and pathways resulting in the formation of inosine, hypoxanthine riboside, a nucleoside found free but not in combination in nucleic acids except in the anticodons of some tRNAs.	biological process	5.12919		1	4	0.0288824	0.0285732	0.219724	["AK1"]				0	1	1	[]				0	1	1	[]				0	1	1	[]
GO:0046439	L-cysteine metabolic process	The chemical reactions and pathways involving L-cysteine, the L-enantiomer of 2-amino-3-mercaptopropanoic acid, i.e. (2R)-2-amino-3-mercaptopropanoic acid.	biological process	5.12919		1	4	0.0288824	0.0285732	0.219724	["CBS"]				0	1	1	[]				0	1	1	[]				0	1	1	[]
GO:0046968	peptide antigen transport	The directed movement of a peptide antigen into, out of or within a cell, or between cells, by means of some agent such as a transporter or pore. The peptide antigen is typically, but not always, processed from an endogenous or exogenous protein.	biological process	5.12919		1	4	0.0288824	0.0285732	0.219724	["TAP1"]				0	1	1	[]				0	1	1	[]				0	1	1	[]
GO:0060965	negative regulation of gene silencing by miRNA	Any process that decreases the rate, frequency, or extent of the downregulation of gene expression through the action of microRNAs (miRNAs), endogenous 21-24 nucleotide small RNAs processed from stem-loop RNA precursors (pre-miRNAs). Once incorporated into a RNA-induced silencing complex (RISC), miRNAs can downregulate gene expression by either of two posttranscriptional mechanisms: mRNA cleavage…	biological process	5.12919		1	4	0.0288824	0.0285732	0.219724	["BCDIN3D"]				0	1	1	[]				0	1	1	[]				0	1	1	[]
GO:0070944	neutrophil mediated killing of bacterium	The directed killing of a bacterium by a neutrophil.	biological process	5.12919		1	4	0.0288824	0.0285732	0.219724	["TUSC2"]				0	1	1	[]				0	1	1	[]				0	1	1	[]
GO:0072144	glomerular mesangial cell development	The process whose specific outcome is the progression of a glomerular mesangial cell in the kidney over time, from its formation to the mature structure.	biological process	5.12919		1	4	0.0288824	0.0285732	0.219724	["ACTA2"]				0	1	1	[]				0	1	1	[]				0	1	1	[]
GO:0097056	selenocysteinyl-tRNA(Sec) biosynthetic process	The chemical reactions and pathways resulting in the formation of selenocysteinyl-tRNA(Sec). This process occurs through the following steps: a unique serine-tRNA with a UGA recognizing anticodon is first aminoacylated with serine; this is then phosphorylated by phosphoseryl-tRNA[Ser]Sec kinase; lastly, selenium is swapped for the phosphate on the serine.	biological process	5.12919		1	4	0.0288824	0.0285732	0.219724	["SARS"]				0	1	1	[]				0	1	1	[]				0	1	1	[]
GO:1903147	negative regulation of mitochondrion degradation	Any process that stops, prevents or reduces the frequency, rate or extent of mitochondrion degradation (mitophagy).	biological process	5.12919		1	4	0.0288824	0.0285732	0.219724	["TIGAR"]				0	1	1	[]				0	1	1	[]				0	1	1	[]
GO:0000214	tRNA-intron endonuclease complex	A protein complex that catalyzes the endonucleolytic cleavage of pre-tRNA, producing 5'-hydroxyl and 2',3'-cyclic phosphate termini, and specifically removing the intron.	cellular component	5.12919		1	4	0.0288824	0.0285732	0.219724	["CLP1"]				0	1	1	[]				0	1	1	[]				0	1	1	[]
GO:0042825	TAP complex	A heterodimer composed of the subunits TAP1 and TAP2 (transporter associated with antigen presentation). Functions in the transport of antigenic peptides from the cytosol to the lumen of the endoplasmic reticulum.	cellular component	5.12919		1	4	0.0288824	0.0285732	0.219724	["TAP1"]				0	1	1	[]				0	1	1	[]				0	1	1	[]
GO:0043625	delta DNA polymerase complex	A multimeric DNA polymerase enzyme complex which differs in composition amongst species; in humans it is a heterotetramer of four subunits of approximately 125, 50, 68 and 12kDa, while in S. cerevisiae, it has three different subunits which form a heterotrimer, and the active enzyme is a dimer of this heterotrimer. Functions in DNA replication, mismatch repair and excision repair.	cellular component	5.12919		1	4	0.0288824	0.0285732	0.219724	["POLD4"]				0	1	1	[]				0	1	1	[]				0	1	1	[]
GO:0044322	endoplasmic reticulum quality control compartment	A subcompartment of the endoplasmic reticulum in which proteins with improper or incorrect folding accumulate. Enzymes in this compartment direct proteins with major folding problems to translocation to the cytosol and degradation, and proteins with minor folding problems to the ER, to interact with chaperon proteins.	cellular component	5.12919		1	4	0.0288824	0.0285732	0.219724	["RHBDD1"]				0	1	1	[]				0	1	1	[]				0	1	1	[]
GO:0070820	tertiary granule	A secretory granule that contains cathepsin and gelatinase and is readily exocytosed upon cell activation; found primarily in mature neutrophil cells.	cellular component	5.12919		1	4	0.0288824	0.0285732	0.219724	["STXBP3"]				0	1	1	[]				0	1	1	[]				0	1	1	[]
GO:0070876	SOSS complex	A protein complex that functions downstream of the MRN complex to promote DNA repair and the G2/M checkpoint. The SOSS complex associates with single-stranded DNA at DNA lesions and is composed of SOSS-B (SOSS-B1/OBFC2B or SOSS-B2/OBFC2A), SOSS-A/INTS3 and SOSS-C/C9orf80.	cellular component	5.12919		1	4	0.0288824	0.0285732	0.219724	["NABP1"]				0	1	1	[]				0	1	1	[]				0	1	1	[]
GO:0004095	carnitine O-palmitoyltransferase activity	Catalysis of the reaction: palmitoyl-CoA + L-carnitine = CoA + L-palmitoylcarnitine.	molecular function	5.12919		1	4	0.0288824	0.0285732	0.219724	["CPT2"]				0	1	1	[]				0	1	1	[]				0	1	1	[]
GO:0004825	methionine-tRNA ligase activity	Catalysis of the reaction: ATP + L-methionine + tRNA(Met) = AMP + diphosphate + L-methionyl-tRNA(Met).	molecular function	5.12919		1	4	0.0288824	0.0285732	0.219724	["MARS"]				0	1	1	[]				0	1	1	[]				0	1	1	[]
GO:0008426	protein kinase C inhibitor activity	Stops, prevents or reduces the activity of protein kinase C, an enzyme which phosphorylates a protein.	molecular function	5.12919		1	4	0.0288824	0.0285732	0.219724	["SFN"]				0	1	1	[]				0	1	1	[]				0	1	1	[]
GO:0015440	peptide-transporting ATPase activity	Catalysis of the reaction: ATP + H2O + peptide(in) = ADP + phosphate + peptide(out). Peptides exported include alpha-hemolysin, cyclolysin, colicin V and siderophores from Gram-negative bacteria, and bacteriocin, subtilin, competence factor and pediocin from Gram-positive bacteria.	molecular function	5.12919		1	4	0.0288824	0.0285732	0.219724	["TAP1"]				0	1	1	[]				0	1	1	[]				0	1	1	[]
GO:0023029	MHC class Ib protein binding	Interacting selectively and non-covalently with major histocompatibility complex class Ib molecules.	molecular function	5.12919		1	4	0.0288824	0.0285732	0.219724	["TAP1"]				0	1	1	[]				0	1	1	[]				0	1	1	[]
GO:0046978	TAP1 binding	Interacting selectively and non-covalently with the TAP1 subunit of TAP (transporter associated with antigen processing) protein.	molecular function	5.12919		1	4	0.0288824	0.0285732	0.219724	["TAP1"]				0	1	1	[]				0	1	1	[]				0	1	1	[]
GO:0046979	TAP2 binding	Interacting selectively and non-covalently with the TAP2 subunit of TAP (transporter associated with antigen processing) protein.	molecular function	5.12919		1	4	0.0288824	0.0285732	0.219724	["TAP1"]				0	1	1	[]				0	1	1	[]				0	1	1	[]
GO:1902911	protein kinase complex	A protein complex which is capable of protein kinase activity.	cellular component	5.10611		3	92	0.664294	0.0290341	0.221855	["CCNK","PRKAB1","PRKAB2"]				0	1	1	[]				0	1	1	[]				0	1	1	[]
GO:0044281	small molecule metabolic process	The chemical reactions and pathways involving small molecules, any low molecular weight, monomeric, non-encoded molecule.	biological process	5.09823		24	2228	16.0875	0.0291931	0.221855	["ACAD11","AK1","APOBEC3C","ASNS","ATF4","CARS","CBS","CPT2","GK","GLRX","GLS","GLTP","ISCU","MARS","NADSYN1","PCK2","PRKAB1","PRKAB2","RRM2B","SARS","SERINC3","SESN2","TM7SF2","WARS"]				0	1	1	[]				0	1	1	[]				0	1	1	[]
GO:0052646	alditol phosphate metabolic process	The chemical reactions and pathways involving alditol phosphates, any phosphorylated polyhydric alcohol derived from the acyclic form of a monosaccharide by reduction of its aldehyde or keto group to an alcoholic group.	biological process	5.0961		2	37	0.267162	0.0292362	0.221855	["GK","SERINC3"]				0	1	1	[]				0	1	1	[]				0	1	1	[]
GO:1900408	negative regulation of cellular response to oxidative stress	Any process that stops, prevents or reduces the frequency, rate or extent of cellular response to oxidative stress.	biological process	5.0961		2	37	0.267162	0.0292362	0.221855	["ATF4","GLRX"]				0	1	1	[]				0	1	1	[]				0	1	1	[]
GO:1902883	negative regulation of response to oxidative stress	Any process that stops, prevents or reduces the frequency, rate or extent of response to oxidative stress.	biological process	5.0961		2	37	0.267162	0.0292362	0.221855	["ATF4","GLRX"]				0	1	1	[]				0	1	1	[]				0	1	1	[]
GO:0019899	enzyme binding	Interacting selectively and non-covalently with any enzyme.	molecular function	5.09321				0	1	1	[]				0	1	1	[]		7	1745	3.05998	0.0292949	0.0911396	["ACTA2","ANKRA2","PHLDB3","PRKAB1","SFN","TNFRSF10A","TNFRSF10B"]				0	1	1	[]
GO:0009967	positive regulation of signal transduction	Any process that activates or increases the frequency, rate or extent of signal transduction.	biological process	5.07441				0	1	1	[]				0	1	1	[]		6	1366	2.39538	0.029679	0.0918487	["CCL5","GADD45A","SFN","TNFRSF10A","TNFRSF10B","TP53INP1"]				0	1	1	[]
GO:0022603	regulation of anatomical structure morphogenesis	Any process that modulates the frequency, rate or extent of anatomical structure morphogenesis.	biological process	5.06931		2	949	6.85234	0.0297841	0.225419	["GDF15","WARS"]				0	1	1	[]				0	1	1	[]				0	1	1	[]
GO:0009966	regulation of signal transduction	Any process that modulates the frequency, rate or extent of signal transduction.	biological process	5.04593				0	1	1	[]				0	1	1	[]		9	2583	4.52948	0.0302707	0.0927041	["CCL5","GADD45A","RRM2B","SESN1","SFN","TNFRSF10A","TNFRSF10B","TP53INP1","TRIAP1"]				0	1	1	[]
GO:0051093	negative regulation of developmental process	Any process that stops, prevents or reduces the rate or extent of development, the biological process whose specific outcome is the progression of an organism over time from an initial condition (e.g. a zygote, or a young adult) to a later condition (e.g. a multicellular animal or an aged adult).	biological process	5.04465		2	946	6.83068	0.0302977	0.227509	["BBS2","PLAC8"]				0	1	1	[]				0	1	1	[]				0	1	1	[]
GO:0006979	response to oxidative stress	Any process that results in a change in state or activity of a cell or an organism (in terms of movement, secretion, enzyme production, gene expression, etc.) as a result of oxidative stress, a state often resulting from exposure to high levels of reactive oxygen species, e.g. superoxide anions, hydrogen peroxide (H2O2), and hydroxyl radicals.	biological process	5.03527				0	1	1	[]				0	1	1	[]		3	390	0.683893	0.0304953	0.092908	["CCL5","RRM2B","TP53INP1"]				0	1	1	[]
GO:0005622	intracellular	The living contents of a cell; the matter contained within (but not including) the plasma membrane, usually taken to exclude large vacuoles and masses of secretory or ingested material. In eukaryotes it includes the nucleus and cytoplasm.	cellular component	5.0228				0	1	1	[]				0	1	1	[]		8	2168	3.80174	0.0307601	0.0932317	["CCL5","MYO6","SESN2","TIGAR","TNFRSF10A","TNFRSF10B","ZNF337","ZNF79"]				0	1	1	[]
GO:2000026	regulation of multicellular organismal development	Any process that modulates the frequency, rate or extent of multicellular organismal development.	biological process	5.01444		6	1713	12.3689	0.0309389	0.231117	["AK1","CEBPB","CYB5D2","PRKX","SFN","WARS"]				0	1	1	[]				0	1	1	[]				0	1	1	[]
GO:0010950	positive regulation of endopeptidase activity	Any process that increases the frequency, rate or extent of endopeptidase activity, the endohydrolysis of peptide bonds within proteins.	biological process	4.98471				0	1	1	[]				0	1	1	[]		2	159	0.278818	0.031583	0.0942682	["TNFRSF10A","TNFRSF10B"]				0	1	1	[]
GO:0019887	protein kinase regulator activity	Modulates the activity of a protein kinase, an enzyme which phosphorylates a protein.	molecular function	4.98471				0	1	1	[]				0	1	1	[]		2	159	0.278818	0.031583	0.0942682	["CCL5","SFN"]				0	1	1	[]
GO:0050829	defense response to Gram-negative bacterium	Reactions triggered in response to the presence of a Gram-negative bacterium that act to protect the cell or organism.	biological process	4.9556		2	39	0.281603	0.0322267	0.236383	["TNFRSF14","TUSC2"]				0	1	1	[]				0	1	1	[]				0	1	1	[]
GO:0044710	single-organism metabolic process	A metabolic process - chemical reactions and pathways, including anabolism and catabolism, by which living organisms transform chemical substances - which involves a single organism.	biological process	4.95326		41	4325	31.229	0.0322791	0.236383	["ABHD4","ACAD11","AK1","APOBEC3C","ASNS","ATF4","BBS1","BTG2","CARS","CBS","CPT2","DHRS7","FTH1","FUCA1","GADD45A","GK","GLRX","GLS","GLTP","HSDL2","IRAK2","ISCU","KIAA0430","LRP10","MAP1LC3B","MARS","NABP1","NADSYN1","PCK2","POLD4","PRKAB1","PRKAB2","RRM2B","SARS","SERINC3","SESN2","TM7SF2","TPP1","TRAK1","WARS","XPC"]				0	1	1	[]				0	1	1	[]				0	1	1	[]
GO:0007275	multicellular organismal development	The biological process whose specific outcome is the progression of a multicellular organism over time from an initial condition (e.g. a zygote or a young adult) to a later condition (e.g. a multicellular animal or an aged adult).	biological process	4.95037		3	1138	8.21703	0.0323437	0.236383	["HOXC13","MTURN","PRKX"]				0	1	1	[]				0	1	1	[]				0	1	1	[]
GO:0031514	motile cilium	A cilium which has a variable arrangement of axonemal microtubules, contains molecular motors, and beats with a characteristic whip-like pattern that promotes cell motility or transport of fluids and other cells across a cell surface. Motile cilia are typically found in multiple copies on epithelial cells that line the lumenal ducts of various tissues. Motile cilia may also function as sensory or…	cellular component	4.94964		3	96	0.693177	0.0323601	0.236383	["AK1","BBS1","BBS2"]				0	1	1	[]				0	1	1	[]				0	1	1	[]
GO:0036064	ciliary basal body	A membrane-tethered, short cylindrical array of microtubules and associated proteins found at the base of a eukaryotic cilium (also called flagellum) that is similar in structure to a centriole and derives from it. The cilium basal body is the site of assembly and remodelling of the cilium and serves as a nucleation site for axoneme growth. As well as anchoring the cilium, it is thought to provid…	cellular component	4.94964		3	96	0.693177	0.0323601	0.236383	["BBS1","BBS2","SPATA7"]				0	1	1	[]				0	1	1	[]				0	1	1	[]
GO:0006470	protein dephosphorylation	The process of removing one or more phosphoric residues from a protein.	biological process	4.93529				0	1	1	[]				0	1	1	[]		2	162	0.284079	0.0326836	0.0960043	["DUSP11","PPM1D"]				0	1	1	[]
GO:2000377	regulation of reactive oxygen species metabolic process	Any process that modulates the frequency, rate or extent of reactive oxygen species metabolic process.	biological process	4.91904				0	1	1	[]				0	1	1	[]		2	163	0.285832	0.0330538	0.0960043	["GADD45A","TIGAR"]				0	1	1	[]
GO:0042326	negative regulation of phosphorylation	Any process that stops, prevents or decreases the rate of addition of phosphate groups to a molecule.	biological process	4.91509				0	1	1	[]				0	1	1	[]		3	403	0.706689	0.0331444	0.0960043	["GADD45A","SFN","TIGAR"]				0	1	1	[]
GO:0009132	nucleoside diphosphate metabolic process	The chemical reactions and pathways involving a nucleoside diphosphate, a compound consisting of a nucleobase linked to a deoxyribose or ribose sugar esterified with diphosphate on the sugar.	biological process	4.88831		2	40	0.288824	0.0337653	0.236383	["AK1","RRM2B"]				0	1	1	[]				0	1	1	[]				0	1	1	[]
GO:0034599	cellular response to oxidative stress	Any process that results in a change in state or activity of a cell (in terms of movement, secretion, enzyme production, gene expression, etc.) as a result of oxidative stress, a state often resulting from exposure to high levels of reactive oxygen species, e.g. superoxide anions, hydrogen peroxide (H2O2), and hydroxyl radicals.	biological process	4.88687				0	1	1	[]				0	1	1	[]		2	165	0.289339	0.0337992	0.0969459	["CCL5","TP53INP1"]				0	1	1	[]
GO:0090277	positive regulation of peptide hormone secretion	Any process that increases the rate, frequency, or extent of the regulated release of a peptide hormone from secretory granules.	biological process	4.87431		3	98	0.707618	0.0340946	0.236383	["GLRX","PCK2","PHPT1"]				0	1	1	[]				0	1	1	[]				0	1	1	[]
GO:0006869	lipid transport	The directed movement of lipids into, out of or within a cell, or between cells, by means of some agent such as a transporter or pore. Lipids are compounds soluble in an organic solvent but not, or sparingly, in an aqueous solvent.	biological process	4.87153		5	248	1.79071	0.0341605	0.236383	["CPT2","GLTP","LRP10","PRKAB2","TRIAP1"]				0	1	1	[]				0	1	1	[]				0	1	1	[]
GO:0044707	single-multicellular organism process	A biological process occurring within a single, multicellular organism.	biological process	4.84893		21	4162	30.0521	0.0346999	0.236383	["ACTA2","ATF4","ATP6AP2","BBS1","BBS2","BTG2","CBS","FAM134B","GLS","HOXC13","MARVELD2","MTURN","PRKX","RIN1","RRM2B","SFN","SPATA7","STXBP3","TPP1","TUSC2","ZNF385A"]				0	1	1	[]				0	1	1	[]				0	1	1	[]
GO:0044087	regulation of cellular component biogenesis	Any process that modulates the frequency, rate or extent of cellular component biogenesis, a process that results in the biosynthesis of constituent macromolecules, assembly, and arrangement of constituent parts of a cellular component.	biological process	4.84793		1	705	5.09052	0.0347237	0.236383	["KANK3"]				0	1	1	[]				0	1	1	[]				0	1	1	[]
GO:0007033	vacuole organization	A process that is carried out at the cellular level which results in the assembly, arrangement of constituent parts, or disassembly of a vacuole.	biological process	4.83734		3	99	0.714838	0.0349797	0.236383	["MAP1LC3B","TP53INP1","TPP1"]				0	1	1	[]				0	1	1	[]				0	1	1	[]
GO:0051216	cartilage development	The process whose specific outcome is the progression of a cartilage element over time, from its formation to the mature structure. Cartilage elements are skeletal elements that consist of connective tissue dominated by extracellular matrix containing collagen type II and large amounts of proteoglycan, particularly chondroitin sulfate.	biological process	4.83734		3	99	0.714838	0.0349797	0.236383	["BBS1","BBS2","CBS"]				0	1	1	[]				0	1	1	[]				0	1	1	[]
GO:0006172	ADP biosynthetic process	The chemical reactions and pathways resulting in the formation of ADP, adenosine 5'-diphosphate.	biological process	4.81243		1	5	0.0361029	0.0355889	0.236383	["AK1"]				0	1	1	[]				0	1	1	[]				0	1	1	[]
GO:0006528	asparagine metabolic process	The chemical reactions and pathways involving asparagine, 2-amino-3-carbamoylpropanoic acid.	biological process	4.81243		1	5	0.0361029	0.0355889	0.236383	["ASNS"]				0	1	1	[]				0	1	1	[]				0	1	1	[]
GO:0019060	intracellular transport of viral protein in host cell	The directed movement of a viral protein within the host cell.	biological process	4.81243		1	5	0.0361029	0.0355889	0.236383	["TAP1"]				0	1	1	[]				0	1	1	[]				0	1	1	[]
GO:0019405	alditol catabolic process	The chemical reactions and pathways resulting in the breakdown of alditols, any polyhydric alcohol derived from the acyclic form of a monosaccharide by reduction of its aldehyde or keto group to an alcoholic group.	biological process	4.81243		1	5	0.0361029	0.0355889	0.236383	["GK"]				0	1	1	[]				0	1	1	[]				0	1	1	[]
GO:0030581	symbiont intracellular protein transport in host	The directed movement of a symbiont's proteins within a cell of the host organism. The host is defined as the larger of the organisms involved in a symbiotic interaction.	biological process	4.81243		1	5	0.0361029	0.0355889	0.236383	["TAP1"]				0	1	1	[]				0	1	1	[]				0	1	1	[]
GO:0032914	positive regulation of transforming growth factor beta1 production	Any process that activates or increases the frequency, rate, or extent of production of transforming growth factor-beta1.	biological process	4.81243		1	5	0.0361029	0.0355889	0.236383	["ATP6AP2"]				0	1	1	[]				0	1	1	[]				0	1	1	[]
GO:0034620	cellular response to unfolded protein	Any process that results in a change in state or activity of a cell (in terms of movement, secretion, enzyme production, gene expression, etc.) as a result of an unfolded protein stimulus.	biological process	4.81243		1	5	0.0361029	0.0355889	0.236383	["RHBDD1"]				0	1	1	[]				0	1	1	[]				0	1	1	[]
GO:0035878	nail development	The process whose specific outcome is the progression of a nail over time, from its formation to the mature structure. A nail is a horn-like envelope covering the outer end of a finger or toe, and consists of the nail plate, the nail matrix and the nail bed below it, and the grooves surrounding it.	biological process	4.81243		1	5	0.0361029	0.0355889	0.236383	["HOXC13"]				0	1	1	[]				0	1	1	[]				0	1	1	[]
GO:0044828	negative regulation by host of viral genome replication	A process in which a host organism stops, prevents or reduces the frequency, rate or extent of viral genome replication.	biological process	4.81243		1	5	0.0361029	0.0355889	0.236383	["CCNK"]				0	1	1	[]				0	1	1	[]				0	1	1	[]
GO:0046083	adenine metabolic process	The chemical reactions and pathways involving adenine, 6-aminopurine, one of the five main bases found in nucleic acids and a component of numerous important derivatives of its corresponding ribonucleoside, adenosine.	biological process	4.81243		1	5	0.0361029	0.0355889	0.236383	["AK1"]				0	1	1	[]				0	1	1	[]				0	1	1	[]
GO:0046102	inosine metabolic process	The chemical reactions and pathways involving inosine, hypoxanthine riboside, a nucleoside found free but not in combination in nucleic acids except in the anticodons of some tRNAs.	biological process	4.81243		1	5	0.0361029	0.0355889	0.236383	["AK1"]				0	1	1	[]				0	1	1	[]				0	1	1	[]
GO:0051708	intracellular protein transport in other organism involved in symbiotic interaction	The directed movement of an organism's proteins within a cell of a second organism, where the two organisms are in a symbiotic interaction.	biological process	4.81243		1	5	0.0361029	0.0355889	0.236383	["TAP1"]				0	1	1	[]				0	1	1	[]				0	1	1	[]
GO:0060355	positive regulation of cell adhesion molecule production	Any process that increases the rate, frequency or extent of cell adhesion molecule production. Cell adhesion molecule production is the appearance of a cell adhesion molecule as a result of its biosynthesis or a decrease in its catabolism.	biological process	4.81243		1	5	0.0361029	0.0355889	0.236383	["GLRX"]				0	1	1	[]				0	1	1	[]				0	1	1	[]
GO:0070813	hydrogen sulfide metabolic process	The chemical reactions and pathways involving hydrogen sulfide, H2S.	biological process	4.81243		1	5	0.0361029	0.0355889	0.236383	["CBS"]				0	1	1	[]				0	1	1	[]				0	1	1	[]
GO:0070942	neutrophil mediated cytotoxicity	The directed killing of a target cell by a neutrophil.	biological process	4.81243		1	5	0.0361029	0.0355889	0.236383	["TUSC2"]				0	1	1	[]				0	1	1	[]				0	1	1	[]
GO:0070943	neutrophil mediated killing of symbiont cell	The directed killing of a symbiont target cell by a neutrophil.	biological process	4.81243		1	5	0.0361029	0.0355889	0.236383	["TUSC2"]				0	1	1	[]				0	1	1	[]				0	1	1	[]
GO:0072143	mesangial cell development	The process whose specific outcome is the progression of a mesangial cell in the kidney over time, from its formation to the mature structure.	biological process	4.81243		1	5	0.0361029	0.0355889	0.236383	["ACTA2"]				0	1	1	[]				0	1	1	[]				0	1	1	[]
GO:0090131	mesenchyme migration	The process in which the population of cells that make up a mesenchyme undergo directed movement.	biological process	4.81243		1	5	0.0361029	0.0355889	0.236383	["ACTA2"]				0	1	1	[]				0	1	1	[]				0	1	1	[]
GO:0005927	muscle tendon junction	A cell-substrate junction found at the terminal anchorage site of skeletal muscle cells to tendons.	cellular component	4.81243		1	5	0.0361029	0.0355889	0.236383	["NEURL2"]				0	1	1	[]				0	1	1	[]				0	1	1	[]
GO:0030485	smooth muscle contractile fiber	The contractile fiber of smooth muscle cells.	cellular component	4.81243		1	5	0.0361029	0.0355889	0.236383	["ACTA2"]				0	1	1	[]				0	1	1	[]				0	1	1	[]
GO:0033010	paranodal junction	A highly specialized cell-cell junction found in vertebrates, which forms between a neuron and a glial cell, and has structural similarity to Drosophila septate junctions. It flanks the node of Ranvier in myelinated nerve and electrically isolates the myelinated from unmyelinated nerve segments and physically separates the voltage-gated sodium channels at the node from the cluster of potassium ch…	cellular component	4.81243		1	5	0.0361029	0.0355889	0.236383	["MARVELD2"]				0	1	1	[]				0	1	1	[]				0	1	1	[]
GO:0043657	host cell	A cell within a host organism. Includes the host plasma membrane and any external encapsulating structures such as the host cell wall and cell envelope.	cellular component	4.81243		1	5	0.0361029	0.0355889	0.236383	["TAP1"]				0	1	1	[]				0	1	1	[]				0	1	1	[]
GO:0015038	glutathione disulfide oxidoreductase activity	Catalysis of the reaction: 2 glutathione + electron acceptor = glutathione disulfide + electron donor.	molecular function	4.81243		1	5	0.0361029	0.0355889	0.236383	["GLRX"]				0	1	1	[]				0	1	1	[]				0	1	1	[]
GO:0017089	glycolipid transporter activity	Enables the directed movement of glycolipids, compounds containing (usually) 1-4 linked monosaccharide residues joined by a glycosyl linkage to a lipid, into, out of or within a cell, or between cells.	molecular function	4.81243		1	5	0.0361029	0.0355889	0.236383	["GLTP"]				0	1	1	[]				0	1	1	[]				0	1	1	[]
GO:0034580	4-methyloctanoyl-CoA dehydrogenase activity	Catalysis of the reaction: 4-methyloctanoyl-CoA = 4-methyloct-2-enoyl-CoA + 2 H+ + 2 e-.	molecular function	4.81243		1	5	0.0361029	0.0355889	0.236383	["ACAD11"]				0	1	1	[]				0	1	1	[]				0	1	1	[]
GO:0034845	naphthyl-2-methyl-succinyl-CoA dehydrogenase activity	Catalysis of the reaction: naphthyl-2-methyl-succinyl-CoA = naphthyl-2-methylene-succinyl-CoA + 2 H+ + 2 e-.	molecular function	4.81243		1	5	0.0361029	0.0355889	0.236383	["ACAD11"]				0	1	1	[]				0	1	1	[]				0	1	1	[]
GO:0034916	2-methylhexanoyl-CoA dehydrogenase activity	Catalysis of the reaction: 2-methylhexanoyl-CoA = 2-methylhex-2-enoyl-CoA + 2 H+ + e-.	molecular function	4.81243		1	5	0.0361029	0.0355889	0.236383	["ACAD11"]				0	1	1	[]				0	1	1	[]				0	1	1	[]
GO:0043820	propionyl-CoA dehydrogenase activity	Catalysis of the irreversible NADH-dependent formation of propionyl-CoA from acryloyl-CoA.	molecular function	4.81243		1	5	0.0361029	0.0355889	0.236383	["ACAD11"]				0	1	1	[]				0	1	1	[]				0	1	1	[]
GO:0043830	thiol-driven fumarate reductase activity	Catalysis of the reaction: fumarate + coenzyme M + coenzyme B = succinate + coenzyme M + coenzyme B + heterodisulfide.	molecular function	4.81243		1	5	0.0361029	0.0355889	0.236383	["ACAD11"]				0	1	1	[]				0	1	1	[]				0	1	1	[]
GO:0052758	coenzyme F420-dependent 2,4,6-trinitrophenol reductase activity	Catalysis of the reaction: 2,4,6-trinitrophenol + H- = 2,4,6-trinitrophenol hydride Meisenheimer complex. Coenzyme F420 supplies the hydride (H-) in the reaction.	molecular function	4.81243		1	5	0.0361029	0.0355889	0.236383	["ACAD11"]				0	1	1	[]				0	1	1	[]				0	1	1	[]
GO:0052759	coenzyme F420-dependent 2,4,6-trinitrophenol hydride reductase activity	Catalysis of the reaction: trinitrophenol hydride Meisenheimer complex + H- = trinitrophenol dihydride Meisenheimer complex (aci form). Coenzyme F420 supplies the hydride (H-) in the reaction.	molecular function	4.81243		1	5	0.0361029	0.0355889	0.236383	["ACAD11"]				0	1	1	[]				0	1	1	[]				0	1	1	[]
GO:0052760	coenzyme F420-dependent 2,4-dinitrophenol reductase activity	Catalysis of the reaction: 2,4-dinitrophenol + H- = 2,4-dinitrophenol hydride Meisenheimer complex. Coenzyme F420 supplies the hydride (H-) in the reaction.	molecular function	4.81243		1	5	0.0361029	0.0355889	0.236383	["ACAD11"]				0	1	1	[]				0	1	1	[]				0	1	1	[]
GO:2001236	regulation of extrinsic apoptotic signaling pathway	Any process that modulates the frequency, rate or extent of extrinsic apoptotic signaling pathway.	biological process	4.80828				0	1	1	[]				0	1	1	[]		2	170	0.298107	0.0356914	0.101384	["TNFRSF10A","TNFRSF10B"]				0	1	1	[]
GO:0004888	transmembrane signaling receptor activity	Combining with an extracellular or intracellular signal and transmitting the signal from one side of the membrane to the other to initiate a change in cell activity.	molecular function	4.77864		4	1308	9.44453	0.0364323	0.23977	["C12orf76","PHPT1","TNFRSF14","ZNF219"]				0	1	1	[]				0	1	1	[]				0	1	1	[]
GO:0010952	positive regulation of peptidase activity	Any process that increases the frequency, rate or extent of peptidase activity, the hydrolysis of peptide bonds within proteins.	biological process	4.77755				0	1	1	[]				0	1	1	[]		2	172	0.301614	0.0364597	0.103069	["TNFRSF10A","TNFRSF10B"]				0	1	1	[]
GO:1903146	regulation of mitochondrion degradation	Any process that modulates the frequency, rate or extent of mitochondrion degradation (mitophagy).	biological process	4.76125		4	173	1.24916	0.036874	0.240818	["BNIP3L","MAP1LC3B","STAT2","TIGAR"]				0	1	1	[]				0	1	1	[]				0	1	1	[]
GO:0006261	DNA-dependent DNA replication	A DNA replication process that uses parental DNA as a template for the DNA-dependent DNA polymerases that synthesize the new strands.	biological process	4.7592		2	42	0.303265	0.0369265	0.240818	["POLD4","RRM2B"]				0	1	1	[]				0	1	1	[]				0	1	1	[]
GO:0000049	tRNA binding	Interacting selectively and non-covalently with transfer RNA.	molecular function	4.7592		2	42	0.303265	0.0369265	0.240818	["CARS","MARS"]				0	1	1	[]				0	1	1	[]				0	1	1	[]
GO:0002793	positive regulation of peptide secretion	Any process that activates or increases the frequency, rate, or extent of peptide secretion.	biological process	4.72907		3	102	0.7365	0.0377057	0.245343	["GLRX","PCK2","PHPT1"]				0	1	1	[]				0	1	1	[]				0	1	1	[]
GO:0031974	membrane-enclosed lumen	The enclosed volume within a sealed membrane or between two sealed membranes. Encompasses the volume enclosed by the membranes of a particular organelle, e.g. endoplasmic reticulum lumen, or the space between the two lipid bilayers of a double membrane surrounding an organelle, e.g. nuclear envelope lumen.	cellular component	4.71886				0	1	1	[]				0	1	1	[]				0	1	1	[]		2	774	0.319356	0.0379737	0.103827	["ISCU","TRIAP1"]
GO:0042594	response to starvation	Any process that results in a change in state or activity of a cell or an organism (in terms of movement, secretion, enzyme production, gene expression, etc.) as a result of a starvation stimulus, deprivation of nourishment.	biological process	4.70997		4	175	1.2636	0.0382084	0.246951	["ASNS","ATF4","MAP1LC3B","PPM1D"]				0	1	1	[]				0	1	1	[]				0	1	1	[]
GO:0001227	RNA polymerase II transcription regulatory region sequence-specific DNA binding transcription factor activity involved in negative regulation of transcription	Interacting selectively and non-covalently with a sequence of DNA that is in the regulatory region for RNA polymerase II (RNAP II) in order to stop, prevent, or reduce the frequency, rate or extent of transcription from an RNA polymerase II promoter.	molecular function	4.70243				0	1	1	[]				0	1	1	[]		2	177	0.310382	0.0384084	0.107034	["BTG2","ZNF219"]				0	1	1	[]
GO:0006893	Golgi to plasma membrane transport	The directed movement of substances from the Golgi to the plasma membrane in transport vesicles that move from the trans-Golgi network to the plasma membrane, where they fuse and release their contents by exocytosis.	biological process	4.69719		2	43	0.310485	0.0385482	0.246951	["BBS1","BBS2"]				0	1	1	[]				0	1	1	[]				0	1	1	[]
GO:0003018	vascular process in circulatory system	A circulatory process that occurs at the level of the vasculature.	biological process	4.69384		3	103	0.743721	0.038638	0.246951	["ACTA2","BBS2","CBS"]				0	1	1	[]				0	1	1	[]				0	1	1	[]
GO:0001085	RNA polymerase II transcription factor binding	Interacting selectively and non-covalently with an RNA polymerase II transcription factor, any protein required to initiate or regulate transcription by RNA polymerase II.	molecular function	4.69384		3	103	0.743721	0.038638	0.246951	["ATF4","BBS1","BBS2"]				0	1	1	[]				0	1	1	[]				0	1	1	[]
GO:0016874	ligase activity	Catalysis of the joining of two substances, or two groups within a single molecule, with the concomitant hydrolysis of the diphosphate bond in ATP or a similar triphosphate.	molecular function	4.69237		7	435	3.14096	0.0386773	0.246951	["ASNS","CARS","MARS","NADSYN1","SARS","TRIM4","WARS"]				0	1	1	[]				0	1	1	[]				0	1	1	[]
GO:0045471	response to ethanol	Any process that results in a change in state or activity of a cell or an organism (in terms of movement, secretion, enzyme production, gene expression, etc.) as a result of an ethanol stimulus.	biological process	4.67304				0	1	1	[]				0	1	1	[]		2	179	0.313889	0.0391989	0.108211	["CCL5","TP53INP1"]				0	1	1	[]
GO:0002684	positive regulation of immune system process	Any process that activates or increases the frequency, rate, or extent of an immune system process.	biological process	4.66175		2	899	6.49131	0.039507	0.247245	["IRAK2","TNFRSF14"]				0	1	1	[]				0	1	1	[]				0	1	1	[]
GO:0019207	kinase regulator activity	Modulates the activity of a kinase, an enzyme which catalyzes of the transfer of a phosphate group, usually from ATP, to a substrate molecule.	molecular function	4.64401				0	1	1	[]				0	1	1	[]		2	181	0.317396	0.0399957	0.109895	["CCL5","SFN"]				0	1	1	[]
GO:0008284	positive regulation of cell proliferation	Any process that activates or increases the rate or extent of cell proliferation.	biological process	4.63754		2	896	6.46965	0.0401756	0.247245	["PLAC8","POLD4"]				0	1	1	[]				0	1	1	[]				0	1	1	[]
GO:0038034	signal transduction in absence of ligand	A series of molecular signals initiated by the absence of a ligand or the withdrawal of a ligand from a receptor.	biological process	4.63678		2	44	0.317706	0.0401967	0.247245	["MKNK2","MOAP1"]				0	1	1	[]				0	1	1	[]				0	1	1	[]
GO:0097192	extrinsic apoptotic signaling pathway in absence of ligand	A series of molecular signals in which a signal is conveyed from the cell surface to trigger the apoptotic death of a cell. The pathway starts with withdrawal of a ligand from a cell surface receptor, and ends when the execution phase of apoptosis is triggered.	biological process	4.63678		2	44	0.317706	0.0401967	0.247245	["MKNK2","MOAP1"]				0	1	1	[]				0	1	1	[]				0	1	1	[]
GO:0005776	autophagosome	A double-membrane-bounded compartment that engulfs endogenous cellular material as well as invading microorganisms to target them to the vacuole/lysosome for degradation as part of macroautophagy.	cellular component	4.63678		2	44	0.317706	0.0401967	0.247245	["MAP1LC3B","TP53INP1"]				0	1	1	[]				0	1	1	[]				0	1	1	[]
GO:0009617	response to bacterium	Any process that results in a change in state or activity of a cell or an organism (in terms of movement, secretion, enzyme production, gene expression, etc.) as a result of a stimulus from a bacterium.	biological process	4.62486		5	260	1.87735	0.0405301	0.247245	["CEBPB","PLAC8","PPM1D","TNFRSF14","TUSC2"]				0	1	1	[]				0	1	1	[]				0	1	1	[]
GO:0005615	extracellular space	That part of a multicellular organism outside the cells proper, usually taken to be outside the plasma membranes, and occupied by fluid.	cellular component	4.60391		4	1283	9.26402	0.0411231	0.247245	["ACTA2","CES2","GDF15","SFN"]				0	1	1	[]				0	1	1	[]				0	1	1	[]
GO:0060284	regulation of cell development	Any process that modulates the rate, frequency or extent of the progression of the cell over time, from its formation to the mature structure. Cell development does not include the steps involved in committing a cell to a specific fate.	biological process	4.59725		2	891	6.43354	0.0413133	0.247245	["AK1","CYB5D2"]				0	1	1	[]				0	1	1	[]				0	1	1	[]
GO:0006796	phosphate-containing compound metabolic process	The chemical reactions and pathways involving the phosphate group, the anion or salt of any phosphoric acid.	biological process	4.59271				0	1	1	[]				0	1	1	[]		7	1878	3.29321	0.0414436	0.112227	["CCL5","DUSP11","PPM1D","PRKAB1","PRKX","RRM2B","TIGAR"]				0	1	1	[]
GO:0004721	phosphoprotein phosphatase activity	Catalysis of the reaction: a phosphoprotein + H2O = a protein + phosphate. Together with protein kinases, these enzymes control the state of phosphorylation of cell proteins and thereby provide an important mechanism for regulating cellular activity.	molecular function	4.587				0	1	1	[]				0	1	1	[]		2	185	0.324411	0.0416079	0.112227	["DUSP11","PPM1D"]				0	1	1	[]
GO:0015909	long-chain fatty acid transport	The directed movement of long-chain fatty acids into, out of or within a cell, or between cells, by means of some agent such as a transporter or pore. A long-chain fatty acid is a fatty acid with a chain length between C13 and C22.	biological process	4.57789		2	45	0.324927	0.0418715	0.247245	["CPT2","PRKAB2"]				0	1	1	[]				0	1	1	[]				0	1	1	[]
GO:0051851	modification by host of symbiont morphology or physiology	The process in which an organism effects a change in the structure or processes of a symbiont organism. The symbiont is defined as the smaller of the organisms involved in a symbiotic interaction.	biological process	4.57789		2	45	0.324927	0.0418715	0.247245	["CCNK","TUSC2"]				0	1	1	[]				0	1	1	[]				0	1	1	[]
GO:0044424	intracellular part	Any constituent part of the living contents of a cell; the matter contained within (but not including) the plasma membrane, usually taken to exclude large vacuoles and masses of secretory or ingested material. In eukaryotes it includes the nucleus and cytoplasm.	cellular component	4.57289		107	13470	97.2613	0.0420169	0.247245	["ACAD11","ACTA2","AHNAK2","AK1","ANKRA2","APOBEC3C","ASNS","ATF4","BBS1","BBS2","BCDIN3D","BNIP3L","CARS","CBS","CCDC90B","CCNK","CDIP1","CEBPB","CES2","CLP1","CMBL","CPT2","CRACR2B","CREBRF","DIRC2","DNAJB9","DPYSL4","DRAM1","FAM134B","FTH1","FUCA1","GADD45A","GK","GLRX","GLS","GLTP","HBP1","HES2","HOXC13","HSDL2","HSPBAP1","IRAK2","ISCU","KANK3","KIAA0430","KLHL12","KLHL24","LAMP3","MAP1LC3B",…				0	1	1	[]				0	1	1	[]				0	1	1	[]
GO:0098588	bounding membrane of organelle	The lipid bilayer that forms the outer-most layer of an organelle.	cellular component	4.55615		23	2194	15.842	0.0425072	0.247245	["BBS1","BBS2","BNIP3L","DIRC2","DNAJB9","DRAM1","GK","IRAK2","KLHL12","LAMP3","MAP1LC3B","MOAP1","OSTM1","RHBDD1","RHBDF2","SEC22A","SMIM14","SNX2","TAP1","TM7SF2","TOM1L1","VPS28","VPS37D"]				0	1	1	[]				0	1	1	[]				0	1	1	[]
GO:0002115	store-operated calcium entry	A calcium ion entry mechanism in the plasma membrane activated by the depletion of calcium ion from the internal calcium ion store in the endoplasmic reticulum.	biological process	4.55455		1	6	0.0433235	0.0425544	0.247245	["CRACR2B"]				0	1	1	[]				0	1	1	[]				0	1	1	[]
GO:0006003	fructose 2,6-bisphosphate metabolic process	The chemical reactions and pathways involving fructose 2,6-bisphosphate. The D enantiomer is an important regulator of the glycolytic and gluconeogenic pathways. It inhibits fructose 1,6-bisphosphatase and activates phosphofructokinase.	biological process	4.55455		1	6	0.0433235	0.0425544	0.247245	["TIGAR"]				0	1	1	[]				0	1	1	[]				0	1	1	[]
GO:0006537	glutamate biosynthetic process	The chemical reactions and pathways resulting in the formation of glutamate, the anion of 2-aminopentanedioic acid.	biological process	4.55455		1	6	0.0433235	0.0425544	0.247245	["GLS"]				0	1	1	[]				0	1	1	[]				0	1	1	[]
GO:0007098	centrosome cycle	The cell cycle process in which centrosome duplication and separation takes place. The centrosome cycle can operate with a considerable degree of independence from other processes of the cell cycle.	biological process	4.55455		1	6	0.0433235	0.0425544	0.247245	["GADD45A"]				0	1	1	[]				0	1	1	[]				0	1	1	[]
GO:0009136	purine nucleoside diphosphate biosynthetic process	The chemical reactions and pathways resulting in the formation of purine nucleoside diphosphate, a compound consisting of a purine base linked to a ribose or deoxyribose sugar esterified with diphosphate on the sugar.	biological process	4.55455		1	6	0.0433235	0.0425544	0.247245	["AK1"]				0	1	1	[]				0	1	1	[]				0	1	1	[]
GO:0009180	purine ribonucleoside diphosphate biosynthetic process	The chemical reactions and pathways resulting in the formation of purine ribonucleoside diphosphate, a compound consisting of a purine base linked to a ribose sugar esterified with diphosphate on the sugar.	biological process	4.55455		1	6	0.0433235	0.0425544	0.247245	["AK1"]				0	1	1	[]				0	1	1	[]				0	1	1	[]
GO:0014042	positive regulation of neuron maturation	Any process that activates or increases the frequency, rate or extent of neuron maturation.	biological process	4.55455		1	6	0.0433235	0.0425544	0.247245	["AK1"]				0	1	1	[]				0	1	1	[]				0	1	1	[]
GO:0031427	response to methotrexate	Any process that results in a change in state or activity of a cell or an organism (in terms of movement, secretion, enzyme production, gene expression, etc.) as a result of a methotrexate stimulus. Methotrexate is 4-amino-10-methylformic acid, a folic acid analogue that is a potent competitive inhibitor of dihydrofolate reductase.	biological process	4.55455		1	6	0.0433235	0.0425544	0.247245	["ASNS"]				0	1	1	[]				0	1	1	[]				0	1	1	[]
GO:0032602	chemokine production	The appearance of a chemokine due to biosynthesis or secretion following a cellular stimulus, resulting in an increase in its intracellular or extracellular levels.	biological process	4.55455		1	6	0.0433235	0.0425544	0.247245	["TUSC2"]				0	1	1	[]				0	1	1	[]				0	1	1	[]
GO:0043587	tongue morphogenesis	The process in which the anatomical structures of the tongue are generated and organized. The tongue is the movable, muscular organ on the floor of the mouth of most vertebrates, in man other mammals is the principal organ of taste, aids in the prehension of food, in swallowing, and in modifying the voice as in speech.	biological process	4.55455		1	6	0.0433235	0.0425544	0.247245	["HOXC13"]				0	1	1	[]				0	1	1	[]				0	1	1	[]
GO:0046642	negative regulation of alpha-beta T cell proliferation	Any process that stops, prevents, or reduces the frequency, rate or extent of alpha-beta T cell proliferation.	biological process	4.55455		1	6	0.0433235	0.0425544	0.247245	["TNFRSF14"]				0	1	1	[]				0	1	1	[]				0	1	1	[]
GO:0060149	negative regulation of posttranscriptional gene silencing	Any process that decreases the frequency, rate or extent of the inactivation of gene expression by a posttranscriptional mechanism.	biological process	4.55455		1	6	0.0433235	0.0425544	0.247245	["BCDIN3D"]				0	1	1	[]				0	1	1	[]				0	1	1	[]
GO:0060967	negative regulation of gene silencing by RNA	Any process that decreases the rate, frequency, or extent of gene silencing by RNA. Gene silencing by RNA is the process in which RNA molecules inactivate expression of target genes.	biological process	4.55455		1	6	0.0433235	0.0425544	0.247245	["BCDIN3D"]				0	1	1	[]				0	1	1	[]				0	1	1	[]
GO:0072141	renal interstitial fibroblast development	The process whose specific outcome is the progression of a renal interstitial fibroblast over time, from its formation to the mature structure.	biological process	4.55455		1	6	0.0433235	0.0425544	0.247245	["ACTA2"]				0	1	1	[]				0	1	1	[]				0	1	1	[]
GO:0072574	hepatocyte proliferation	The multiplication or reproduction of hepatocytes, resulting in the expansion of a cell population. Hepatocytes form the main structural component of the liver. They are specialized epithelial cells that are organized into interconnected plates called lobules.	biological process	4.55455		1	6	0.0433235	0.0425544	0.247245	["CEBPB"]				0	1	1	[]				0	1	1	[]				0	1	1	[]
GO:0072575	epithelial cell proliferation involved in liver morphogenesis	The multiplication or reproduction of epithelial cells, resulting in the expansion of a cell population that contributes to the shaping of the liver.	biological process	4.55455		1	6	0.0433235	0.0425544	0.247245	["CEBPB"]				0	1	1	[]				0	1	1	[]				0	1	1	[]
GO:0072673	lamellipodium morphogenesis	A process that is carried out at the cellular level and in which the structure of a lamellipodium is organized.	biological process	4.55455		1	6	0.0433235	0.0425544	0.247245	["SNX2"]				0	1	1	[]				0	1	1	[]				0	1	1	[]
GO:1903546	protein localization to photoreceptor outer segment	A process in which a protein is transported to, or maintained in, a location within a photoreceptor outer segment.	biological process	4.55455		1	6	0.0433235	0.0425544	0.247245	["SPATA7"]				0	1	1	[]				0	1	1	[]				0	1	1	[]
GO:0004322	ferroxidase activity	Catalysis of the reaction: 4 Fe2+ + 4 H+ + O2 = 4 Fe3+ + 2 H2O.	molecular function	4.55455		1	6	0.0433235	0.0425544	0.247245	["FTH1"]				0	1	1	[]				0	1	1	[]				0	1	1	[]
GO:0004331	fructose-2,6-bisphosphate 2-phosphatase activity	Catalysis of the reaction: D-fructose 2,6-bisphosphate + H2O = D-fructose-6-phosphate + phosphate.	molecular function	4.55455		1	6	0.0433235	0.0425544	0.247245	["TIGAR"]				0	1	1	[]				0	1	1	[]				0	1	1	[]
GO:0004969	histamine receptor activity	Combining with histamine to initiate a change in cell activity. Histamine is a physiologically active amine, found in plant and animal tissue and released from mast cells as part of an allergic reaction in humans.	molecular function	4.55455		1	6	0.0433235	0.0425544	0.247245	["ZNF219"]				0	1	1	[]				0	1	1	[]				0	1	1	[]
GO:0015037	peptide disulfide oxidoreductase activity	Catalysis of the reaction: a peptide with reduced sulfide groups = a peptide with oxidized disulfide bonds.	molecular function	4.55455		1	6	0.0433235	0.0425544	0.247245	["GLRX"]				0	1	1	[]				0	1	1	[]				0	1	1	[]
GO:0016724	oxidoreductase activity, oxidizing metal ions, oxygen as acceptor	Catalysis of an oxidation-reduction in which the oxidation state of metal ion is altered and oxygen acts as an electron acceptor.	molecular function	4.55455		1	6	0.0433235	0.0425544	0.247245	["FTH1"]				0	1	1	[]				0	1	1	[]				0	1	1	[]
GO:0016937	short-branched-chain-acyl-CoA dehydrogenase activity	Catalysis of the reaction: acyl-CoA + acceptor = 2,3-dehydroacyl-CoA + reduced acceptor, where the acyl group is a short branched chain fatty acid residue.	molecular function	4.55455		1	6	0.0433235	0.0425544	0.247245	["ACAD11"]				0	1	1	[]				0	1	1	[]				0	1	1	[]
GO:0017099	very-long-chain-acyl-CoA dehydrogenase activity	Catalysis of the reaction: acyl-CoA + acceptor = 2,3-dehydroacyl-CoA + reduced acceptor, where the acyl group is a very long chain fatty acid residue. A very long-chain fatty acid is a fatty acid which has a chain length greater than C22.	molecular function	4.55455		1	6	0.0433235	0.0425544	0.247245	["ACAD11"]				0	1	1	[]				0	1	1	[]				0	1	1	[]
GO:0032135	DNA insertion or deletion binding	Interacting selectively and non-covalently with double-stranded DNA containing insertions or deletions.	molecular function	4.55455		1	6	0.0433235	0.0425544	0.247245	["XPC"]				0	1	1	[]				0	1	1	[]				0	1	1	[]
GO:0070991	medium-chain-acyl-CoA dehydrogenase activity	Catalysis of the reaction: acyl-CoA + acceptor = 2,3-dehydroacyl-CoA + reduced acceptor, where the acyl group is a medium-chain fatty acid residue. A medium chain fatty acid is any fatty acid with a chain length of between C6 and C12.	molecular function	4.55455		1	6	0.0433235	0.0425544	0.247245	["ACAD11"]				0	1	1	[]				0	1	1	[]				0	1	1	[]
GO:1990459	transferrin receptor binding	Interacting selectively and non-covalently with the transferrin receptor.	molecular function	4.55455		1	6	0.0433235	0.0425544	0.247245	["SNX2"]				0	1	1	[]				0	1	1	[]				0	1	1	[]
GO:0000045	autophagosome assembly	The formation of a double membrane-bounded structure, the autophagosome, that occurs when a specialized membrane sac, called the isolation membrane, starts to enclose a portion of the cytoplasm.	biological process	4.52045		2	46	0.332147	0.0435721	0.251129	["MAP1LC3B","TP53INP1"]				0	1	1	[]				0	1	1	[]				0	1	1	[]
GO:0006094	gluconeogenesis	The formation of glucose from noncarbohydrate precursors, such as pyruvate, amino acids and glycerol.	biological process	4.52045		2	46	0.332147	0.0435721	0.251129	["ATF4","PCK2"]				0	1	1	[]				0	1	1	[]				0	1	1	[]
GO:0090199	regulation of release of cytochrome c from mitochondria	Any process that modulates the rate, frequency or extent of release of cytochrome c from mitochondria, the process in which cytochrome c is enabled to move from the mitochondrial intermembrane space into the cytosol, which is an early step in apoptosis and leads to caspase activation.	biological process	4.52045		2	46	0.332147	0.0435721	0.251129	["MOAP1","TRIAP1"]				0	1	1	[]				0	1	1	[]				0	1	1	[]
GO:1990542	mitochondrial transmembrane transport	The process in which a solute is transported from one side of a membrane to the other into, out of or within a mitochondrion.	biological process	4.52045		2	46	0.332147	0.0435721	0.251129	["CPT2","PRKAB2"]				0	1	1	[]				0	1	1	[]				0	1	1	[]
GO:1901215	negative regulation of neuron death	Any process that stops, prevents or reduces the frequency, rate or extent of neuron death.	biological process	4.51763				0	1	1	[]				0	1	1	[]		2	190	0.333179	0.0436573	0.116684	["BTG2","CCL5"]				0	1	1	[]
GO:0065009	regulation of molecular function	Any process that modulates the frequency, rate or extent of a molecular function, an elemental biological activity occurring at the molecular level, such as catalysis or binding.	biological process	4.50862				0	1	1	[]				0	1	1	[]		9	2759	4.8381	0.0439308	0.11673	["CCL5","GADD45A","PRKAB1","SESN2","SFN","TIGAR","TNFRSF10A","TNFRSF10B","TRIAP1"]				0	1	1	[]
GO:0032868	response to insulin	Any process that results in a change in state or activity of a cell or an organism (in terms of movement, secretion, enzyme production, gene expression, etc.) as a result of an insulin stimulus. Insulin is a polypeptide hormone produced by the islets of Langerhans of the pancreas in mammals, and by the homologous organs of other organisms.	biological process	4.50401				0	1	1	[]				0	1	1	[]		2	191	0.334932	0.0440716	0.11673	["CCL5","SESN2"]				0	1	1	[]
GO:0044430	cytoskeletal part	Any constituent part of the cytoskeleton, a cellular scaffolding or skeleton that maintains cell shape, enables some cell motion (using structures such as flagella and cilia), and plays important roles in both intra-cellular transport (e.g. the movement of vesicles and organelles) and cellular division. Includes constituent parts of intermediate filaments, microfilaments, microtubules, and the mi…	cellular component	4.49817		5	1452	10.4843	0.0442504	0.25402	["ATF4","BBS1","BBS2","MAP1LC3B","SPATA7"]				0	1	1	[]				0	1	1	[]				0	1	1	[]
GO:0032501	multicellular organismal process	Any biological process, occurring at the level of a multicellular organism, pertinent to its function.	biological process	4.4904		22	4237	30.5936	0.0444893	0.254363	["ACTA2","ATF4","ATP6AP2","BBS1","BBS2","BTG2","CBS","CREBRF","FAM134B","GLS","HOXC13","MARVELD2","MTURN","PRKX","RIN1","RRM2B","SFN","SPATA7","STXBP3","TPP1","TUSC2","ZNF385A"]				0	1	1	[]				0	1	1	[]				0	1	1	[]
GO:0051222	positive regulation of protein transport	Any process that activates or increases the frequency, rate or extent of the directed movement of a protein into, out of or within a cell, or between cells, by means of some agent such as a transporter or pore.	biological process	4.48761		7	449	3.24204	0.0445754	0.254363	["CREBRF","GLRX","PCK2","PHPT1","SFN","TNFRSF14","VPS28"]				0	1	1	[]				0	1	1	[]				0	1	1	[]
GO:0000982	RNA polymerase II core promoter proximal region sequence-specific DNA binding transcription factor activity	Interacting selectively and non-covalently with a sequence of DNA that is in cis with and relatively close to a core promoter for RNA polymerase II (RNAP II) in order to modulate transcription by RNAP II.	molecular function	4.48449		6	356	2.57053	0.0446718	0.254408	["ATF4","BTG2","CEBPB","HOXC13","ZFP90","ZNF219"]				0	1	1	[]				0	1	1	[]				0	1	1	[]
GO:0005198	structural molecule activity	The action of a molecule that contributes to the structural integrity of a complex or assembly within or outside a cell.	molecular function	4.46967		1	663	4.78725	0.045133	0.256451	["ISCU"]				0	1	1	[]				0	1	1	[]				0	1	1	[]
GO:1901658	glycosyl compound catabolic process	The chemical reactions and pathways resulting in the breakdown of glycosyl compound.	biological process	4.46441		2	47	0.339368	0.0452981	0.256451	["APOBEC3C","FUCA1"]				0	1	1	[]				0	1	1	[]				0	1	1	[]
GO:2001021	negative regulation of response to DNA damage stimulus	Any process that stops, prevents or reduces the frequency, rate or extent of response to DNA damage stimulus.	biological process	4.46441		2	47	0.339368	0.0452981	0.256451	["TRIAP1","ZNF385A"]				0	1	1	[]				0	1	1	[]				0	1	1	[]
GO:0015629	actin cytoskeleton	The part of the cytoskeleton (the internal framework of a cell) composed of actin and associated proteins. Includes actin cytoskeleton-associated complexes.	cellular component	4.46371				0	1	1	[]		2	236	0.340812	0.0453199	0.263611	["ACTA2","RINL"]				0	1	1	[]				0	1	1	[]
GO:0043234	protein complex	A stable macromolecular complex composed (only) of two or more polypeptide subunits along with any covalently attached molecules (such as lipid anchors or oligosaccharide) or non-protein prosthetic groups (such as nucleotides or metal ions). Prosthetic group in this context refers to a tightly bound cofactor. The component polypeptide subunits may be identical.	cellular component	4.46046		23	4384	31.6551	0.0454221	0.256648	["ACTA2","ATF4","BBS1","BBS2","CCNK","CEBPB","CLP1","FTH1","KLHL12","MAP1LC3B","NABP1","NEURL2","POLD4","PRKAB1","PRKAB2","SEC22A","SNX2","TAP1","TM7SF2","TRIAP1","VPS28","VPS37D","XPC"]				0	1	1	[]				0	1	1	[]				0	1	1	[]
GO:0044431	Golgi apparatus part	Any constituent part of the Golgi apparatus, a compound membranous cytoplasmic organelle of eukaryotic cells, consisting of flattened, ribosome-free vesicles arranged in a more or less regular stack.	cellular component	4.45287		2	873	6.30357	0.0456617	0.257496	["KLHL12","TOM1L1"]				0	1	1	[]				0	1	1	[]				0	1	1	[]
GO:0031988	membrane-bounded vesicle	Any small, fluid-filled, spherical organelle enclosed by a lipid bilayer.	cellular component	4.44811		32	3302	23.8424	0.0458128	0.257843	["ACTA2","AK1","ATP6AP2","BTG2","CES2","CMBL","DNAJB9","FTH1","FUCA1","GDF15","GK","GLRX","GLTP","KLHL12","MARS","MST1","NTPCR","PCK2","PHPT1","RINL","RRM2B","SARS","SFN","SNX2","STXBP3","TM7SF3","TOM1L1","TPP1","VPS28","VPS37D","WARS","XPC"]				0	1	1	[]				0	1	1	[]				0	1	1	[]
GO:0016053	organic acid biosynthetic process	The chemical reactions and pathways resulting in the formation of organic acids, any acidic compound containing carbon in covalent linkage.	biological process	4.43112		5	270	1.94956	0.0463552	0.259878	["ASNS","CBS","GLS","PRKAB1","PRKAB2"]				0	1	1	[]				0	1	1	[]				0	1	1	[]
GO:0046394	carboxylic acid biosynthetic process	The chemical reactions and pathways resulting in the formation of carboxylic acids, any organic acid containing one or more carboxyl (-COOH) groups.	biological process	4.43112		5	270	1.94956	0.0463552	0.259878	["ASNS","CBS","GLS","PRKAB1","PRKAB2"]				0	1	1	[]				0	1	1	[]				0	1	1	[]
GO:0031175	neuron projection development	The process whose specific outcome is the progression of a neuron projection over time, from its formation to the mature structure. A neuron projection is any process extending from a neural cell, such as axons or dendrites (collectively called neurites).	biological process	4.41078				0	1	1	[]				0	1	1	[]		2	198	0.347207	0.0470136	0.122441	["BTG2","MYO6"]				0	1	1	[]
GO:0045071	negative regulation of viral genome replication	Any process that stops, prevents, or reduces the frequency, rate or extent of viral genome replication.	biological process	4.40969		2	48	0.346588	0.0470491	0.261055	["APOBEC3C","CCNK"]				0	1	1	[]				0	1	1	[]				0	1	1	[]
GO:0051702	interaction with symbiont	An interaction between two organisms living together in more or less intimate association. The term symbiont is used for the smaller (macro) of the two members of a symbiosis; the various forms of symbiosis include parasitism, commensalism and mutualism.	biological process	4.40969		2	48	0.346588	0.0470491	0.261055	["CCNK","TUSC2"]				0	1	1	[]				0	1	1	[]				0	1	1	[]
GO:0006793	phosphorus metabolic process	The chemical reactions and pathways involving the nonmetallic element phosphorus or compounds that contain phosphorus, usually in the form of a phosphate group (PO4).	biological process	4.40794				0	1	1	[]				0	1	1	[]		7	1931	3.38615	0.0471061	0.122441	["CCL5","DUSP11","PPM1D","PRKAB1","PRKX","RRM2B","TIGAR"]				0	1	1	[]
GO:0023056	positive regulation of signaling	Any process that activates, maintains or increases the frequency, rate or extent of a signaling process.	biological process	4.40474				0	1	1	[]				0	1	1	[]		6	1526	2.67595	0.0472108	0.122441	["CCL5","GADD45A","SFN","TNFRSF10A","TNFRSF10B","TP53INP1"]				0	1	1	[]
GO:0030162	regulation of proteolysis	Any process that modulates the frequency, rate or extent of the hydrolysis of a peptide bond or bonds within a protein.	biological process	4.40296				0	1	1	[]				0	1	1	[]		4	785	1.37655	0.047269	0.122441	["SFN","TNFRSF10A","TNFRSF10B","TRIAP1"]				0	1	1	[]
GO:0051050	positive regulation of transport	Any process that activates or increases the frequency, rate or extent of the directed movement of substances (such as macromolecules, small molecules, ions) into, out of or within a cell, or between cells, by means of some agent such as a transporter or pore.	biological process	4.38081		12	969	6.99675	0.0480002	0.261055	["AK1","CREBRF","GLRX","HBP1","MAP1LC3B","PCK2","PHPT1","RHBDD1","SFN","TNFRSF14","TRIAP1","VPS28"]				0	1	1	[]				0	1	1	[]				0	1	1	[]
GO:0010647	positive regulation of cell communication	Any process that increases the frequency, rate or extent of cell communication. Cell communication is the process that mediates interactions between a cell and its surroundings. Encompasses interactions such as signaling or attachment between one cell and another cell, between a cell and an extracellular matrix, or between a cell and any other aspect of its environment.	biological process	4.37394				0	1	1	[]				0	1	1	[]		6	1534	2.68998	0.0482294	0.124381	["CCL5","GADD45A","SFN","TNFRSF10A","TNFRSF10B","TP53INP1"]				0	1	1	[]
GO:0001959	regulation of cytokine-mediated signaling pathway	Any process that modulates the frequency, rate or extent of the cytokine mediated signaling pathway.	biological process	4.36297		3	113	0.815927	0.0485978	0.261055	["CREBRF","IRAK2","STAT2"]				0	1	1	[]				0	1	1	[]				0	1	1	[]
GO:0044249	cellular biosynthetic process	The chemical reactions and pathways resulting in the formation of substances, carried out by individual cells.	biological process	4.35989				0	1	1	[]				0	1	1	[]		12	4210	7.38254	0.0487014	0.12505	["BTG2","HES2","PRKAB1","RRM2B","SESN1","SESN2","SFN","TIGAR","TP53INP1","ZNF219","ZNF337","ZNF79"]				0	1	1	[]
GO:0010468	regulation of gene expression	Any process that modulates the frequency, rate or extent of gene expression. Gene expression is the process in which a gene's coding sequence is converted into a mature gene product or products (proteins or RNA). This includes the production of an RNA transcript as well as any processing to produce a mature RNA product or an mRNA (for protein-coding genes) and the translation of that mRNA into pr…	biological process	4.35059				0	1	1	[]				0	1	1	[]		12	4214	7.38955	0.0490164	0.125131	["ACTA2","ANKRA2","BTG2","CCL5","HES2","MYO6","PRKAB1","TP53INP1","TRIAP1","ZNF219","ZNF337","ZNF79"]				0	1	1	[]
GO:0009188	ribonucleoside diphosphate biosynthetic process	The chemical reactions and pathways resulting in the formation of a ribonucleoside diphosphate, a compound consisting of a nucleobase linked to a ribose sugar esterified with diphosphate on the sugar.	biological process	4.33731		1	7	0.0505441	0.0494698	0.261055	["AK1"]				0	1	1	[]				0	1	1	[]				0	1	1	[]
GO:0010663	positive regulation of striated muscle cell apoptotic process	Any process that increases the rate or extent of striated muscle cell apoptotic process, a form of programmed cell death induced by external or internal signals that trigger the activity of proteolytic caspases whose actions dismantle a striated muscle cell and result in its death.	biological process	4.33731		1	7	0.0505441	0.0494698	0.261055	["TIGAR"]				0	1	1	[]				0	1	1	[]				0	1	1	[]
GO:0010666	positive regulation of cardiac muscle cell apoptotic process	Any process that increases the rate or extent of cardiac cell apoptotic process, a form of programmed cell death induced by external or internal signals that trigger the activity of proteolytic caspases whose actions dismantle a cardiac muscle cell and result in its death.	biological process	4.33731		1	7	0.0505441	0.0494698	0.261055	["TIGAR"]				0	1	1	[]				0	1	1	[]				0	1	1	[]
GO:0016139	glycoside catabolic process	The chemical reactions and pathways resulting in the breakdown of glycosides, compounds in which a glycosyl group is substituted into a hydroxyl, thiol or selenol group in another compound.	biological process	4.33731		1	7	0.0505441	0.0494698	0.261055	["FUCA1"]				0	1	1	[]				0	1	1	[]				0	1	1	[]
GO:0032509	endosome transport via multivesicular body sorting pathway	The directed movement of substances from endosomes to lysosomes or vacuoles by a pathway in which molecules are sorted into multivesicular bodies, which then fuse with the target compartment.	biological process	4.33731		1	7	0.0505441	0.0494698	0.261055	["VPS28"]				0	1	1	[]				0	1	1	[]				0	1	1	[]
GO:0033539	fatty acid beta-oxidation using acyl-CoA dehydrogenase	A fatty acid beta-oxidation pathway in which the initial step of each oxidation cycle, which converts an acyl-CoA to a trans-2-enoyl-CoA, is catalyzed by acyl-CoA dehydrogenase; the electrons removed by oxidation pass through the respiratory chain to oxygen and leave H2O as the product. Fatty acid beta-oxidation begins with the addition of coenzyme A to a fatty acid, and ends when only two or thr…	biological process	4.33731		1	7	0.0505441	0.0494698	0.261055	["ACAD11"]				0	1	1	[]				0	1	1	[]				0	1	1	[]
GO:0045324	late endosome to vacuole transport	The directed movement of substances from late endosomes to the vacuole. In yeast, after transport to the prevacuolar compartment, endocytic content is delivered to the late endosome and on to the vacuole. This pathway is analogous to endosome to lysosome transport.	biological process	4.33731		1	7	0.0505441	0.0494698	0.261055	["VPS28"]				0	1	1	[]				0	1	1	[]				0	1	1	[]
GO:0048515	spermatid differentiation	The process whose specific outcome is the progression of a spermatid over time, from initial commitment of the cell to a specific fate, to the fully functional differentiated cell.	biological process	4.33731		1	7	0.0505441	0.0494698	0.261055	["RHBDD1"]				0	1	1	[]				0	1	1	[]				0	1	1	[]
GO:0051852	disruption by host of symbiont cells	Any process in which an organism has a negative effect on the functioning of the symbiont's cells. The symbiont is defined as the smaller of the organisms involved in a symbiotic interaction.	biological process	4.33731		1	7	0.0505441	0.0494698	0.261055	["TUSC2"]				0	1	1	[]				0	1	1	[]				0	1	1	[]
GO:0051873	killing by host of symbiont cells	Any process mediated by an organism that results in the death of cells in the symbiont organism. The symbiont is defined as the smaller of the organisms involved in a symbiotic interaction.	biological process	4.33731		1	7	0.0505441	0.0494698	0.261055	["TUSC2"]				0	1	1	[]				0	1	1	[]				0	1	1	[]
GO:0052564	response to immune response of other organism involved in symbiotic interaction	Any process that results in a change in state or activity of a cell or an organism (in terms of movement, secretion, enzyme production, gene expression, etc.) as a result of detecting the immune response of a second organism, where the two organisms are in a symbiotic interaction.	biological process	4.33731		1	7	0.0505441	0.0494698	0.261055	["TUSC2"]				0	1	1	[]				0	1	1	[]				0	1	1	[]
GO:0052572	response to host immune response	Any process that results in a change in state or activity of a cell or an organism (in terms of movement, secretion, enzyme production, gene expression, etc.) as a result of detecting the immune response of the host organism. The host is defined as the larger of the organisms involved in a symbiotic interaction.	biological process	4.33731		1	7	0.0505441	0.0494698	0.261055	["TUSC2"]				0	1	1	[]				0	1	1	[]				0	1	1	[]
GO:0060353	regulation of cell adhesion molecule production	Any process that modulates the rate, frequency or extent of cell adhesion molecule production. Cell adhesion molecule production is the appearance of a cell adhesion molecule as a result of its biosynthesis or a decrease in its catabolism.	biological process	4.33731		1	7	0.0505441	0.0494698	0.261055	["GLRX"]				0	1	1	[]				0	1	1	[]				0	1	1	[]
GO:0097345	mitochondrial outer membrane permeabilization	The process by which the mitochondrial outer membrane becomes permeable to the passing of proteins and other molecules from the intermembrane space to the cytosol as part of the apoptotic signaling pathway.	biological process	4.33731		1	7	0.0505441	0.0494698	0.261055	["BNIP3L"]				0	1	1	[]				0	1	1	[]				0	1	1	[]
GO:1901299	negative regulation of hydrogen peroxide-mediated programmed cell death	Any process that stops, prevents or reduces the frequency, rate or extent of hydrogen peroxide-mediated programmed cell death.	biological process	4.33731		1	7	0.0505441	0.0494698	0.261055	["GLRX"]				0	1	1	[]				0	1	1	[]				0	1	1	[]
GO:1903441	protein localization to ciliary membrane	A process in which a protein is transported to, or maintained in, a location within a ciliary membrane.	biological process	4.33731		1	7	0.0505441	0.0494698	0.261055	["BBS2"]				0	1	1	[]				0	1	1	[]				0	1	1	[]
GO:2000765	regulation of cytoplasmic translation	Any process that modulates the frequency, rate or extent of cytoplasmic translation.	biological process	4.33731		1	7	0.0505441	0.0494698	0.261055	["ZNF385A"]				0	1	1	[]				0	1	1	[]				0	1	1	[]
GO:2001138	regulation of phospholipid transport	Any process that modulates the frequency, rate or extent of phospholipid transport.	biological process	4.33731		1	7	0.0505441	0.0494698	0.261055	["TRIAP1"]				0	1	1	[]				0	1	1	[]				0	1	1	[]
GO:2001140	positive regulation of phospholipid transport	Any process that activates or increases the frequency, rate or extent of phospholipid transport.	biological process	4.33731		1	7	0.0505441	0.0494698	0.261055	["TRIAP1"]				0	1	1	[]				0	1	1	[]				0	1	1	[]
GO:1902555	endoribonuclease complex	A protein complex which is capable of endoribonuclease activity.	cellular component	4.33731		1	7	0.0505441	0.0494698	0.261055	["CLP1"]				0	1	1	[]				0	1	1	[]				0	1	1	[]
GO:0000405	bubble DNA binding	Interacting selectively and non-covalently with DNA that contains a bubble. A bubble occurs when DNA contains a region of unpaired, single-stranded DNA flanked on both sides by regions of paired, double-stranded DNA.	molecular function	4.33731		1	7	0.0505441	0.0494698	0.261055	["XPC"]				0	1	1	[]				0	1	1	[]				0	1	1	[]
GO:0004466	long-chain-acyl-CoA dehydrogenase activity	Catalysis of the reaction: acyl-CoA + ETF = 2,3-dehydroacyl-CoA + reduced ETF.	molecular function	4.33731		1	7	0.0505441	0.0494698	0.261055	["ACAD11"]				0	1	1	[]				0	1	1	[]				0	1	1	[]
GO:0004691	cAMP-dependent protein kinase activity	Catalysis of the reaction: ATP + a protein = ADP + a phosphoprotein. This reaction requires the presence of cAMP.	molecular function	4.33731		1	7	0.0505441	0.0494698	0.261055	["PRKX"]				0	1	1	[]				0	1	1	[]				0	1	1	[]
GO:0046977	TAP binding	Interacting selectively and non-covalently with TAP protein, transporter associated with antigen processing protein. TAP protein is a heterodimeric peptide transporter consisting of the subunits TAP1 and TAP2.	molecular function	4.33731		1	7	0.0505441	0.0494698	0.261055	["TAP1"]				0	1	1	[]				0	1	1	[]				0	1	1	[]

## Sheet: DOWN
ID	Ontology	Complete name	Description	Sum_Logpval		Number of hits Nsen_N30-Nsen_Co DN GO	Group size Nsen_N30-Nsen_Co DN GO	Expected hits Nsen_N30-Nsen_Co DN GO	P-value Nsen_N30-Nsen_Co DN GO	Adjusted P-value Nsen_N30-Nsen_Co DN GO	Hit names Nsen_N30-Nsen_Co DN GO		Number of hits Nsen_N5-Nsen_Co DN GO	Group size Nsen_N5-Nsen_Co DN GO	Expected hits Nsen_N5-Nsen_Co DN GO	P-value Nsen_N5-Nsen_Co DN GO	Adjusted P-value Nsen_N5-Nsen_Co DN GO	Hit names Nsen_N5-Nsen_Co DN GO		Number of hits Sen_N30-Sen_Co DN GO	Group size Sen_N30-Sen_Co DN GO	Expected hits Sen_N30-Sen_Co DN GO	P-value Sen_N30-Sen_Co DN GO	Adjusted P-value Sen_N30-Sen_Co DN GO	Hit names Sen_N30-Sen_Co DN GO
GO:0044428	cellular_component	nuclear part	Any constituent part of the nucleus, a membrane-bounded organelle of eukaryotic cells in which chromosomes are housed and replicated.	163.138		89	3765	24.2728	3.20418e-36	3.63354e-33	["ATAD2","BOP1","CCDC86","CCNE1","CDC45","CDC7","CDK2","CENPL","CENPV","CHEK1","CSTF2","DKC1","DNMT1","DUT","EXOSC2","EXOSC9","FANCE","FANCG","FEN1","GATAD2A","GEMIN4","GINS2","GINS3","GNL3","GRWD1","H2AFX","HNRNPAB","ILF3","IPO4","LMNB2","LYAR","MCM2","MCM3","MCM4","MCM5","MCM6","MSH6","NAT10","NFIX","NIP7","NOP16","NTHL1","NTMT1","NUP35","NUP62","NXT1","ORC1","PAGR1","PARP2","PHF5A","POLA1","PO…		4	3765	0.970911	0.00599788	0.0261942	["ATAD2","MCM3","ORC1","TIPIN"]		25	3765	6.40801	4.04436e-12	1.22348e-10	["ATAD2","CDC45","CHEK1","DSCC1","FANCE","FANCG","FEN1","GINS2","GMNN","MCM3","MCM4","MCM5","MCM6","MSH6","ORC1","POLE2","POLR3K","PRIM1","RFWD3","SAPCD2","SLBP","SUV39H1","TIPIN","TOMM40","UBE2T"]
GO:0006270	biological_process	DNA replication initiation	The process in which DNA-dependent DNA replication is started; this involves the separation of a stretch of the DNA double helix, the recruitment of DNA polymerases and the initiation of polymerase action.	152.153		14	30	0.193409	1.34949e-23	3.82579e-21	["CCNE1","CDC45","CDC7","GINS2","MCM2","MCM3","MCM4","MCM5","MCM6","ORC1","POLA1","POLE","POLE2","PRIM1"]		2	30	0.00773635	2.30768e-05	0.00141922	["MCM3","ORC1"]		9	30	0.0510599	5.06019e-19	9.38665e-17	["CDC45","GINS2","MCM3","MCM4","MCM5","MCM6","ORC1","POLE2","PRIM1"]
GO:0006259	biological_process	DNA metabolic process	Any cellular metabolic process involving deoxyribonucleic acid. This is one of the two main types of nucleic acid, consisting of a long, unbranched macromolecule formed from one, or more commonly, two, strands of linked deoxyribonucleotides.	147.391		37	729	4.69983	2.53905e-23	5.75856e-21	["CCNE1","CDC45","CDC7","CDK2","CHEK1","DKC1","DNMT1","DUT","FANCE","FANCG","FEN1","GATAD2A","GINS2","GINS3","H2AFX","MCM2","MCM3","MCM4","MCM5","MCM6","MSH6","NFIX","NTHL1","ORC1","PARP2","POLA1","POLD1","POLD2","POLE","POLE2","PRIM1","RAD54L","RFWD3","SLBP","TIPIN","UBE2T","XRCC3"]		3	729	0.187993	0.000500118	0.00725754	["MCM3","ORC1","TIPIN"]		19	729	1.24076	3.36593e-19	9.38665e-17	["CDC45","CHEK1","DSCC1","FANCE","FANCG","FEN1","GINS2","MCM3","MCM4","MCM5","MCM6","MSH6","ORC1","POLE2","PRIM1","RFWD3","SLBP","TIPIN","UBE2T"]
GO:0006260	biological_process	DNA replication	The cellular metabolic process in which a cell duplicates one or more molecules of DNA. DNA replication begins when specific sequences, known as origins of replication, are recognized and bound by initiation proteins, and ends when the original DNA molecule has been completely duplicated and the copies topologically separated. The unit of replication usually corresponds to the genome of the cell,…	142.601		23	190	1.22492	5.14936e-23	9.73228e-21	["CDC45","CDC7","CDK2","CHEK1","DKC1","DUT","FEN1","GINS2","GINS3","MCM2","MCM3","MCM4","MCM5","MCM6","NFIX","ORC1","POLA1","POLD1","POLD2","POLE","POLE2","PRIM1","SLBP"]		2	190	0.0489969	0.000936879	0.00958553	["MCM3","ORC1"]		13	190	0.323379	2.45062e-18	3.0306e-16	["CDC45","CHEK1","DSCC1","FEN1","GINS2","MCM3","MCM4","MCM5","MCM6","ORC1","POLE2","PRIM1","SLBP"]
GO:0005654	cellular_component	nucleoplasm	That part of the nuclear content other than the chromosomes or the nucleolus.	136.776		66	2561	16.5107	3.68931e-26	1.39456e-23	["ATAD2","BOP1","CCDC86","CCNE1","CDC45","CDC7","CDK2","CENPL","CENPV","CHEK1","CSTF2","DKC1","DNMT1","DUT","EXOSC9","FANCE","FANCG","FEN1","GATAD2A","GEMIN4","GINS2","GINS3","GNL3","H2AFX","HNRNPAB","ILF3","MCM2","MCM3","MCM4","MCM5","MCM6","MSH6","NFIX","NTHL1","NTMT1","NUP35","ORC1","PARP2","PHF5A","POLA1","POLD1","POLD2","POLE","POLE2","POLR3K","PRIM1","PRPF4","PTBP1","RAD54L","RNPS1","SHMT1"…		4	2561	0.660426	0.00135854	0.0115639	["ATAD2","MCM3","ORC1","TIPIN"]		23	2561	4.35881	1.33792e-13	5.51519e-12	["ATAD2","CDC45","CHEK1","DSCC1","FANCE","FANCG","FEN1","GINS2","GMNN","MCM3","MCM4","MCM5","MCM6","MSH6","ORC1","POLE2","POLR3K","PRIM1","SLBP","SUV39H1","TIPIN","TOMM40","UBE2T"]
GO:0005634	cellular_component	nucleus	A membrane-bounded organelle of eukaryotic cells in which chromosomes are housed and replicated. In most cells, the nucleus contains all of the cell's chromosomes except the organellar chromosomes, and is the site of RNA synthesis and processing. In some species, or in specialized cell types, RNA metabolism or DNA replication may be absent.	125.447		102	6209	40.0291	2.70247e-30	1.5323e-27	["ADCY3","ATAD2","BOP1","CCDC86","CCND3","CCNE1","CDC45","CDC7","CDCA4","CDK2","CENPB","CENPL","CENPV","CHEK1","CSTF2","DKC1","DNAJC9","DNMT1","DUT","DYNLL2","EXOSC2","EXOSC9","FANCE","FANCG","FEN1","GATAD2A","GEMIN4","GINS2","GINS3","GNL3","GRWD1","H2AFX","HN1","HNRNPAB","IFRD2","ILF3","IPO4","KNSTRN","LMNB2","LYAR","MCM2","MCM3","MCM4","MCM5","MCM6","MSH6","NAT10","NFIX","NIP7","NOP16","NTHL1",…		5	6209	1.60117	0.003364	0.0206886	["ATAD2","CDCA4","MCM3","ORC1","TIPIN"]		24	6209	10.5677	1.89657e-06	1.49708e-05	["ATAD2","CDC45","CHEK1","DNAJC9","DSCC1","FANCE","FANCG","FEN1","GINS2","GMNN","MCM3","MCM4","MCM5","MCM6","MSH6","ORC1","POLE2","POLR3K","RFWD3","SAPCD2","SLBP","SUV39H1","TIPIN","UBE2T"]
GO:0000084	biological_process	mitotic S phase	The cell cycle phase, following G1, during which DNA synthesis takes place as part of a mitotic cell cycle.	119.231		17	116	0.747847	1.12064e-18	1.05901e-16	["CDC45","CDK2","FEN1","GINS2","MCM2","MCM3","MCM4","MCM5","MCM6","ORC1","POLA1","POLD1","POLD2","POLE","POLE2","PRIM1","SKP2"]		2	116	0.0299139	0.000350713	0.00718962	["MCM3","ORC1"]		10	116	0.197432	3.26131e-15	1.72849e-13	["CDC45","FEN1","GINS2","MCM3","MCM4","MCM5","MCM6","ORC1","POLE2","PRIM1"]
GO:0051320	biological_process	S phase	The cell cycle phase, following G1, during which DNA synthesis takes place.	119.231		17	116	0.747847	1.12064e-18	1.05901e-16	["CDC45","CDK2","FEN1","GINS2","MCM2","MCM3","MCM4","MCM5","MCM6","ORC1","POLA1","POLD1","POLD2","POLE","POLE2","PRIM1","SKP2"]		2	116	0.0299139	0.000350713	0.00718962	["MCM3","ORC1"]		10	116	0.197432	3.26131e-15	1.72849e-13	["CDC45","FEN1","GINS2","MCM3","MCM4","MCM5","MCM6","ORC1","POLE2","PRIM1"]
GO:0022402	biological_process	cell cycle process	The cellular process that ensures successive accurate and complete genome replication and chromosome segregation.	117.688		38	1038	6.69194	4.84977e-19	6.11071e-17	["CCND3","CCNE1","CDC45","CDC7","CDK2","CENPV","CEP78","CHEK1","FANCG","FEN1","H2AFX","HAUS8","KNSTRN","MCM2","MCM3","MCM4","MCM5","MCM6","MSH6","NTMT1","NUP35","NUP62","ORC1","PAICS","POLA1","POLD1","POLD2","POLE","POLE2","PRIM1","RANBP1","RFWD3","SKP2","SLBP","TFDP1","TIPIN","TUBB (ENSG00000196230)","TUBB4B"]		3	1038	0.267678	0.00141023	0.0115639	["MCM3","ORC1","TIPIN"]		18	1038	1.76667	5.4618e-15	2.53291e-13	["CDC45","CHEK1","DSCC1","FANCG","FEN1","GTSE1","MCM3","MCM4","MCM5","MCM6","MSH6","ORC1","PAICS","POLE2","PRIM1","RFWD3","SLBP","TIPIN"]
GO:0044770	biological_process	cell cycle phase transition	The cell cycle process by which a cell commits to entering the next cell cycle phase.	112.345		23	304	1.95987	2.42987e-18	1.96819e-16	["CCND3","CCNE1","CDC45","CDC7","CDK2","CEP78","CHEK1","MCM2","MCM3","MCM4","MCM5","MCM6","ORC1","PAICS","POLA1","POLE","POLE2","PRIM1","SKP2","TFDP1","TIPIN","TUBB (ENSG00000196230)","TUBB4B"]		3	304	0.078395	3.72867e-05	0.00152875	["MCM3","ORC1","TIPIN"]		11	304	0.517407	1.67387e-12	5.64551e-11	["CDC45","CHEK1","MCM3","MCM4","MCM5","MCM6","ORC1","PAICS","POLE2","PRIM1","TIPIN"]
GO:0006271	biological_process	DNA strand elongation involved in DNA replication	The process in which a DNA strand is synthesized from template DNA during replication by the action of polymerases, which add nucleotides to the 3' end of the nascent DNA strand.	110.093		12	34	0.219196	1.46061e-18	1.2741e-16	["CDC45","FEN1","GINS2","MCM2","MCM3","MCM4","MCM5","MCM6","POLA1","POLD1","POLD2","PRIM1"]				0	1	1	[]		8	34	0.0578679	4.9464e-16	4.58779e-14	["CDC45","FEN1","GINS2","MCM3","MCM4","MCM5","MCM6","PRIM1"]
GO:0022616	biological_process	DNA strand elongation	The DNA metabolic process in which a DNA strand is synthesized by adding nucleotides to the 3' end of an existing DNA stand.	108.184		12	36	0.23209	3.29819e-18	2.49343e-16	["CDC45","FEN1","GINS2","MCM2","MCM3","MCM4","MCM5","MCM6","POLA1","POLD1","POLD2","PRIM1"]				0	1	1	[]		8	36	0.0612719	8.22509e-16	6.10302e-14	["CDC45","FEN1","GINS2","MCM3","MCM4","MCM5","MCM6","PRIM1"]
GO:0000082	biological_process	G1/S transition of mitotic cell cycle	The mitotic cell cycle transition by which a cell in G1 commits to S phase. The process begins with the build up of G1 cyclin-dependent kinase (G1 CDK), resulting in the activation of transcription of G1 cyclins. The process ends with the positive feedback of the G1 cyclins on the G1 CDK which commits the cell to S phase, in which DNA replication is initiated.	103.744		18	162	1.04441	1.67397e-17	1.11663e-15	["CCND3","CCNE1","CDC45","CDC7","CDK2","MCM2","MCM3","MCM4","MCM5","MCM6","ORC1","PAICS","POLA1","POLE","POLE2","PRIM1","SKP2","TFDP1"]		2	162	0.0417763	0.000682447	0.007631	["MCM3","ORC1"]		9	162	0.275723	5.15366e-12	1.27467e-10	["CDC45","MCM3","MCM4","MCM5","MCM6","ORC1","PAICS","POLE2","PRIM1"]
GO:0044843	biological_process	cell cycle G1/S phase transition	The cell cycle process by which a cell in G1 phase commits to S phase.	103.744		18	162	1.04441	1.67397e-17	1.11663e-15	["CCND3","CCNE1","CDC45","CDC7","CDK2","MCM2","MCM3","MCM4","MCM5","MCM6","ORC1","PAICS","POLA1","POLE","POLE2","PRIM1","SKP2","TFDP1"]		2	162	0.0417763	0.000682447	0.007631	["MCM3","ORC1"]		9	162	0.275723	5.15366e-12	1.27467e-10	["CDC45","MCM3","MCM4","MCM5","MCM6","ORC1","PAICS","POLE2","PRIM1"]
GO:0000278	biological_process	mitotic cell cycle	Progression through the phases of the mitotic cell cycle, the most common eukaryotic cell cycle, which canonically comprises four successive phases called G1, S, G2, and M and includes replication of the genome and the subsequent segregation of chromosomes into daughter cells. In some variant cell cycles nuclear replication or nuclear division may not be followed by cell division, or G1 and G2 ph…	101.931		26	412	2.65615	1.07936e-18	1.05901e-16	["CCNE1","CDC45","CDC7","CDK2","CENPL","CEP78","FEN1","GINS2","MCM2","MCM3","MCM4","MCM5","MCM6","NUP35","NUP62","ORC1","POLA1","POLD1","POLD2","POLE","POLE2","PRIM1","SKP2","TFDP1","TUBB (ENSG00000196230)","TUBB4B"]		2	412	0.106246	0.00431701	0.0218499	["MCM3","ORC1"]		11	412	0.701222	4.44093e-11	8.08517e-10	["CDC45","FEN1","GINS2","GMNN","MCM3","MCM4","MCM5","MCM6","ORC1","POLE2","PRIM1"]
GO:0007049	biological_process	cell cycle	The progression of biochemical and morphological phases and events that occur in a cell during successive cell replication or nuclear replication events. Canonically, the cell cycle comprises the replication and segregation of genetic material followed by the division of the cell, but in endocycles or syncytial cells nuclear replication or nuclear division may not be followed by cell division.	101.233		34	927	5.97633	5.14086e-17	2.91487e-15	["CCND3","CCNE1","CDC45","CDC7","CDK2","CENPL","CENPV","CEP78","CHEK1","FEN1","GINS2","H2AFX","HAUS8","KNSTRN","MCM2","MCM3","MCM4","MCM5","MCM6","NUP35","NUP62","ORC1","POLA1","POLD1","POLD2","POLE","POLE2","PRIM1","SKP2","SUV39H1","TFDP1","TIPIN","TUBB (ENSG00000196230)","TUBB4B"]		3	927	0.239053	0.0010131	0.00958553	["MCM3","ORC1","TIPIN"]		15	927	1.57775	6.44469e-12	1.40775e-10	["CDC45","CHEK1","DSCC1","FEN1","GINS2","GMNN","MCM3","MCM4","MCM5","MCM6","ORC1","POLE2","PRIM1","SUV39H1","TIPIN"]
GO:0044772	biological_process	mitotic cell cycle phase transition	The cell cycle process by which a cell commits to entering the next mitotic cell cycle phase.	98.1069		22	300	1.93409	2.76719e-17	1.65157e-15	["CCND3","CCNE1","CDC45","CDC7","CDK2","CEP78","CHEK1","MCM2","MCM3","MCM4","MCM5","MCM6","ORC1","PAICS","POLA1","POLE","POLE2","PRIM1","SKP2","TFDP1","TUBB (ENSG00000196230)","TUBB4B"]		2	300	0.0773635	0.00231367	0.0160186	["MCM3","ORC1"]		10	300	0.510599	4.57651e-11	8.08517e-10	["CDC45","CHEK1","MCM3","MCM4","MCM5","MCM6","ORC1","PAICS","POLE2","PRIM1"]
GO:1903047	biological_process	mitotic cell cycle process	A process that is part of the mitotic cell cycle.	97.53		29	730	4.70628	2.03033e-15	9.2096e-14	["CCND3","CCNE1","CDC45","CDC7","CDK2","CENPV","CEP78","CHEK1","HAUS8","KNSTRN","MCM2","MCM3","MCM4","MCM5","MCM6","NUP35","NUP62","ORC1","PAICS","POLA1","POLE","POLE2","PRIM1","RFWD3","SKP2","TFDP1","TIPIN","TUBB (ENSG00000196230)","TUBB4B"]		3	730	0.188251	0.000502142	0.00725754	["MCM3","ORC1","TIPIN"]		14	730	1.24246	4.28711e-12	1.22348e-10	["CDC45","CHEK1","DSCC1","GTSE1","MCM3","MCM4","MCM5","MCM6","ORC1","PAICS","POLE2","PRIM1","RFWD3","TIPIN"]
GO:0098763	biological_process	mitotic cell cycle phase	One of the distinct periods or stages into which the mitotic cell cycle is divided. Each phase is characterized by the occurrence of specific biochemical and morphological events.	95.1862		21	294	1.8954	2.65967e-16	1.43622e-14	["CDC45","CDK2","CENPL","FEN1","GINS2","MCM2","MCM3","MCM4","MCM5","MCM6","NUP35","NUP62","ORC1","POLA1","POLD1","POLD2","POLE","POLE2","PRIM1","SKP2","TFDP1"]		2	294	0.0758162	0.00222328	0.0160186	["MCM3","ORC1"]		10	294	0.500387	3.75216e-11	7.73361e-10	["CDC45","FEN1","GINS2","MCM3","MCM4","MCM5","MCM6","ORC1","POLE2","PRIM1"]
GO:0022403	biological_process	cell cycle phase	One of the distinct periods or stages into which the cell cycle is divided. Each phase is characterized by the occurrence of specific biochemical and morphological events.	93.947		21	302	1.94698	4.57353e-16	2.25495e-14	["CDC45","CDK2","CENPL","FEN1","GINS2","MCM2","MCM3","MCM4","MCM5","MCM6","NUP35","NUP62","ORC1","POLA1","POLD1","POLD2","POLE","POLE2","PRIM1","SKP2","TFDP1"]		2	302	0.0778792	0.00234418	0.0160186	["MCM3","ORC1"]		10	302	0.514003	4.88522e-11	8.23826e-10	["CDC45","FEN1","GINS2","MCM3","MCM4","MCM5","MCM6","ORC1","POLE2","PRIM1"]
GO:0044848	biological_process	biological phase	A distinct period or stage in a biological process or cycle.	90.9994		21	322	2.07592	1.65794e-15	7.83377e-14	["CDC45","CDK2","CENPL","FEN1","GINS2","MCM2","MCM3","MCM4","MCM5","MCM6","NUP35","NUP62","ORC1","POLA1","POLD1","POLD2","POLE","POLE2","PRIM1","SKP2","TFDP1"]		2	322	0.0830368	0.00265996	0.0172198	["MCM3","ORC1"]		10	322	0.548043	9.16202e-11	1.47787e-09	["CDC45","FEN1","GINS2","MCM3","MCM4","MCM5","MCM6","ORC1","POLE2","PRIM1"]
GO:0051276	biological_process	chromosome organization	A process that is carried out at the cellular level that results in the assembly, arrangement of constituent parts, or disassembly of chromosomes, structures composed of a very long molecule of DNA and associated proteins that carries hereditary information. This term covers covalent modifications at the molecular level as well as spatial relationships among the major components of a chromosome.	87.5848		20	294	1.8954	3.7033e-15	1.61521e-13	["CDC45","CENPV","DKC1","FEN1","GINS2","KNSTRN","MCM2","MCM3","MCM4","MCM5","MCM6","MSH6","POLA1","POLD1","POLD2","POLE","POLE2","PRIM1","RAD54L","SUV39H1"]				0	1	1	[]		11	294	0.500387	1.16351e-12	4.31663e-11	["CDC45","FEN1","GINS2","MCM3","MCM4","MCM5","MCM6","MSH6","POLE2","PRIM1","SUV39H1"]
GO:0044446	cellular_component	intracellular organelle part	A constituent part of an intracellular organelle, an organized structure of distinctive morphology and function, occurring within the cell. Includes constituent parts of the nucleus, mitochondria, plastids, vacuoles, vesicles, ribosomes and the cytoskeleton but excludes the plasma membrane.	85.9391		101	7782	50.1702	1.17576e-20	1.90474e-18	["ATAD2","BOP1","BRI3BP","CCDC86","CCNE1","CDC45","CDC7","CDK2","CENPB","CENPL","CENPV","CEP78","CGN","CHEK1","COLGALT1","CSTF2","DKC1","DNMT1","DUT","DYNLL2","EXOSC2","EXOSC9","FANCE","FANCG","FEN1","GATAD2A","GEMIN4","GINS2","GINS3","GNL3","GRWD1","H2AFX","HAUS8","HNRNPAB","ILF3","IPO4","KNSTRN","LMNB2","LYAR","MCM2","MCM3","MCM4","MCM5","MCM6","MRPS2","MSH6","NAT10","NFIX","NIP7","NOP16","NTHL…				0	1	1	[]		27	7782	13.2449	1.14665e-06	9.24802e-06	["ATAD2","CDC45","CHEK1","DSCC1","FANCE","FANCG","FEN1","GINS2","GMNN","GTSE1","MCM3","MCM4","MCM5","MCM6","MSH6","ORC1","POLE2","POLR3K","PRIM1","RASSF7","RFWD3","SAPCD2","SLBP","SUV39H1","TIPIN","TOMM40","UBE2T"]
GO:0000075	biological_process	cell cycle checkpoint	A cell cycle process that controls cell cycle progression by monitoring the integrity of specific cell cycle events. A cell cycle checkpoint begins with detection of deficiencies or defects and ends with signal transduction.	83.2526		14	246	1.58595	6.7946e-10	1.5108e-08	["CDC45","CDC7","CDK2","CHEK1","FANCG","H2AFX","MCM2","MCM3","MCM4","MCM5","MCM6","ORC1","RFWD3","TIPIN"]		3	246	0.063438	1.98011e-05	0.00141922	["MCM3","ORC1","TIPIN"]		10	246	0.418691	6.45062e-12	1.40775e-10	["CDC45","CHEK1","FANCG","MCM3","MCM4","MCM5","MCM6","ORC1","RFWD3","TIPIN"]
GO:0044422	cellular_component	organelle part	Any constituent part of an organelle, an organized structure of distinctive morphology and function. Includes constituent parts of the nucleus, mitochondria, plastids, vacuoles, vesicles, ribosomes and the cytoskeleton, but excludes the plasma membrane.	81.6271		101	7999	51.5692	1.23393e-19	1.7491e-17	["ATAD2","BOP1","BRI3BP","CCDC86","CCNE1","CDC45","CDC7","CDK2","CENPB","CENPL","CENPV","CEP78","CGN","CHEK1","COLGALT1","CSTF2","DKC1","DNMT1","DUT","DYNLL2","EXOSC2","EXOSC9","FANCE","FANCG","FEN1","GATAD2A","GEMIN4","GINS2","GINS3","GNL3","GRWD1","H2AFX","HAUS8","HNRNPAB","ILF3","IPO4","KNSTRN","LMNB2","LYAR","MCM2","MCM3","MCM4","MCM5","MCM6","MRPS2","MSH6","NAT10","NFIX","NIP7","NOP16","NTHL…				0	1	1	[]		27	7999	13.6143	2.17023e-06	1.6774e-05	["ATAD2","CDC45","CHEK1","DSCC1","FANCE","FANCG","FEN1","GINS2","GMNN","GTSE1","MCM3","MCM4","MCM5","MCM6","MSH6","ORC1","POLE2","POLR3K","PRIM1","RASSF7","RFWD3","SAPCD2","SLBP","SUV39H1","TIPIN","TOMM40","UBE2T"]
GO:0006139	biological_process	nucleobase-containing compound metabolic process	Any cellular metabolic process involving nucleobases, nucleosides, nucleotides and nucleic acids.	80.9728		67	4361	28.1152	3.42798e-14	1.34046e-12	["ADCY3","ATAD2","BOP1","CCNE1","CDC45","CDC7","CDK2","CHEK1","CSTF2","DCTPP1","DKC1","DNMT1","DUT","EXOSC2","EXOSC9","FANCE","FANCG","FEN1","GATAD2A","GEMIN4","GINS2","GINS3","H2AFX","HNRNPAB","ILF3","MCM2","MCM3","MCM4","MCM5","MCM6","MSH6","NFIX","NTHL1","NUP35","NUP62","ORC1","PAICS","PARP2","PHF5A","POLA1","POLD1","POLD2","POLE","POLE2","POLR3K","POP7","PRIM1","PRPF4","PTBP1","RAD54L","RFWD3…		4	4361	1.12461	0.0104844	0.0339364	["ATAD2","MCM3","ORC1","TIPIN"]		24	4361	7.4224	1.17267e-09	1.67331e-08	["ATAD2","CDC45","CHEK1","DCTPP1","DSCC1","FANCE","FANCG","FEN1","GINS2","MCM3","MCM4","MCM5","MCM6","MSH6","ORC1","PAICS","POLE2","POLR3K","PRIM1","RFWD3","SLBP","SUV39H1","TIPIN","UBE2T"]
GO:0044427	cellular_component	chromosomal part	Any constituent part of a chromosome, a structure composed of a very long molecule of DNA and associated proteins (e.g. histones) that carries hereditary information.	79.5301		26	744	4.79653	1.36804e-12	3.97784e-11	["CDC45","CDK2","CENPB","CENPL","CENPV","CHEK1","DNMT1","GINS2","H2AFX","IPO4","KNSTRN","MCM2","MCM3","MSH6","ORC1","POLA1","POLD1","POLD2","POLE","POLE2","PRIM1","RFWD3","RRP1B","SUV39H1","TIPIN","XRCC3"]		3	744	0.191861	0.00053104	0.00725754	["MCM3","ORC1","TIPIN"]		12	744	1.26629	1.57701e-09	2.01748e-08	["CDC45","CHEK1","DSCC1","GINS2","MCM3","MSH6","ORC1","POLE2","PRIM1","RFWD3","SUV39H1","TIPIN"]
GO:0006725	biological_process	cellular aromatic compound metabolic process	The chemical reactions and pathways involving aromatic compounds, any organic compound characterized by one or more planar rings, each of which contains conjugated double bonds and delocalized pi electrons, as carried out by individual cells.	79.5184		69	4582	29.5399	2.69086e-14	1.0898e-12	["ADCY3","ATAD2","BOP1","CCNE1","CDC45","CDC7","CDK2","CHEK1","CSTF2","DCTPP1","DKC1","DNMT1","DUT","EXOSC2","EXOSC9","FANCE","FANCG","FEN1","GATAD2A","GEMIN4","GINS2","GINS3","H2AFX","HNRNPAB","ILF3","MCM2","MCM3","MCM4","MCM5","MCM6","MSH6","NFIX","NTHL1","NUP35","NUP62","ORC1","PAICS","PARP2","PDXP","PHF5A","POLA1","POLD1","POLD2","POLE","POLE2","POLR3K","POP7","PRIM1","PRPF4","PTBP1","RAD54L"…		4	4582	1.1816	0.0126355	0.0388542	["ATAD2","MCM3","ORC1","TIPIN"]		24	4582	7.79855	3.39694e-09	3.81898e-08	["ATAD2","CDC45","CHEK1","DCTPP1","DSCC1","FANCE","FANCG","FEN1","GINS2","MCM3","MCM4","MCM5","MCM6","MSH6","ORC1","PAICS","POLE2","POLR3K","PRIM1","RFWD3","SLBP","SUV39H1","TIPIN","UBE2T"]
GO:0090304	biological_process	nucleic acid metabolic process	Any cellular metabolic process involving nucleic acids.	78.7002		63	3896	25.1173	3.57135e-14	1.34997e-12	["ATAD2","BOP1","CCNE1","CDC45","CDC7","CDK2","CHEK1","CSTF2","DKC1","DNMT1","DUT","EXOSC2","EXOSC9","FANCE","FANCG","FEN1","GATAD2A","GEMIN4","GINS2","GINS3","H2AFX","HNRNPAB","ILF3","MCM2","MCM3","MCM4","MCM5","MCM6","MSH6","NFIX","NTHL1","NUP35","NUP62","ORC1","PARP2","PHF5A","POLA1","POLD1","POLD2","POLE","POLE2","POLR3K","POP7","PRIM1","PRPF4","PTBP1","RAD54L","RFWD3","RNPS1","RRP1B","SLBP",…		4	3896	1.00469	0.00683359	0.0261942	["ATAD2","MCM3","ORC1","TIPIN"]		22	3896	6.63098	8.34451e-09	9.10534e-08	["ATAD2","CDC45","CHEK1","DSCC1","FANCE","FANCG","FEN1","GINS2","MCM3","MCM4","MCM5","MCM6","MSH6","ORC1","POLE2","POLR3K","PRIM1","RFWD3","SLBP","SUV39H1","TIPIN","UBE2T"]
GO:0046483	biological_process	heterocycle metabolic process	The chemical reactions and pathways involving heterocyclic compounds, those with a cyclic molecular structure and at least two different atoms in the ring (or rings).	78.0993		68	4558	29.3852	8.21486e-14	2.82293e-12	["ADCY3","ATAD2","BOP1","CCNE1","CDC45","CDC7","CDK2","CHEK1","CSTF2","DCTPP1","DKC1","DNMT1","DUT","EXOSC2","EXOSC9","FANCE","FANCG","FEN1","GATAD2A","GEMIN4","GINS2","GINS3","H2AFX","HNRNPAB","ILF3","MCM2","MCM3","MCM4","MCM5","MCM6","MSH6","NFIX","NTHL1","NUP35","NUP62","ORC1","PAICS","PARP2","PDXP","PHF5A","POLA1","POLD1","POLD2","POLE","POLE2","POLR3K","POP7","PRIM1","PRPF4","PTBP1","RAD54L"…		4	4558	1.17541	0.0123879	0.0388542	["ATAD2","MCM3","ORC1","TIPIN"]		24	4558	7.7577	3.03518e-09	3.51891e-08	["ATAD2","CDC45","CHEK1","DCTPP1","DSCC1","FANCE","FANCG","FEN1","GINS2","MCM3","MCM4","MCM5","MCM6","MSH6","ORC1","PAICS","POLE2","POLR3K","PRIM1","RFWD3","SLBP","SUV39H1","TIPIN","UBE2T"]
GO:1901360	biological_process	organic cyclic compound metabolic process	The chemical reactions and pathways involving organic cyclic compound.	74.0464		69	4813	31.0292	3.47405e-13	1.1587e-11	["ADCY3","ATAD2","BOP1","CCNE1","CDC45","CDC7","CDK2","CHEK1","CSTF2","DCTPP1","DKC1","DNMT1","DUT","EXOSC2","EXOSC9","FANCE","FANCG","FEN1","GATAD2A","GEMIN4","GINS2","GINS3","H2AFX","HNRNPAB","ILF3","MCM2","MCM3","MCM4","MCM5","MCM6","MSH6","NFIX","NTHL1","NUP35","NUP62","ORC1","PAICS","PARP2","PDXP","PHF5A","POLA1","POLD1","POLD2","POLE","POLE2","POLR3K","POP7","PRIM1","PRPF4","PTBP1","RAD54L"…		4	4813	1.24117	0.015203	0.0424992	["ATAD2","MCM3","ORC1","TIPIN"]		24	4813	8.19171	9.70618e-09	1.02886e-07	["ATAD2","CDC45","CHEK1","DCTPP1","DSCC1","FANCE","FANCG","FEN1","GINS2","MCM3","MCM4","MCM5","MCM6","MSH6","ORC1","PAICS","POLE2","POLR3K","PRIM1","RFWD3","SLBP","SUV39H1","TIPIN","UBE2T"]
GO:0034641	biological_process	cellular nitrogen compound metabolic process	The chemical reactions and pathways involving various organic and inorganic nitrogenous compounds, as carried out by individual cells.	72.3237		69	4889	31.5192	7.75291e-13	2.37616e-11	["ADCY3","ATAD2","BOP1","CCNE1","CDC45","CDC7","CDK2","CHEK1","CSTF2","DCTPP1","DKC1","DNMT1","DUT","EXOSC2","EXOSC9","FANCE","FANCG","FEN1","GATAD2A","GEMIN4","GINS2","GINS3","H2AFX","HNRNPAB","ILF3","MCM2","MCM3","MCM4","MCM5","MCM6","MSH6","NFIX","NTHL1","NUP35","NUP62","ORC1","PAICS","PARP2","PDXP","PHF5A","POLA1","POLD1","POLD2","POLE","POLE2","POLR3K","POP7","PRIM1","PRPF4","PTBP1","RAD54L"…		4	4889	1.26077	0.0161232	0.043112	["ATAD2","MCM3","ORC1","TIPIN"]		24	4889	8.32106	1.35358e-08	1.35724e-07	["ATAD2","CDC45","CHEK1","DCTPP1","DSCC1","FANCE","FANCG","FEN1","GINS2","MCM3","MCM4","MCM5","MCM6","MSH6","ORC1","PAICS","POLE2","POLR3K","PRIM1","RFWD3","SLBP","SUV39H1","TIPIN","UBE2T"]
GO:0006974	biological_process	cellular response to DNA damage stimulus	Any process that results in a change in state or activity of a cell (in terms of movement, secretion, enzyme production, gene expression, etc.) as a result of a stimulus indicating damage to its DNA from environmental insults or errors during metabolism.	70.5172		24	694	4.47419	1.41149e-11	3.81101e-10	["CDC45","CDC7","CDK2","CHEK1","FANCE","FANCG","FEN1","GINS2","H2AFX","MSH6","NTHL1","PARP2","POLA1","POLD1","POLD2","POLE","POLE2","RAD54L","RFWD3","SUV39H1","TIPIN","TMEM109","UBE2T","XRCC3"]				0	1	1	[]		13	694	1.18119	4.19307e-11	8.08517e-10	["CDC45","CHEK1","FANCE","FANCG","FEN1","GINS2","GTSE1","MSH6","POLE2","RFWD3","SUV39H1","TIPIN","UBE2T"]
GO:0043231	cellular_component	intracellular membrane-bounded organelle	Organized structure of distinctive morphology and function, bounded by a single or double lipid bilayer membrane and occurring within the cell. Includes the nucleus, mitochondria, plastids, vacuoles, and vesicles. Excludes the plasma membrane.	70.2556		109	9964	64.2375	1.77721e-17	1.11964e-15	["ADCY3","ATAD2","BOP1","BRI3BP","C6orf136","CCDC86","CCND3","CCNE1","CDC45","CDC7","CDCA4","CDK2","CENPB","CENPL","CENPV","CHEK1","COLGALT1","CSTF2","DKC1","DNAJC9","DNMT1","DUT","DYNLL2","EXOSC2","EXOSC9","FANCE","FANCG","FEN1","GATAD2A","GEMIN4","GINS2","GINS3","GNL3","GRWD1","H2AFX","HN1","HNRNPAB","IFRD2","ILF3","IPO4","KNSTRN","LMNB2","LYAR","MCM2","MCM3","MCM4","MCM5","MCM6","MRPS2","MSH6"…		5	9964	2.5695	0.0358245	0.0786859	["ATAD2","CDCA4","MCM3","ORC1","TIPIN"]		26	9964	16.9587	0.00111443	0.00337658	["ATAD2","CDC45","CHEK1","DNAJC9","DSCC1","FAM213B","FANCE","FANCG","FEN1","GINS2","GMNN","MCM3","MCM4","MCM5","MCM6","MSH6","ORC1","POLE2","POLR3K","RFWD3","SAPCD2","SLBP","SUV39H1","TIPIN","TOMM40","UBE2T"]
GO:0006281	biological_process	DNA repair	The process of restoring DNA after damage. Genomes are subject to damage by chemical and physical agents in the environment (e.g. UV and ionizing radiations, chemical mutagens, fungal and bacterial toxins, etc.) and by free radicals or alkylating agents endogenously generated in metabolism. DNA is also damaged because of errors during its replication. A variety of different DNA repair pathways ha…	69.713		21	435	2.80443	6.07648e-13	1.91409e-11	["CDC45","CDC7","CDK2","CHEK1","FANCE","FANCG","FEN1","GINS2","H2AFX","MSH6","NTHL1","PARP2","POLA1","POLD1","POLD2","POLE","POLE2","RAD54L","RFWD3","UBE2T","XRCC3"]				0	1	1	[]		10	435	0.740368	1.70074e-09	2.10325e-08	["CDC45","CHEK1","FANCE","FANCG","FEN1","GINS2","MSH6","POLE2","RFWD3","UBE2T"]
GO:0006807	biological_process	nitrogen compound metabolic process	The chemical reactions and pathways involving organic or inorganic compounds that contain nitrogen, including (but not limited to) nitrogen fixation, nitrification, denitrification, assimilatory/dissimilatory nitrate reduction and the interconversion of nitrogenous organic matter and ammonium.	67.8582		71	5268	33.9626	2.69154e-12	7.63052e-11	["ADCY3","ATAD2","BOP1","CCND3","CCNE1","CDC45","CDC7","CDK2","CHEK1","CSTF2","DCTPP1","DKC1","DNMT1","DUT","EXOSC2","EXOSC9","FANCE","FANCG","FEN1","GATAD2A","GEMIN4","GINS2","GINS3","H2AFX","HNRNPAB","ILF3","MCM2","MCM3","MCM4","MCM5","MCM6","MSH6","NFIX","NTHL1","NUP35","NUP62","ORC1","PAICS","PARP2","PDXP","PHF5A","POLA1","POLD1","POLD2","POLE","POLE2","POLR3K","POP7","PRIM1","PRPF4","PTBP1",…		4	5268	1.3585	0.0213108	0.0504082	["ATAD2","MCM3","ORC1","TIPIN"]		24	5268	8.96611	6.51716e-08	6.36281e-07	["ATAD2","CDC45","CHEK1","DCTPP1","DSCC1","FANCE","FANCG","FEN1","GINS2","MCM3","MCM4","MCM5","MCM6","MSH6","ORC1","PAICS","POLE2","POLR3K","PRIM1","RFWD3","SLBP","SUV39H1","TIPIN","UBE2T"]
GO:0043229	cellular_component	intracellular organelle	Organized structure of distinctive morphology and function, occurring within the cell. Includes the nucleus, mitochondria, plastids, vacuoles, vesicles, ribosomes and the cytoskeleton. Excludes the plasma membrane.	62.6052		112	10896	70.246	3.02919e-16	1.56141e-14	["ADCY3","ATAD2","BOP1","BRI3BP","C6orf136","CCDC86","CCND3","CCNE1","CDC45","CDC7","CDCA4","CDK2","CENPB","CENPL","CENPV","CEP78","CHEK1","COLGALT1","CSTF2","DKC1","DNAJC9","DNMT1","DUT","DYNLL2","EXOSC2","EXOSC9","FANCE","FANCG","FEN1","GATAD2A","GEMIN4","GINS2","GINS3","GNL3","GRWD1","H2AFX","HAUS8","HN1","HNRNPAB","IFRD2","ILF3","IPO4","KNSTRN","LMNB2","LYAR","MCM2","MCM3","MCM4","MCM5","MCM6…				0	1	1	[]		28	10896	18.5449	0.000470568	0.00173283	["ATAD2","CDC45","CHEK1","DNAJC9","DSCC1","FAM213B","FANCE","FANCG","FEN1","GINS2","GMNN","GTSE1","MCM3","MCM4","MCM5","MCM6","MSH6","ORC1","POLE2","POLR3K","RASSF7","RFWD3","SAPCD2","SLBP","SUV39H1","TIPIN","TOMM40","UBE2T"]
GO:0044454	cellular_component	nuclear chromosome part	Any constituent part of a nuclear chromosome, a chromosome found in the nucleus of a eukaryotic cell.	58.7891		15	411	2.6497	6.59454e-08	1.18702e-06	["CDC45","GINS2","H2AFX","IPO4","MCM2","MCM3","MSH6","ORC1","POLA1","POLD1","POLD2","POLE","POLE2","SUV39H1","TIPIN"]		3	411	0.105988	9.16089e-05	0.00281697	["MCM3","ORC1","TIPIN"]		8	411	0.69952	3.32347e-07	2.93573e-06	["CDC45","GINS2","MCM3","MSH6","ORC1","POLE2","SUV39H1","TIPIN"]
GO:0042555	cellular_component	MCM complex	A hexameric protein complex required for the initiation and regulation of DNA replication.	56.4066		5	11	0.0709165	4.60253e-09	9.66532e-08	["MCM2","MCM3","MCM4","MCM5","MCM6"]				0	1	1	[]		4	11	0.018722	2.27475e-09	2.72236e-08	["MCM3","MCM4","MCM5","MCM6"]
GO:0006310	biological_process	DNA recombination	Any process in which a new genotype is formed by reassortment of genes resulting in gene combinations different from those that were present in the parents. In eukaryotes genetic recombination can occur by chromosome assortment, intrachromosomal recombination, or nonreciprocal interchromosomal recombination. Intrachromosomal recombination occurs by crossing over. In bacteria it may occur by genet…	54.2269		14	201	1.29584	4.69452e-11	1.20991e-09	["CDC45","CDC7","FEN1","GINS2","H2AFX","MSH6","POLA1","POLD1","POLD2","POLE","POLE2","PRIM1","RAD54L","XRCC3"]				0	1	1	[]		6	201	0.342101	1.01035e-06	8.32977e-06	["CDC45","FEN1","GINS2","MSH6","POLE2","PRIM1"]
GO:0044424	cellular_component	intracellular part	Any constituent part of the living contents of a cell; the matter contained within (but not including) the plasma membrane, usually taken to exclude large vacuoles and masses of secretory or ingested material. In eukaryotes it includes the nucleus and cytoplasm.	54.0888		119	13470	86.8405	5.64575e-13	1.82922e-11	["ADCY3","ATAD2","BOP1","BRI3BP","C6orf136","CCDC86","CCND3","CCNE1","CDC45","CDC7","CDCA4","CDK2","CENPB","CENPL","CENPV","CEP78","CGN","CHEK1","COLGALT1","CSTF2","DCTPP1","DKC1","DNAJC9","DNMT1","DUT","DYNLL2","EXOSC2","EXOSC9","FANCE","FANCG","FEN1","GATAD2A","GEMIN4","GINS2","GINS3","GNL3","GRWD1","H2AFX","HAUS8","HN1","HNRNPAB","IFRD2","ILF3","IPO4","KNSTRN","LMNB2","LYAR","MCM2","MCM3","MCM…				0	1	1	[]		32	13470	22.9259	9.2453e-05	0.000469864	["ATAD2","CDC45","CHEK1","DCTPP1","DNAJC9","DSCC1","FAM213B","FANCE","FANCG","FEN1","GINS2","GMNN","GTSE1","MCM3","MCM4","MCM5","MCM6","MSH6","ORC1","PAICS","POLE2","POLR3K","PRIM1","RASSF7","RFWD3","SAPCD2","SLBP","SUV39H1","TIPIN","TOMM40","UBE2T","ZMYND19"]
GO:0043227	cellular_component	membrane-bounded organelle	Organized structure of distinctive morphology and function, bounded by a single or double lipid bilayer membrane. Includes the nucleus, mitochondria, plastids, vacuoles, and vesicles. Excludes the plasma membrane.	53.5623		111	11194	72.1672	2.4068e-14	1.01086e-12	["ADCY3","ATAD2","BOP1","BRI3BP","C6orf136","CCDC86","CCND3","CCNE1","CDC45","CDC7","CDCA4","CDK2","CENPB","CENPL","CENPV","CHEK1","COLGALT1","CSTF2","DKC1","DNAJC9","DNMT1","DUT","DYNLL2","EXOSC2","EXOSC9","FANCE","FANCG","FEN1","GATAD2A","GEMIN4","GINS2","GINS3","GNL3","GRWD1","H2AFX","HN1","HNRNPAB","IFRD2","ILF3","IPO4","KNSTRN","LMNB2","LYAR","MCM2","MCM3","MCM4","MCM5","MCM6","MRPS2","MSH6"…				0	1	1	[]		27	11194	19.0521	0.00312384	0.00770396	["ATAD2","CDC45","CHEK1","DNAJC9","DSCC1","FAM213B","FANCE","FANCG","FEN1","GINS2","GMNN","MCM3","MCM4","MCM5","MCM6","MSH6","ORC1","PAICS","POLE2","POLR3K","RFWD3","SAPCD2","SLBP","SUV39H1","TIPIN","TOMM40","UBE2T"]
GO:0032508	biological_process	DNA duplex unwinding	The process in which interchain hydrogen bonds between two strands of DNA are broken or 'melted', generating a region of unpaired single strands.	53.1543		7	61	0.393264	1.27738e-07	2.22854e-06	["CDC45","GINS2","MCM2","MCM3","MCM4","MCM5","MCM6"]				0	1	1	[]		6	61	0.103822	7.80991e-10	1.15899e-08	["CDC45","GINS2","MCM3","MCM4","MCM5","MCM6"]
GO:0043228	cellular_component	non-membrane-bounded organelle	Organized structure of distinctive morphology and function, not bounded by a lipid bilayer membrane. Includes ribosomes, the cytoskeleton and chromosomes.	52.3424		55	3054	19.689	5.54874e-14	1.96634e-12	["BOP1","CCDC86","CCNE1","CDC45","CDC7","CDK2","CENPB","CENPL","CENPV","CEP78","CHEK1","DKC1","DYNLL2","EXOSC2","EXOSC9","FANCG","FEN1","GEMIN4","GNL3","GRWD1","H2AFX","HAUS8","HNRNPAB","ILF3","KNSTRN","LYAR","MCM2","MCM3","MRPS2","MSH6","NAT10","NIP7","NOP16","NUP35","NUP62","ORC1","PARP2","PDXP","PHF5A","POLA1","POLR3K","POP7","PTBP1","RABL6","RANBP1","RRP1B","SAPCD2","SIGMAR1","SKP2","SUV39H1"…				0	1	1	[]		12	3054	5.1979	0.00315634	0.00770396	["CDC45","CHEK1","FANCG","FEN1","GTSE1","MCM3","MSH6","ORC1","POLR3K","RASSF7","SAPCD2","SUV39H1"]
GO:0043232	cellular_component	intracellular non-membrane-bounded organelle	Organized structure of distinctive morphology and function, not bounded by a lipid bilayer membrane and occurring within the cell. Includes ribosomes, the cytoskeleton and chromosomes.	52.3424		55	3054	19.689	5.54874e-14	1.96634e-12	["BOP1","CCDC86","CCNE1","CDC45","CDC7","CDK2","CENPB","CENPL","CENPV","CEP78","CHEK1","DKC1","DYNLL2","EXOSC2","EXOSC9","FANCG","FEN1","GEMIN4","GNL3","GRWD1","H2AFX","HAUS8","HNRNPAB","ILF3","KNSTRN","LYAR","MCM2","MCM3","MRPS2","MSH6","NAT10","NIP7","NOP16","NUP35","NUP62","ORC1","PARP2","PDXP","PHF5A","POLA1","POLR3K","POP7","PTBP1","RABL6","RANBP1","RRP1B","SAPCD2","SIGMAR1","SKP2","SUV39H1"…				0	1	1	[]		12	3054	5.1979	0.00315634	0.00770396	["CDC45","CHEK1","FANCG","FEN1","GTSE1","MCM3","MSH6","ORC1","POLR3K","RASSF7","SAPCD2","SUV39H1"]
GO:0032392	biological_process	DNA geometric change	The process in which a transformation is induced in the geometry of a DNA double helix, resulting in a change in twist, writhe, or both, but with no change in linking number. Includes the unwinding of double-stranded DNA by helicases.	51.6549		7	66	0.425499	2.22031e-07	3.70269e-06	["CDC45","GINS2","MCM2","MCM3","MCM4","MCM5","MCM6"]				0	1	1	[]		6	66	0.112332	1.27035e-09	1.74556e-08	["CDC45","GINS2","MCM3","MCM4","MCM5","MCM6"]
GO:0003678	molecular_function	DNA helicase activity	Catalysis of the reaction: NTP + H2O = NDP + phosphate, to drive the unwinding of a DNA helix.	51.0891		7	68	0.438393	2.73456e-07	4.42999e-06	["CDC45","GINS2","MCM2","MCM3","MCM4","MCM5","MCM6"]				0	1	1	[]		6	68	0.115736	1.52668e-09	2.01748e-08	["CDC45","GINS2","MCM3","MCM4","MCM5","MCM6"]
GO:0071103	biological_process	DNA conformation change	A cellular process that results in a change in the spatial configuration of a DNA molecule. A conformation change can bend DNA, or alter the, twist, writhe, or linking number of a DNA molecule.	50.8472		8	113	0.728506	6.92073e-07	1.00617e-05	["CDC45","GINS2","MCM2","MCM3","MCM4","MCM5","MCM6","SUV39H1"]				0	1	1	[]		7	113	0.192326	7.13381e-10	1.10277e-08	["CDC45","GINS2","MCM3","MCM4","MCM5","MCM6","SUV39H1"]
GO:0032201	biological_process	telomere maintenance via semi-conservative replication	The process in which telomeric DNA is synthesized semi-conservatively by the conventional replication machinery and telomeric accessory factors as part of cell cycle DNA replication.	50.3784		7	23	0.14828	8.79089e-11	2.2153e-09	["FEN1","POLA1","POLD1","POLD2","POLE","POLE2","PRIM1"]				0	1	1	[]		3	23	0.0391459	7.77252e-06	5.76721e-05	["FEN1","POLE2","PRIM1"]
GO:0043226	cellular_component	organelle	Organized structure of distinctive morphology and function. Includes the nucleus, mitochondria, plastids, vacuoles, vesicles, ribosomes and the cytoskeleton, and prokaryotic structures such as anammoxosomes and pirellulosomes. Excludes the plasma membrane.	49.8651		113	12073	77.8341	8.71136e-13	2.59965e-11	["ADCY3","ATAD2","BOP1","BRI3BP","C6orf136","CCDC86","CCND3","CCNE1","CDC45","CDC7","CDCA4","CDK2","CENPB","CENPL","CENPV","CEP78","CHEK1","COLGALT1","CSTF2","DKC1","DNAJC9","DNMT1","DUT","DYNLL2","EXOSC2","EXOSC9","FANCE","FANCG","FEN1","GATAD2A","GEMIN4","GINS2","GINS3","GNL3","GRWD1","H2AFX","HAUS8","HN1","HNRNPAB","IFRD2","ILF3","IPO4","KNSTRN","LMNB2","LYAR","MCM2","MCM3","MCM4","MCM5","MCM6…				0	1	1	[]		29	12073	20.5482	0.00111946	0.00337658	["ATAD2","CDC45","CHEK1","DNAJC9","DSCC1","FAM213B","FANCE","FANCG","FEN1","GINS2","GMNN","GTSE1","MCM3","MCM4","MCM5","MCM6","MSH6","ORC1","PAICS","POLE2","POLR3K","RASSF7","RFWD3","SAPCD2","SLBP","SUV39H1","TIPIN","TOMM40","UBE2T"]
GO:0032991	cellular_component	macromolecular complex	A stable assembly of two or more macromolecules, i.e. proteins, nucleic acids, carbohydrates or lipids, in which the constituent parts function together.	49.2056		66	5087	32.7957	2.20864e-10	5.32893e-09	["BOP1","CCND3","CCNE1","CDC45","CDK2","CENPV","CGN","CHEK1","CSTF2","DKC1","DNMT1","DYNLL2","EXOSC2","EXOSC9","FANCE","FANCG","FEN1","GATAD2A","GEMIN4","GINS2","H2AFX","HAUS8","HNRNPAB","ILF3","IPO4","KNSTRN","LMNB2","MCM2","MCM3","MCM4","MCM5","MCM6","MRPS2","MSH6","NUP35","NUP62","NXT1","ORC1","PAGR1","PDSS1","PHF5A","POLA1","POLD1","POLD2","POLE","POLE2","POLR3K","POP7","PRIM1","PRPF4","RNPS1…				0	1	1	[]		21	5087	8.65805	6.9743e-06	5.28054e-05	["CDC45","CHEK1","DSCC1","FANCE","FANCG","FEN1","GINS2","GTSE1","MCM3","MCM4","MCM5","MCM6","MSH6","ORC1","POLE2","POLR3K","PRIM1","SLBP","SUV39H1","TIPIN","TOMM40"]
GO:0044260	biological_process	cellular macromolecule metabolic process	The chemical reactions and pathways involving macromolecules, any molecule of high relative molecular mass, the structure of which essentially comprises the multiple repetition of units derived, actually or conceptually, from molecules of low relative molecular mass, as carried out by individual cells.	48.3405		75	6576	42.3952	2.01642e-09	4.31438e-08	["ATAD2","BOP1","CCND3","CCNE1","CDC45","CDC7","CDK2","CHEK1","CSTF2","DKC1","DNMT1","DUT","EXOSC2","EXOSC9","FANCE","FANCG","FEN1","GATAD2A","GEMIN4","GINS2","GINS3","H2AFX","HNRNPAB","ILF3","MCM2","MCM3","MCM4","MCM5","MCM6","MRPS2","MSH6","NFIX","NTHL1","NTMT1","NUP35","NUP62","ORC1","PAGR1","PARP2","PDXP","PHF5A","POLA1","POLD1","POLD2","POLE","POLE2","POLR3K","POP7","PRIM1","PRPF4","PTBP1","…		4	6576	1.69581	0.048187	0.10219	["ATAD2","MCM3","ORC1","TIPIN"]		23	6576	11.1923	2.8877e-05	0.000172796	["ATAD2","CDC45","CHEK1","DSCC1","FANCE","FANCG","FEN1","GINS2","MCM3","MCM4","MCM5","MCM6","MSH6","ORC1","POLE2","POLR3K","PRIM1","RFWD3","SLBP","SUV39H1","TIPIN","TOMM40","UBE2T"]
GO:0016462	molecular_function	pyrophosphatase activity	Catalysis of the hydrolysis of a pyrophosphate bond between two phosphate groups, leaving one phosphate on each of the two fragments.	48.307		19	846	5.45412	2.01206e-06	2.5352e-05	["ATAD2","CDC45","CGN","DCTPP1","DUT","DYNLL2","GINS2","GNL3","MCM2","MCM3","MCM4","MCM5","MCM6","MSH6","PRIM1","RAD54L","TUBB (ENSG00000196230)","TUBB4B","XRCC3"]		2	846	0.218165	0.0174145	0.0441098	["ATAD2","MCM3"]		11	846	1.43989	8.19585e-08	7.78003e-07	["ATAD2","CDC45","DCTPP1","DSCC1","GINS2","MCM3","MCM4","MCM5","MCM6","MSH6","PRIM1"]
GO:0016818	molecular_function	hydrolase activity, acting on acid anhydrides, in phosphorus-containing anhydrides	Catalysis of the hydrolysis of any acid anhydride which contains phosphorus.	48.2159		19	848	5.46702	2.08297e-06	2.59571e-05	["ATAD2","CDC45","CGN","DCTPP1","DUT","DYNLL2","GINS2","GNL3","MCM2","MCM3","MCM4","MCM5","MCM6","MSH6","PRIM1","RAD54L","TUBB (ENSG00000196230)","TUBB4B","XRCC3"]		2	848	0.218681	0.0174933	0.0441098	["ATAD2","MCM3"]		11	848	1.44329	8.39471e-08	7.78003e-07	["ATAD2","CDC45","DCTPP1","DSCC1","GINS2","MCM3","MCM4","MCM5","MCM6","MSH6","PRIM1"]
GO:0016817	molecular_function	hydrolase activity, acting on acid anhydrides	Catalysis of the hydrolysis of any acid anhydride.	48.1251		19	850	5.47991	2.15615e-06	2.65769e-05	["ATAD2","CDC45","CGN","DCTPP1","DUT","DYNLL2","GINS2","GNL3","MCM2","MCM3","MCM4","MCM5","MCM6","MSH6","PRIM1","RAD54L","TUBB (ENSG00000196230)","TUBB4B","XRCC3"]		2	850	0.219196	0.0175722	0.0441098	["ATAD2","MCM3"]		11	850	1.4467	8.59787e-08	7.78003e-07	["ATAD2","CDC45","DCTPP1","DSCC1","GINS2","MCM3","MCM4","MCM5","MCM6","MSH6","PRIM1"]
GO:0000722	biological_process	telomere maintenance via recombination	Any recombinational process that contributes to the maintenance of proper telomeric length.	47.8351		7	27	0.174068	3.11705e-10	7.21374e-09	["FEN1","POLA1","POLD1","POLD2","POLE","POLE2","PRIM1"]				0	1	1	[]		3	27	0.0459539	1.27777e-05	9.11641e-05	["FEN1","POLE2","PRIM1"]
GO:0010833	biological_process	telomere maintenance via telomere lengthening	Any process that contributes to the maintenance of proper telomeric length and structure by affecting and monitoring the activity of telomeric proteins and lengthening the telomeric DNA.	47.1185		8	40	0.257878	1.5395e-10	3.79519e-09	["DKC1","FEN1","POLA1","POLD1","POLD2","POLE","POLE2","PRIM1"]				0	1	1	[]		3	40	0.0680798	4.25143e-05	0.000238982	["FEN1","POLE2","PRIM1"]
GO:0006312	biological_process	mitotic recombination	The exchange, reciprocal or nonreciprocal, of genetic material between one DNA molecule and a homologous region of DNA that occurs during mitotic cell cycles.	46.1933		7	30	0.193409	7.03231e-10	1.53358e-08	["FEN1","POLA1","POLD1","POLD2","POLE","POLE2","PRIM1"]				0	1	1	[]		3	30	0.0510599	1.76743e-05	0.000117092	["FEN1","POLE2","PRIM1"]
GO:0004386	molecular_function	helicase activity	Catalysis of the reaction: NTP + H2O = NDP + phosphate, to drive the unwinding of a DNA or RNA helix.	45.2733		9	172	1.10888	1.74785e-06	2.30473e-05	["CDC45","GINS2","MCM2","MCM3","MCM4","MCM5","MCM6","PRIM1","RAD54L"]				0	1	1	[]		7	172	0.292743	1.34545e-08	1.35724e-07	["CDC45","GINS2","MCM3","MCM4","MCM5","MCM6","PRIM1"]
GO:0003676	molecular_function	nucleic acid binding	Interacting selectively and non-covalently with any nucleic acid.	45.0399		59	3996	25.762	2.40077e-11	6.33132e-10	["BOP1","CCDC86","CDC45","CENPB","CSTF2","DKC1","DNMT1","DUT","EXOSC2","EXOSC9","FANCG","FEN1","GATAD2A","GNL3","GRWD1","H2AFX","HNRNPAB","ILF3","LYAR","MCM2","MCM3","MCM4","MCM5","MCM6","MSH6","NAT10","NFIX","NIP7","NOP16","NTHL1","ORC1","PARP2","PHF5A","POLA1","POLD1","POLD2","POLE","POLE2","POLR3K","POP7","PRPF4","PTBP1","RAD54L","RNPS1","RRP1B","SLBP","SNRNP40","SNRPB","SRSF2","STIP1","SUV39H…				0	1	1	[]		15	3996	6.80118	0.00115157	0.00344543	["CDC45","DSCC1","FANCG","FEN1","GMNN","MCM3","MCM4","MCM5","MCM6","MSH6","ORC1","POLE2","POLR3K","SLBP","SUV39H1"]
GO:1901363	molecular_function	heterocyclic compound binding	Interacting selectively and non-covalently with heterocyclic compound.	43.4645		72	5902	38.0499	2.58287e-10	6.10204e-09	["ADCY3","ATAD2","BOP1","CCDC86","CDC45","CDC7","CDK2","CENPB","CHEK1","CSTF2","DCTPP1","DKC1","DNMT1","DUT","EXOSC2","EXOSC9","FANCG","FEN1","GATAD2A","GNL3","GRWD1","H2AFX","HNRNPAB","ILF3","LYAR","MCM2","MCM3","MCM4","MCM5","MCM6","MSH6","NAT10","NFIX","NIP7","NOP16","NTHL1","ORC1","PAICS","PARP2","PHF5A","POLA1","POLD1","POLD2","POLE","POLE2","POLR3K","POP7","PRPF4","PTBP1","RABL6","RAD54L","…				0	1	1	[]		20	5902	10.0452	0.000318982	0.00125896	["ATAD2","CDC45","CHEK1","DCTPP1","DSCC1","FANCG","FEN1","GMNN","MCM3","MCM4","MCM5","MCM6","MSH6","ORC1","PAICS","POLE2","POLR3K","SLBP","SUV39H1","UBE2T"]
GO:0005730	cellular_component	nucleolus	A small, dense body one or more of which are present in the nucleus of eukaryotic cells. It is rich in RNA and protein, is not bounded by a limiting membrane, and is not seen during mitosis. Its prime function is the transcription of the nucleolar DNA into 45S ribosomal-precursor RNA, the processing of this RNA into 5.8S, 18S, and 28S components of ribosomal RNA, and the association of these comp…	42.7085		27	877	5.65398	8.97216e-12	2.48157e-10	["BOP1","CCDC86","DKC1","EXOSC2","EXOSC9","FANCG","FEN1","GEMIN4","GNL3","GRWD1","ILF3","LYAR","NAT10","NIP7","NOP16","ORC1","PARP2","PHF5A","POLA1","POLR3K","POP7","PTBP1","RABL6","RRP1B","SAPCD2","SKP2","URB2"]				0	1	1	[]		5	877	1.49265	0.0155082	0.0314401	["FANCG","FEN1","ORC1","POLR3K","SAPCD2"]
GO:0017111	molecular_function	nucleoside-triphosphatase activity	Catalysis of the reaction: a nucleoside triphosphate + H2O = nucleoside diphosphate + phosphate.	42.6121		17	806	5.19625	1.65906e-05	0.000165033	["ATAD2","CDC45","CGN","DYNLL2","GINS2","GNL3","MCM2","MCM3","MCM4","MCM5","MCM6","MSH6","PRIM1","RAD54L","TUBB (ENSG00000196230)","TUBB4B","XRCC3"]		2	806	0.20785	0.0158725	0.043112	["ATAD2","MCM3"]		10	806	1.37181	5.64919e-07	4.87407e-06	["ATAD2","CDC45","DSCC1","GINS2","MCM3","MCM4","MCM5","MCM6","MSH6","PRIM1"]
GO:0097159	molecular_function	organic cyclic compound binding	Interacting selectively and non-covalently with an organic cyclic compound, any molecular entity that contains carbon arranged in a cyclic molecular structure.	42.1056		72	5989	38.6108	5.33735e-10	1.21051e-08	["ADCY3","ATAD2","BOP1","CCDC86","CDC45","CDC7","CDK2","CENPB","CHEK1","CSTF2","DCTPP1","DKC1","DNMT1","DUT","EXOSC2","EXOSC9","FANCG","FEN1","GATAD2A","GNL3","GRWD1","H2AFX","HNRNPAB","ILF3","LYAR","MCM2","MCM3","MCM4","MCM5","MCM6","MSH6","NAT10","NFIX","NIP7","NOP16","NTHL1","ORC1","PAICS","PARP2","PHF5A","POLA1","POLD1","POLD2","POLE","POLE2","POLR3K","POP7","PRPF4","PTBP1","RABL6","RAD54L","…				0	1	1	[]		20	5989	10.1933	0.000395939	0.00149891	["ATAD2","CDC45","CHEK1","DCTPP1","DSCC1","FANCG","FEN1","GMNN","MCM3","MCM4","MCM5","MCM6","MSH6","ORC1","PAICS","POLE2","POLR3K","SLBP","SUV39H1","UBE2T"]
GO:0033554	biological_process	cellular response to stress	Any process that results in a change in state or activity of a cell (in terms of movement, secretion, enzyme production, gene expression, etc.) as a result of a stimulus indicating the organism is under stress. The stress is usually, but not necessarily, exogenous (e.g. temperature, humidity, ionizing radiation).	39.4157		27	1564	10.083	1.89598e-06	2.44323e-05	["CDC45","CDC7","CDK2","CHEK1","FANCE","FANCG","FEN1","GINS2","H2AFX","MSH6","NTHL1","NUP35","NUP62","PARP2","POLA1","POLD1","POLD2","POLE","POLE2","RAD54L","RFWD3","SUV39H1","TFDP1","TIPIN","TMEM109","UBE2T","XRCC3"]				0	1	1	[]		13	1564	2.66192	7.1923e-07	6.06442e-06	["CDC45","CHEK1","FANCE","FANCG","FEN1","GINS2","GTSE1","MSH6","POLE2","RFWD3","SUV39H1","TIPIN","UBE2T"]
GO:0000166	molecular_function	nucleotide binding	Interacting selectively and non-covalently with a nucleotide, any compound consisting of a nucleoside that is esterified with (ortho)phosphate or an oligophosphate at any hydroxyl group on the ribose or deoxyribose.	38.4793		37	2354	15.1761	1.42247e-07	2.4339e-06	["ADCY3","ATAD2","CDC7","CDK2","CHEK1","CSTF2","DCTPP1","DNMT1","DUT","GNL3","HNRNPAB","MCM2","MCM3","MCM4","MCM5","MCM6","MSH6","NAT10","ORC1","PAICS","POLA1","POLD1","POLE","PTBP1","RABL6","RAD54L","RNPS1","SEPHS1","SHPK","SRSF2","TRA2B","TRAP1","TUBB (ENSG00000196230)","TUBB4B","U2AF1","UBE2T","XRCC3"]		3	2354	0.607045	0.0147817	0.042333	["ATAD2","MCM3","ORC1"]		11	2354	4.0065	0.00124111	0.00361005	["ATAD2","CHEK1","DCTPP1","MCM3","MCM4","MCM5","MCM6","MSH6","ORC1","PAICS","UBE2T"]
GO:1901265	molecular_function	nucleoside phosphate binding	Interacting selectively and non-covalently with nucleoside phosphate.	38.4568		37	2355	15.1826	1.43802e-07	2.4339e-06	["ADCY3","ATAD2","CDC7","CDK2","CHEK1","CSTF2","DCTPP1","DNMT1","DUT","GNL3","HNRNPAB","MCM2","MCM3","MCM4","MCM5","MCM6","MSH6","NAT10","ORC1","PAICS","POLA1","POLD1","POLE","PTBP1","RABL6","RAD54L","RNPS1","SEPHS1","SHPK","SRSF2","TRA2B","TRAP1","TUBB (ENSG00000196230)","TUBB4B","U2AF1","UBE2T","XRCC3"]		3	2355	0.607303	0.0147993	0.042333	["ATAD2","MCM3","ORC1"]		11	2355	4.0082	0.00124551	0.00361005	["ATAD2","CHEK1","DCTPP1","MCM3","MCM4","MCM5","MCM6","MSH6","ORC1","PAICS","UBE2T"]
GO:0000723	biological_process	telomere maintenance	Any process that contributes to the maintenance of proper telomeric length and structure by affecting and monitoring the activity of telomeric proteins and the length of telomeric DNA. These processes includes those that shorten and lengthen the telomeric DNA sequences.	38.2205		8	69	0.44484	1.43223e-08	2.84939e-07	["DKC1","FEN1","POLA1","POLD1","POLD2","POLE","POLE2","PRIM1"]				0	1	1	[]		3	69	0.117438	0.000218002	0.000940452	["FEN1","POLE2","PRIM1"]
GO:0032200	biological_process	telomere organization	A process that is carried out at the cellular level which results in the assembly, arrangement of constituent parts, or disassembly of telomeres, terminal regions of a linear chromosome that include the telomeric DNA repeats and associated proteins.	37.7663		8	71	0.457734	1.8029e-08	3.52497e-07	["DKC1","FEN1","POLA1","POLD1","POLD2","POLE","POLE2","PRIM1"]				0	1	1	[]		3	71	0.120842	0.000237262	0.00100027	["FEN1","POLE2","PRIM1"]
GO:0003682	molecular_function	chromatin binding	Interacting selectively and non-covalently with chromatin, the network of fibers of DNA, protein, and sometimes RNA, that make up the chromosomes of the eukaryotic nucleus during interphase.	37.6988		13	518	3.33952	3.04531e-05	0.000265645	["ATAD2","CDC45","CENPB","DNMT1","MCM5","MSH6","NUP62","ORC1","POLA1","POLD1","POLE","SUV39H1","UBE2T"]		2	518	0.133581	0.0067524	0.0261942	["ATAD2","ORC1"]		7	518	0.881634	2.17995e-05	0.000137078	["ATAD2","CDC45","MCM5","MSH6","ORC1","SUV39H1","UBE2T"]
GO:0034645	biological_process	cellular macromolecule biosynthetic process	The chemical reactions and pathways resulting in the formation of a macromolecule, any molecule of high relative molecular mass, the structure of which essentially comprises the multiple repetition of units derived, actually or conceptually, from molecules of low relative molecular mass, carried out by individual cells.	37.1534		40	3168	20.424	1.10827e-05	0.000113223	["ATAD2","CDC45","CDC7","CDK2","CHEK1","CSTF2","DKC1","DNMT1","DUT","FEN1","GATAD2A","GINS2","GINS3","HNRNPAB","ILF3","MCM2","MCM3","MCM4","MCM5","MCM6","MRPS2","NFIX","NUP62","ORC1","PHF5A","POLA1","POLD1","POLD2","POLE","POLE2","POLR3K","PRIM1","RNPS1","SLBP","SNRPB","SRSF2","SUV39H1","TFDP1","TGIF2","U2AF1"]		3	3168	0.816958	0.0336088	0.0751615	["ATAD2","MCM3","ORC1"]		16	3168	5.39192	1.75634e-05	0.000117092	["ATAD2","CDC45","CHEK1","DSCC1","FEN1","GINS2","MCM3","MCM4","MCM5","MCM6","ORC1","POLE2","POLR3K","PRIM1","SLBP","SUV39H1"]
GO:0009059	biological_process	macromolecule biosynthetic process	The chemical reactions and pathways resulting in the formation of a macromolecule, any molecule of high relative molecular mass, the structure of which essentially comprises the multiple repetition of units derived, actually or conceptually, from molecules of low relative molecular mass.	36.726		42	3339	21.5264	6.56048e-06	7.2229e-05	["ATAD2","CCND3","CDC45","CDC7","CDK2","CHEK1","CSTF2","DKC1","DNMT1","DUT","FEN1","GATAD2A","GINS2","GINS3","HNRNPAB","ILF3","MCM2","MCM3","MCM4","MCM5","MCM6","MRPS2","NFIX","NUP35","NUP62","ORC1","PHF5A","POLA1","POLD1","POLD2","POLE","POLE2","POLR3K","PRIM1","RNPS1","SLBP","SNRPB","SRSF2","SUV39H1","TFDP1","TGIF2","U2AF1"]		3	3339	0.861055	0.0387674	0.083656	["ATAD2","MCM3","ORC1"]		16	3339	5.68296	3.45915e-05	0.000203706	["ATAD2","CDC45","CHEK1","DSCC1","FEN1","GINS2","MCM3","MCM4","MCM5","MCM6","ORC1","POLE2","POLR3K","PRIM1","SLBP","SUV39H1"]
GO:0044237	biological_process	cellular metabolic process	The chemical reactions and pathways by which individual cells transform chemical substances.	36.3812		83	8484	54.696	2.58359e-07	4.24608e-06	["ADCY3","ATAD2","BOP1","CCND3","CCNE1","CDC45","CDC7","CDK2","CHEK1","CSTF2","DCTPP1","DKC1","DNMT1","DUT","EXOSC2","EXOSC9","FANCE","FANCG","FEN1","GATAD2A","GEMIN4","GINS2","GINS3","H2AFX","HNRNPAB","ILF3","MCM2","MCM3","MCM4","MCM5","MCM6","MRPS2","MSH6","NFIX","NTHL1","NTMT1","NUP35","NUP62","ORC1","PAGR1","PAICS","PARP2","PDSS1","PDXP","PHF5A","POLA1","POLD1","POLD2","POLE","POLE2","POLR3K"…				0	1	1	[]		26	8484	14.4397	4.32449e-05	0.000239461	["ATAD2","CDC45","CHEK1","DCTPP1","DSCC1","FAM213B","FANCE","FANCG","FEN1","GINS2","MCM3","MCM4","MCM5","MCM6","MSH6","ORC1","PAICS","POLE2","POLR3K","PRIM1","RFWD3","SLBP","SUV39H1","TIPIN","TOMM40","UBE2T"]
GO:0043170	biological_process	macromolecule metabolic process	The chemical reactions and pathways involving macromolecules, any molecule of high relative molecular mass, the structure of which essentially comprises the multiple repetition of units derived, actually or conceptually, from molecules of low relative molecular mass.	36.2829		77	7337	47.3013	5.85014e-08	1.07001e-06	["ATAD2","BOP1","CCND3","CCNE1","CDC45","CDC7","CDK2","CHEK1","CSTF2","DKC1","DNMT1","DUT","EXOSC2","EXOSC9","FANCE","FANCG","FEN1","GATAD2A","GEMIN4","GINS2","GINS3","H2AFX","HNRNPAB","ILF3","MCM2","MCM3","MCM4","MCM5","MCM6","MRPS2","MSH6","NFIX","NTHL1","NTMT1","NUP35","NUP62","ORC1","PAGR1","PARP2","PDXP","PHF5A","POLA1","POLD1","POLD2","POLE","POLE2","POLR3K","POP7","PRIM1","PRPF4","PTBP1","…				0	1	1	[]		23	7337	12.4875	0.000204454	0.00089238	["ATAD2","CDC45","CHEK1","DSCC1","FANCE","FANCG","FEN1","GINS2","MCM3","MCM4","MCM5","MCM6","MSH6","ORC1","POLE2","POLR3K","PRIM1","RFWD3","SLBP","SUV39H1","TIPIN","TOMM40","UBE2T"]
GO:0034061	molecular_function	DNA polymerase activity	Catalysis of the reaction: deoxynucleoside triphosphate + DNA(n) = diphosphate + DNA(n+1); the synthesis of DNA from deoxyribonucleotide triphosphates in the presence of a nucleic acid template and a 3'hydroxyl group.	36.1797		7	40	0.257878	6.10549e-09	1.23636e-07	["DKC1","POLA1","POLD1","POLD2","POLE","POLE2","PRIM1"]				0	1	1	[]		2	40	0.0680798	0.00210426	0.0056571	["POLE2","PRIM1"]
GO:0000727	biological_process	double-strand break repair via break-induced replication	The error-free repair of a double-strand break in DNA in which the centromere-proximal end of a broken chromosome searches for a homologous region in an intact chromosome. DNA synthesis initiates from the 3' end of the invading DNA strand, using the intact chromosome as the template, and progresses to the end of the chromosome.	35.7325		3	4	0.0257878	1.04146e-06	1.49496e-05	["CDC45","CDC7","GINS2"]				0	1	1	[]		2	4	0.00680798	1.6819e-05	0.000115553	["CDC45","GINS2"]
GO:0043234	cellular_component	protein complex	A stable macromolecular complex composed (only) of two or more polypeptide subunits along with any covalently attached molecules (such as lipid anchors or oligosaccharide) or non-protein prosthetic groups (such as nucleotides or metal ions). Prosthetic group in this context refers to a tightly bound cofactor. The component polypeptide subunits may be identical.	34.4901		53	4384	28.2634	6.17434e-07	9.21276e-06	["BOP1","CCND3","CCNE1","CDC45","CDK2","CENPV","CGN","CSTF2","DNMT1","DYNLL2","EXOSC2","EXOSC9","FANCE","FANCG","FEN1","GATAD2A","GEMIN4","GINS2","H2AFX","HAUS8","HNRNPAB","IPO4","KNSTRN","LMNB2","MCM2","MCM3","MCM4","MCM5","MCM6","MSH6","NUP35","NUP62","NXT1","ORC1","PAGR1","PDSS1","POLA1","POLD1","POLD2","POLE","POLE2","POLR3K","PRIM1","RNPS1","SKP2","SNRPB","STIP1","SUV39H1","TFDP1","TOMM40","…				0	1	1	[]		18	4384	7.46155	6.71194e-05	0.000355733	["CDC45","DSCC1","FANCE","FANCG","FEN1","GINS2","GTSE1","MCM3","MCM4","MCM5","MCM6","MSH6","ORC1","POLE2","POLR3K","PRIM1","SUV39H1","TOMM40"]
GO:0006996	biological_process	organelle organization	A process that is carried out at the cellular level which results in the assembly, arrangement of constituent parts, or disassembly of an organelle within a cell. An organelle is an organized structure of distinctive morphology and function. Includes the nucleus, mitochondria, plastids, vacuoles, vesicles, ribosomes and the cytoskeleton. Excludes the plasma membrane.	34.232		36	2504	16.1432	1.94413e-06	2.47713e-05	["ADCY3","CDC45","CDK2","CENPV","CEP78","CGN","CHEK1","DKC1","DYNLL2","FANCG","FEN1","GINS2","HAUS8","KNSTRN","MCM2","MCM3","MCM4","MCM5","MCM6","MRPS2","MSH6","NIP7","NTMT1","PAGR1","POLA1","POLD1","POLD2","POLE","POLE2","PRIM1","RAD54L","RANBP1","SUV39H1","TIPIN","TUBB (ENSG00000196230)","TUBB4B"]				0	1	1	[]		14	2504	4.2618	2.54921e-05	0.000155042	["CDC45","CHEK1","FANCG","FEN1","GINS2","MCM3","MCM4","MCM5","MCM6","MSH6","POLE2","PRIM1","SUV39H1","TIPIN"]
GO:0044238	biological_process	primary metabolic process	The chemical reactions and pathways involving those compounds which are formed as a part of the normal anabolic and catabolic processes. These processes take place in most, if not all, cells of the organism.	33.66		82	8599	55.4374	1.28518e-06	1.75837e-05	["ADCY3","ATAD2","BOP1","CCND3","CCNE1","CDC45","CDC7","CDK2","CHEK1","CSTF2","DCTPP1","DKC1","DNMT1","DUT","EXOSC2","EXOSC9","FANCE","FANCG","FEN1","GATAD2A","GEMIN4","GINS2","GINS3","H2AFX","HNRNPAB","ILF3","MCM2","MCM3","MCM4","MCM5","MCM6","MRPS2","MSH6","NFIX","NTHL1","NTMT1","NUP35","NUP62","ORC1","PAGR1","PAICS","PARP2","PDSS1","PDXP","PHF5A","POLA1","POLD1","POLD2","POLE","POLE2","POLR3K"…				0	1	1	[]		26	8599	14.6355	5.73294e-05	0.000312783	["ATAD2","CDC45","CHEK1","DCTPP1","DSCC1","FAM213B","FANCE","FANCG","FEN1","GINS2","MCM3","MCM4","MCM5","MCM6","MSH6","ORC1","PAICS","POLE2","POLR3K","PRIM1","RFWD3","SLBP","SUV39H1","TIPIN","TOMM40","UBE2T"]
GO:0036094	molecular_function	small molecule binding	Interacting selectively and non-covalently with a small molecule, any low molecular weight, monomeric, non-encoded molecule.	33.612		38	2663	17.1682	1.07831e-06	1.5285e-05	["ADCY3","ATAD2","CDC7","CDK2","CHEK1","CSTF2","DCTPP1","DNMT1","DUT","GNL3","HNRNPAB","MCM2","MCM3","MCM4","MCM5","MCM6","MSH6","NAT10","ORC1","PAICS","POLA1","POLD1","POLE","PTBP1","RABL6","RAD54L","RNPS1","SEPHS1","SHMT1","SHPK","SRSF2","TRA2B","TRAP1","TUBB (ENSG00000196230)","TUBB4B","U2AF1","UBE2T","XRCC3"]		3	2663	0.68673	0.0208486	0.0502819	["ATAD2","MCM3","ORC1"]		11	2663	4.53242	0.00338821	0.00810983	["ATAD2","CHEK1","DCTPP1","MCM3","MCM4","MCM5","MCM6","MSH6","ORC1","PAICS","UBE2T"]
GO:0071704	biological_process	organic substance metabolic process	The chemical reactions and pathways involving an organic substance, any molecular entity containing carbon.	31.4457		83	8902	57.3908	2.90973e-06	3.43712e-05	["ADCY3","ATAD2","BOP1","CCND3","CCNE1","CDC45","CDC7","CDK2","CHEK1","CSTF2","DCTPP1","DKC1","DNMT1","DUT","EXOSC2","EXOSC9","FANCE","FANCG","FEN1","GATAD2A","GEMIN4","GINS2","GINS3","H2AFX","HNRNPAB","ILF3","MCM2","MCM3","MCM4","MCM5","MCM6","MRPS2","MSH6","NFIX","NTHL1","NTMT1","NUP35","NUP62","ORC1","PAGR1","PAICS","PARP2","PDSS1","PDXP","PHF5A","POLA1","POLD1","POLD2","POLE","POLE2","POLR3K"…				0	1	1	[]		26	8902	15.1512	0.000117501	0.00057267	["ATAD2","CDC45","CHEK1","DCTPP1","DSCC1","FAM213B","FANCE","FANCG","FEN1","GINS2","MCM3","MCM4","MCM5","MCM6","MSH6","ORC1","PAICS","POLE2","POLR3K","PRIM1","RFWD3","SLBP","SUV39H1","TIPIN","TOMM40","UBE2T"]
GO:0031570	biological_process	DNA integrity checkpoint	A cell cycle process that controls cell cycle progression in response to changes in DNA structure by monitoring the integrity of the DNA. The DNA integrity checkpoint begins with detection of DNA damage, defects in DNA structure or DNA replication, and progresses through signal transduction and ends with cell cycle effector processes.	31.3467		6	89	0.573779	2.38875e-05	0.000214987	["CDC45","CDK2","CHEK1","H2AFX","RFWD3","TIPIN"]				0	1	1	[]		4	89	0.151478	1.53301e-05	0.000107311	["CDC45","CHEK1","RFWD3","TIPIN"]
GO:0043566	molecular_function	structure-specific DNA binding	Interacting selectively and non-covalently with DNA of a specific structure or configuration e.g. triplex DNA binding or bent DNA binding.	31.0763		11	295	1.90185	3.34853e-06	3.83559e-05	["CDC45","DNMT1","FEN1","HNRNPAB","MCM4","MCM6","MSH6","NTHL1","POLA1","PTBP1","XRCC3"]				0	1	1	[]		5	295	0.502089	0.000131898	0.000619421	["CDC45","FEN1","MCM4","MCM6","MSH6"]
GO:0003677	molecular_function	DNA binding	Any molecular function by which a gene product interacts selectively and non-covalently with DNA (deoxyribonucleic acid).	30.6788		33	2466	15.8982	2.7205e-05	0.000241019	["CDC45","CENPB","DNMT1","FANCG","FEN1","GATAD2A","H2AFX","HNRNPAB","ILF3","MCM2","MCM3","MCM4","MCM5","MCM6","MSH6","NFIX","NTHL1","ORC1","PARP2","PHF5A","POLA1","POLD1","POLD2","POLE","POLE2","POLR3K","PTBP1","RAD54L","SUV39H1","TFDP1","TGIF2","TIGD5","XRCC3"]				0	1	1	[]		14	2466	4.19712	2.13845e-05	0.000136787	["CDC45","DSCC1","FANCG","FEN1","GMNN","MCM3","MCM4","MCM5","MCM6","MSH6","ORC1","POLE2","POLR3K","SUV39H1"]
GO:0005524	molecular_function	ATP binding	Interacting selectively and non-covalently with ATP, adenosine 5'-triphosphate, a universally important coenzyme and enzyme regulator.	30.6671		20	1481	9.54794	0.00124775	0.00615195	["ADCY3","ATAD2","CDC7","CDK2","CHEK1","MCM2","MCM3","MCM4","MCM5","MCM6","MSH6","NAT10","ORC1","PAICS","RAD54L","SEPHS1","SHPK","TRAP1","UBE2T","XRCC3"]		3	1481	0.381918	0.00395502	0.0218499	["ATAD2","MCM3","ORC1"]		10	1481	2.52066	0.000118856	0.00057267	["ATAD2","CHEK1","MCM3","MCM4","MCM5","MCM6","MSH6","ORC1","PAICS","UBE2T"]
GO:0044451	cellular_component	nucleoplasm part	Any constituent part of the nucleoplasm, that part of the nuclear content other than the chromosomes or the nucleolus.	30.5801		18	702	4.52576	5.88592e-07	8.89951e-06	["CDC45","CDK2","CSTF2","DKC1","FANCE","FANCG","GATAD2A","GEMIN4","GINS2","NXT1","PAGR1","PHF5A","POLR3K","PRPF4","RFWD3","RNPS1","SRSF2","U2AF1"]				0	1	1	[]		6	702	1.1948	0.00105845	0.00329989	["CDC45","FANCE","FANCG","GINS2","POLR3K","RFWD3"]
GO:0031261	cellular_component	DNA replication preinitiation complex	A protein-DNA complex assembled at eukaryotic DNA replication origins immediately prior to the initiation of DNA replication. The preinitiation complex is formed by the assembly of additional proteins onto an existing prereplicative complex. In budding yeast, the additional proteins include Cdc45p, Sld2p, Sld3p, Dpb11p, DNA polymerases, and others; in fission yeast the GINS complex is present.	29.845		2	3	0.0193409	0.000123175	0.000937455	["CDC45","GINS2"]				0	1	1	[]		2	3	0.00510599	8.41848e-06	6.12403e-05	["CDC45","GINS2"]
GO:0032559	molecular_function	adenyl ribonucleotide binding	Interacting selectively and non-covalently with an adenyl ribonucleotide, any compound consisting of adenosine esterified with (ortho)phosphate or an oligophosphate at any hydroxyl group on the ribose moiety.	29.7099		20	1524	9.82516	0.00175838	0.0079127	["ADCY3","ATAD2","CDC7","CDK2","CHEK1","MCM2","MCM3","MCM4","MCM5","MCM6","MSH6","NAT10","ORC1","PAICS","RAD54L","SEPHS1","SHPK","TRAP1","UBE2T","XRCC3"]		3	1524	0.393006	0.00429473	0.0218499	["ATAD2","MCM3","ORC1"]		10	1524	2.59384	0.000150791	0.00069227	["ATAD2","CHEK1","MCM3","MCM4","MCM5","MCM6","MSH6","ORC1","PAICS","UBE2T"]
GO:0030554	molecular_function	adenyl nucleotide binding	Interacting selectively and non-covalently with adenyl nucleotides, any compound consisting of adenosine esterified with (ortho)phosphate.	29.5578		20	1531	9.87029	0.00185645	0.00825576	["ADCY3","ATAD2","CDC7","CDK2","CHEK1","MCM2","MCM3","MCM4","MCM5","MCM6","MSH6","NAT10","ORC1","PAICS","RAD54L","SEPHS1","SHPK","TRAP1","UBE2T","XRCC3"]		3	1531	0.394811	0.00435173	0.0218499	["ATAD2","MCM3","ORC1"]		10	1531	2.60576	0.000156626	0.000708636	["ATAD2","CHEK1","MCM3","MCM4","MCM5","MCM6","MSH6","ORC1","PAICS","UBE2T"]
GO:0010564	biological_process	regulation of cell cycle process	Any process that modulates a cellular process that is involved in the progression of biochemical and morphological phases and events that occur in a cell during successive cell replication or nuclear replication events.	29.5236		11	536	3.45557	0.000705281	0.00386371	["CDC45","CDC7","CDK2","CENPV","CHEK1","ORC1","PDXP","RANBP1","RFWD3","TIPIN","XRCC3"]		2	536	0.138223	0.00721671	0.0261942	["ORC1","TIPIN"]		6	536	0.91227	0.00025457	0.00101554	["CDC45","CHEK1","GTSE1","ORC1","RFWD3","TIPIN"]
GO:0001882	molecular_function	nucleoside binding	Interacting selectively and non-covalently with a nucleoside, a compound consisting of a purine or pyrimidine nitrogenous base linked either to ribose or deoxyribose.	29.3832		25	1846	11.9011	0.000269812	0.00174838	["ADCY3","ATAD2","CDC7","CDK2","CHEK1","GNL3","MCM2","MCM3","MCM4","MCM5","MCM6","MSH6","NAT10","ORC1","PAICS","POLA1","RABL6","RAD54L","SEPHS1","SHPK","TRAP1","TUBB (ENSG00000196230)","TUBB4B","UBE2T","XRCC3"]		3	1846	0.476043	0.00743548	0.0261942	["ATAD2","MCM3","ORC1"]		10	1846	3.14188	0.000711872	0.00242298	["ATAD2","CHEK1","MCM3","MCM4","MCM5","MCM6","MSH6","ORC1","PAICS","UBE2T"]
GO:0016779	molecular_function	nucleotidyltransferase activity	Catalysis of the transfer of a nucleotidyl group to a reactant.	28.8912		8	126	0.812316	1.58412e-06	2.1134e-05	["DKC1","POLA1","POLD1","POLD2","POLE","POLE2","POLR3K","PRIM1"]				0	1	1	[]		3	126	0.214451	0.0012679	0.00364644	["POLE2","POLR3K","PRIM1"]
GO:0003688	molecular_function	DNA replication origin binding	Interacting selectively and non-covalently with the DNA replication origin, a unique DNA sequence of a replicon at which DNA replication is initiated and proceeds bidirectionally or unidirectionally.	28.797		3	9	0.0580226	2.13598e-05	0.000200801	["CDC45","MCM2","MCM5"]				0	1	1	[]		2	9	0.015318	0.000100378	0.000496534	["CDC45","MCM5"]
GO:0006268	biological_process	DNA unwinding involved in DNA replication	The process in which interchain hydrogen bonds between two strands of DNA are broken or 'melted', generating unpaired template strands for DNA replication.	28.797		3	9	0.0580226	2.13598e-05	0.000200801	["MCM2","MCM4","MCM6"]				0	1	1	[]		2	9	0.015318	0.000100378	0.000496534	["MCM4","MCM6"]
GO:0017076	molecular_function	purine nucleotide binding	Interacting selectively and non-covalently with purine nucleotides, any compound consisting of a purine nucleoside esterified with (ortho)phosphate.	28.7602		25	1877	12.1009	0.00034759	0.00218982	["ADCY3","ATAD2","CDC7","CDK2","CHEK1","GNL3","MCM2","MCM3","MCM4","MCM5","MCM6","MSH6","NAT10","ORC1","PAICS","POLA1","RABL6","RAD54L","SEPHS1","SHPK","TRAP1","TUBB (ENSG00000196230)","TUBB4B","UBE2T","XRCC3"]		3	1877	0.484037	0.00779654	0.0261942	["ATAD2","MCM3","ORC1"]		10	1877	3.19465	0.00081159	0.00269991	["ATAD2","CHEK1","MCM3","MCM4","MCM5","MCM6","MSH6","ORC1","PAICS","UBE2T"]
GO:0051716	biological_process	cellular response to stimulus	Any process that results in a change in state or activity of a cell (in terms of movement, secretion, enzyme production, gene expression, etc.) as a result of a stimulus. The process begins with detection of the stimulus by a cell and ends with a change in state or activity or the cell.	28.755		37	2755	17.7614	6.70313e-06	7.30899e-05	["ADCY3","CCNE1","CDC45","CDC7","CDK2","CHEK1","CSTF2","DNMT1","FANCE","FANCG","FEN1","GINS2","H2AFX","HNRNPAB","MCM2","MSH6","NTHL1","NUP35","NUP62","PARP2","PDXP","POLA1","POLD1","POLD2","POLE","POLE2","RAD54L","RANBP1","RFWD3","SHPK","SKP2","SUV39H1","TFDP1","TIPIN","TMEM109","UBE2T","XRCC3"]				0	1	1	[]		13	2755	4.689	0.000329307	0.00127263	["CDC45","CHEK1","FANCE","FANCG","FEN1","GINS2","GTSE1","MSH6","POLE2","RFWD3","SUV39H1","TIPIN","UBE2T"]
GO:0035639	molecular_function	purine ribonucleoside triphosphate binding	Interacting selectively and non-covalently with a purine ribonucleoside triphosphate, a compound consisting of a purine base linked to a ribose sugar esterified with triphosphate on the sugar.	28.6463		24	1818	11.7206	0.000530035	0.00314691	["ADCY3","ATAD2","CDC7","CDK2","CHEK1","GNL3","MCM2","MCM3","MCM4","MCM5","MCM6","MSH6","NAT10","ORC1","PAICS","RABL6","RAD54L","SEPHS1","SHPK","TRAP1","TUBB (ENSG00000196230)","TUBB4B","UBE2T","XRCC3"]		3	1818	0.468823	0.00711855	0.0261942	["ATAD2","MCM3","ORC1"]		10	1818	3.09423	0.000630821	0.00223478	["ATAD2","CHEK1","MCM3","MCM4","MCM5","MCM6","MSH6","ORC1","PAICS","UBE2T"]
GO:0051301	biological_process	cell division	The process resulting in division and partitioning of components of a cell to form more cells; may or may not be accompanied by the physical separation of a cell into distinct, individually membrane-bounded daughter cells.	28.5611		12	418	2.69483	1.68892e-05	0.000166543	["CCND3","CCNE1","CDC45","CDC7","CDCA4","CDK2","CENPV","HAUS8","KNSTRN","MCM5","TIPIN","TUBB (ENSG00000196230)"]		2	418	0.107793	0.00444104	0.0218499	["CDCA4","TIPIN"]		3	418	0.711434	0.0336624	0.0647086	["CDC45","MCM5","TIPIN"]
GO:0032550	molecular_function	purine ribonucleoside binding	Interacting selectively and non-covalently with a purine ribonucleoside, a compound consisting of a purine base linked to ribose.	28.3683		24	1832	11.8108	0.000591724	0.00342709	["ADCY3","ATAD2","CDC7","CDK2","CHEK1","GNL3","MCM2","MCM3","MCM4","MCM5","MCM6","MSH6","NAT10","ORC1","PAICS","RABL6","RAD54L","SEPHS1","SHPK","TRAP1","TUBB (ENSG00000196230)","TUBB4B","UBE2T","XRCC3"]		3	1832	0.472433	0.00727593	0.0261942	["ATAD2","MCM3","ORC1"]		10	1832	3.11806	0.000670322	0.00234273	["ATAD2","CHEK1","MCM3","MCM4","MCM5","MCM6","MSH6","ORC1","PAICS","UBE2T"]
GO:0001883	molecular_function	purine nucleoside binding	Interacting selectively and non-covalently with a purine nucleoside, a compound consisting of a purine base linked either to ribose or deoxyribose.	28.3091		24	1835	11.8302	0.000605735	0.00342709	["ADCY3","ATAD2","CDC7","CDK2","CHEK1","GNL3","MCM2","MCM3","MCM4","MCM5","MCM6","MSH6","NAT10","ORC1","PAICS","RABL6","RAD54L","SEPHS1","SHPK","TRAP1","TUBB (ENSG00000196230)","TUBB4B","UBE2T","XRCC3"]		3	1835	0.473206	0.00730993	0.0261942	["ATAD2","MCM3","ORC1"]		10	1835	3.12316	0.00067905	0.00234273	["ATAD2","CHEK1","MCM3","MCM4","MCM5","MCM6","MSH6","ORC1","PAICS","UBE2T"]
GO:0032549	molecular_function	ribonucleoside binding	Interacting selectively and non-covalently with a ribonucleoside, a compound consisting of a purine or pyrimidine nitrogenous base linked to ribose.	28.2895		24	1836	11.8366	0.00061047	0.00342709	["ADCY3","ATAD2","CDC7","CDK2","CHEK1","GNL3","MCM2","MCM3","MCM4","MCM5","MCM6","MSH6","NAT10","ORC1","PAICS","RABL6","RAD54L","SEPHS1","SHPK","TRAP1","TUBB (ENSG00000196230)","TUBB4B","UBE2T","XRCC3"]		3	1836	0.473464	0.00732129	0.0261942	["ATAD2","MCM3","ORC1"]		10	1836	3.12486	0.000681981	0.00234273	["ATAD2","CHEK1","MCM3","MCM4","MCM5","MCM6","MSH6","ORC1","PAICS","UBE2T"]
GO:0008152	biological_process	metabolic process	The chemical reactions and pathways, including anabolism and catabolism, by which living organisms transform chemical substances. Metabolic processes typically transform small molecules, but also include macromolecular processes such as DNA repair and replication, and protein synthesis and degradation.	28.2056		90	10017	64.5791	2.61724e-06	3.15739e-05	["ADCY3","ATAD2","BOP1","CCND3","CCNE1","CDC45","CDC7","CDK2","CENPV","CGN","CHEK1","COLGALT1","CSTF2","DCTPP1","DKC1","DNMT1","DUT","DYNLL2","EXOSC2","EXOSC9","FANCE","FANCG","FEN1","GATAD2A","GEMIN4","GINS2","GINS3","GNL3","H2AFX","HNRNPAB","ILF3","MCM2","MCM3","MCM4","MCM5","MCM6","MRPS2","MSH6","NAT10","NFIX","NTHL1","NTMT1","NUP35","NUP62","ORC1","PAGR1","PAICS","PARP2","PDSS1","PDXP","PHF5A…				0	1	1	[]		26	10017	17.0489	0.00123435	0.00361005	["ATAD2","CDC45","CHEK1","DCTPP1","DSCC1","FAM213B","FANCE","FANCG","FEN1","GINS2","MCM3","MCM4","MCM5","MCM6","MSH6","ORC1","PAICS","POLE2","POLR3K","PRIM1","RFWD3","SLBP","SUV39H1","TIPIN","TOMM40","UBE2T"]
GO:0006302	biological_process	double-strand break repair	The repair of double-strand breaks in DNA via homologous and nonhomologous mechanisms to reform a continuous DNA helix.	27.9676		8	134	0.863892	2.51779e-06	3.07008e-05	["CDC45","CDC7","FEN1","GINS2","H2AFX","POLA1","RAD54L","XRCC3"]				0	1	1	[]		3	134	0.228067	0.0015132	0.00425302	["CDC45","FEN1","GINS2"]
GO:0032555	molecular_function	purine ribonucleotide binding	Interacting selectively and non-covalently with a purine ribonucleotide, any compound consisting of a purine ribonucleoside that is esterified with (ortho)phosphate or an oligophosphate at any hydroxyl group on the ribose moiety.	27.6872		24	1867	12.0365	0.000774321	0.00418133	["ADCY3","ATAD2","CDC7","CDK2","CHEK1","GNL3","MCM2","MCM3","MCM4","MCM5","MCM6","MSH6","NAT10","ORC1","PAICS","RABL6","RAD54L","SEPHS1","SHPK","TRAP1","TUBB (ENSG00000196230)","TUBB4B","UBE2T","XRCC3"]		3	1867	0.481459	0.00767889	0.0261942	["ATAD2","MCM3","ORC1"]		10	1867	3.17763	0.000778224	0.00262474	["ATAD2","CHEK1","MCM3","MCM4","MCM5","MCM6","MSH6","ORC1","PAICS","UBE2T"]
GO:0044822	molecular_function	poly(A) RNA binding	Interacting non-covalently with a poly(A) RNA, a RNA molecule which has a tail of adenine bases.	27.5335		27	1168	7.53004	5.14755e-09	1.06133e-07	["BOP1","CCDC86","CSTF2","DKC1","DUT","EXOSC9","GNL3","GRWD1","HNRNPAB","ILF3","LYAR","NAT10","NIP7","NOP16","PHF5A","POP7","PTBP1","RNPS1","RRP1B","SLBP","SNRNP40","SNRPB","SRSF2","STIP1","TRA2B","TRAP1","U2AF1"]				0	1	1	[]				0	1	1	[]
GO:0032553	molecular_function	ribonucleotide binding	Interacting selectively and non-covalently with a ribonucleotide, any compound consisting of a ribonucleoside that is esterified with (ortho)phosphate or an oligophosphate at any hydroxyl group on the ribose moiety.	27.3634		24	1884	12.1461	0.000879582	0.00468284	["ADCY3","ATAD2","CDC7","CDK2","CHEK1","GNL3","MCM2","MCM3","MCM4","MCM5","MCM6","MSH6","NAT10","ORC1","PAICS","RABL6","RAD54L","SEPHS1","SHPK","TRAP1","TUBB (ENSG00000196230)","TUBB4B","UBE2T","XRCC3"]		3	1884	0.485842	0.00787956	0.0261942	["ATAD2","MCM3","ORC1"]		10	1884	3.20656	0.00083565	0.00271953	["ATAD2","CHEK1","MCM3","MCM4","MCM5","MCM6","MSH6","ORC1","PAICS","UBE2T"]
GO:0044249	biological_process	cellular biosynthetic process	The chemical reactions and pathways resulting in the formation of substances, carried out by individual cells.	27.1651		45	4210	27.1417	0.000175305	0.00128255	["ADCY3","ATAD2","CDC45","CDC7","CDK2","CHEK1","CSTF2","DKC1","DNMT1","DUT","FEN1","GATAD2A","GINS2","GINS3","HNRNPAB","ILF3","MCM2","MCM3","MCM4","MCM5","MCM6","MRPS2","NFIX","NUP35","NUP62","ORC1","PAICS","PDSS1","PHF5A","POLA1","POLD1","POLD2","POLE","POLE2","POLR3K","PRIM1","RNPS1","SHMT1","SLBP","SNRPB","SRSF2","SUV39H1","TFDP1","TGIF2","U2AF1"]				0	1	1	[]		18	4210	7.1654	3.7905e-05	0.000219731	["ATAD2","CDC45","CHEK1","DSCC1","FAM213B","FEN1","GINS2","MCM3","MCM4","MCM5","MCM6","ORC1","PAICS","POLE2","POLR3K","PRIM1","SLBP","SUV39H1"]
GO:0003684	molecular_function	damaged DNA binding	Interacting selectively and non-covalently with damaged DNA.	27.1061		5	61	0.393264	4.57999e-05	0.000373648	["FANCG","FEN1","H2AFX","MSH6","POLD1"]				0	1	1	[]		3	61	0.103822	0.000151143	0.00069227	["FANCG","FEN1","MSH6"]
GO:0003824	molecular_function	catalytic activity	Catalysis of a biochemical reaction at physiological temperatures. In biologically catalyzed reactions, the reactants are known as substrates, and the catalysts are naturally occurring macromolecular substances known as enzymes. Enzymes possess specific binding sites for substrates, and are usually composed wholly or largely of protein, but RNA that has catalytic activity (ribozyme) is often also…	26.802		58	5710	36.8121	4.39126e-05	0.000360847	["ADCY3","ATAD2","CCND3","CCNE1","CDC45","CDC7","CDK2","CENPV","CGN","CHEK1","COLGALT1","DCTPP1","DKC1","DNMT1","DUT","DYNLL2","EXOSC2","EXOSC9","FEN1","GINS2","GNL3","MCM2","MCM3","MCM4","MCM5","MCM6","MSH6","NAT10","NTHL1","NTMT1","PAICS","PARP2","PDSS1","PDXP","POLA1","POLD1","POLD2","POLE","POLE2","POLR3K","POP7","PRIM1","PTBP1","RAD54L","RFWD3","RNF126","SEPHS1","SHMT1","SHPK","SKP2","SUV39H…				0	1	1	[]		20	5710	9.7184	0.000194627	0.000859602	["ATAD2","CDC45","CHEK1","DCTPP1","DSCC1","FAM213B","FEN1","GINS2","MCM3","MCM4","MCM5","MCM6","MSH6","PAICS","POLE2","POLR3K","PRIM1","RFWD3","SUV39H1","UBE2T"]
GO:0044464	cellular_component	cell part	Any constituent part of a cell, the basic structural and functional unit of all organisms.	26.469		120	15783	101.752	1.12612e-06	1.57657e-05	["ADCY3","ATAD2","BOP1","BRI3BP","C6orf136","CCDC86","CCND3","CCNE1","CDC45","CDC7","CDCA4","CDK2","CENPB","CENPL","CENPV","CEP78","CGN","CHEK1","COLGALT1","CSTF2","DCTPP1","DKC1","DNAJC9","DNMT1","DUT","DYNLL2","EXOSC2","EXOSC9","FANCE","FANCG","FEN1","GATAD2A","GEMIN4","GINS2","GINS3","GNL3","GRWD1","H2AFX","HAUS8","HN1","HNRNPAB","IFRD2","ILF3","IPO4","KNSTRN","LMNB2","LYAR","MCM2","MCM3","MCM…				0	1	1	[]		32	15783	26.8626	0.00955958	0.0205006	["ATAD2","CDC45","CHEK1","DCTPP1","DNAJC9","DSCC1","FAM213B","FANCE","FANCG","FEN1","GINS2","GMNN","GTSE1","MCM3","MCM4","MCM5","MCM6","MSH6","ORC1","PAICS","POLE2","POLR3K","PRIM1","RASSF7","RFWD3","SAPCD2","SLBP","SUV39H1","TIPIN","TOMM40","UBE2T","ZMYND19"]
GO:1901576	biological_process	organic substance biosynthetic process	The chemical reactions and pathways resulting in the formation of an organic substance, any molecular entity containing carbon.	26.3862		46	4353	28.0636	0.000187641	0.001364	["ADCY3","ATAD2","CCND3","CDC45","CDC7","CDK2","CHEK1","CSTF2","DKC1","DNMT1","DUT","FEN1","GATAD2A","GINS2","GINS3","HNRNPAB","ILF3","MCM2","MCM3","MCM4","MCM5","MCM6","MRPS2","NFIX","NUP35","NUP62","ORC1","PAICS","PDSS1","PHF5A","POLA1","POLD1","POLD2","POLE","POLE2","POLR3K","PRIM1","RNPS1","SHMT1","SLBP","SNRPB","SRSF2","SUV39H1","TFDP1","TGIF2","U2AF1"]				0	1	1	[]		18	4353	7.40879	6.07604e-05	0.000326697	["ATAD2","CDC45","CHEK1","DSCC1","FAM213B","FEN1","GINS2","MCM3","MCM4","MCM5","MCM6","ORC1","PAICS","POLE2","POLR3K","PRIM1","SLBP","SUV39H1"]
GO:0071840	biological_process	cellular component organization or biogenesis	A process that results in the biosynthesis of constituent macromolecules, assembly, arrangement of constituent parts, or disassembly of a cellular component.	26.3801		55	4888	31.5127	3.51926e-06	3.99084e-05	["ADCY3","BOP1","CDC45","CDK2","CENPL","CENPV","CEP78","CGN","CHEK1","COLGALT1","DCTPP1","DKC1","DNMT1","DUT","DYNLL2","FANCG","FEN1","GEMIN4","GINS2","GNL3","H2AFX","HAUS8","HNRNPAB","IPO4","KNSTRN","MCM2","MCM3","MCM4","MCM5","MCM6","MRPS2","MSH6","NIP7","NOP16","NTMT1","NUP35","NUP62","PAGR1","PDSS1","PDXP","POLA1","POLD1","POLD2","POLE","POLE2","PRIM1","PSMG1","RAD54L","RANBP1","SHMT1","SNRPB…				0	1	1	[]		16	4888	8.31936	0.00325355	0.00787736	["CDC45","CHEK1","DCTPP1","FANCG","FEN1","GINS2","GMNN","MCM3","MCM4","MCM5","MCM6","MSH6","POLE2","PRIM1","SUV39H1","TIPIN"]
GO:0097367	molecular_function	carbohydrate derivative binding	Interacting selectively and non-covalently with a carbohydrate derivative.	26.3223		27	2257	14.5508	0.00104083	0.00536499	["ADCY3","ATAD2","CDC7","CDK2","CHEK1","DCTPP1","DUT","GNL3","MCM2","MCM3","MCM4","MCM5","MCM6","MSH6","NAT10","ORC1","PAICS","POLA1","RABL6","RAD54L","SEPHS1","SHPK","TRAP1","TUBB (ENSG00000196230)","TUBB4B","UBE2T","XRCC3"]		3	2257	0.582031	0.013135	0.039405	["ATAD2","MCM3","ORC1"]		11	2257	3.8414	0.000871759	0.00280897	["ATAD2","CHEK1","DCTPP1","MCM3","MCM4","MCM5","MCM6","MSH6","ORC1","PAICS","UBE2T"]
GO:0006261	biological_process	DNA-dependent DNA replication	A DNA replication process that uses parental DNA as a template for the DNA-dependent DNA polymerases that synthesize the new strands.	25.8322		5	42	0.270772	7.22164e-06	7.79937e-05	["POLA1","POLD1","POLD2","POLE2","SLBP"]				0	1	1	[]		2	42	0.0714838	0.00231785	0.00605578	["POLE2","SLBP"]
GO:0000785	cellular_component	chromatin	The ordered and organized complex of DNA, protein, and sometimes RNA, that forms the chromosome.	25.8114		10	338	2.17907	6.838e-05	0.000531116	["CHEK1","DNMT1","H2AFX","IPO4","MCM2","MSH6","POLA1","RRP1B","SUV39H1","TIPIN"]				0	1	1	[]		5	338	0.575275	0.000248345	0.00101554	["CHEK1","DSCC1","MSH6","SUV39H1","TIPIN"]
GO:0006353	biological_process	DNA-templated transcription, termination	The cellular process that completes DNA-templated transcription; the formation of phosphodiester bonds ceases, the RNA-DNA hybrid dissociates, and RNA polymerase releases the DNA.	25.6337		7	90	0.580226	1.87451e-06	2.44323e-05	["CSTF2","POLR3K","RNPS1","SLBP","SNRPB","SRSF2","U2AF1"]				0	1	1	[]		2	90	0.15318	0.0102468	0.021848	["POLR3K","SLBP"]
GO:0000083	biological_process	regulation of transcription involved in G1/S transition of mitotic cell cycle	Any process that regulates transcription such that the target genes are involved in the transition between G1 and S phase of the mitotic cell cycle.	25.6029		4	26	0.167621	2.20498e-05	0.000203288	["CCNE1","CDC45","ORC1","POLA1"]				0	1	1	[]		2	26	0.0442519	0.000889926	0.0028219	["CDC45","ORC1"]
GO:0003723	molecular_function	RNA binding	Interacting selectively and non-covalently with an RNA molecule or a portion thereof.	25.5081		31	1605	10.3474	2.09555e-08	4.02773e-07	["BOP1","CCDC86","CSTF2","DKC1","DNMT1","DUT","EXOSC2","EXOSC9","GNL3","GRWD1","HNRNPAB","ILF3","LYAR","NAT10","NIP7","NOP16","PHF5A","POP7","PRPF4","PTBP1","RNPS1","RRP1B","SLBP","SNRNP40","SNRPB","SRSF2","STIP1","TRA2B","TRAP1","TUBB4B","U2AF1"]				0	1	1	[]				0	1	1	[]
GO:0009058	biological_process	biosynthetic process	The chemical reactions and pathways resulting in the formation of substances; typically the energy-requiring part of metabolism in which simpler substances are transformed into more complex ones.	25.3343		46	4437	28.6051	0.000297716	0.00189669	["ADCY3","ATAD2","CCND3","CDC45","CDC7","CDK2","CHEK1","CSTF2","DKC1","DNMT1","DUT","FEN1","GATAD2A","GINS2","GINS3","HNRNPAB","ILF3","MCM2","MCM3","MCM4","MCM5","MCM6","MRPS2","NFIX","NUP35","NUP62","ORC1","PAICS","PDSS1","PHF5A","POLA1","POLD1","POLD2","POLE","POLE2","POLR3K","PRIM1","RNPS1","SHMT1","SLBP","SNRPB","SRSF2","SUV39H1","TFDP1","TGIF2","U2AF1"]				0	1	1	[]		18	4437	7.55176	7.93959e-05	0.00040911	["ATAD2","CDC45","CHEK1","DSCC1","FAM213B","FEN1","GINS2","MCM3","MCM4","MCM5","MCM6","ORC1","PAICS","POLE2","POLR3K","PRIM1","SLBP","SUV39H1"]
GO:0006396	biological_process	RNA processing	Any process involved in the conversion of one or more primary RNA transcripts into one or more mature RNA molecules.	25.3333		20	703	4.53221	2.36554e-08	4.47088e-07	["BOP1","CSTF2","DKC1","EXOSC2","EXOSC9","GEMIN4","PHF5A","POP7","PRPF4","PTBP1","RNPS1","RRP1B","SLBP","SNRNP40","SNRPB","SRSF2","SUV39H1","TRA2B","U2AF1","WDR4"]				0	1	1	[]				0	1	1	[]
GO:0031298	cellular_component	replication fork protection complex	A protein complex conserved in eukaryotes and associated with the replication fork; the complex stabilizes stalled replication forks and is thought to be involved in coordinating leading- and lagging-strand synthesis and in replication checkpoint signaling.	25.2241		2	6	0.0386817	0.000608102	0.00342709	["CDC45","GINS2"]				0	1	1	[]		2	6	0.010212	4.19579e-05	0.000238982	["CDC45","GINS2"]
GO:0051052	biological_process	regulation of DNA metabolic process	Any process that modulates the frequency, rate or extent of the chemical reactions and pathways involving DNA.	24.8529		9	312	2.01145	0.000192629	0.001387	["CDC7","CDK2","CHEK1","DKC1","DNMT1","H2AFX","MSH6","TFDP1","TIPIN"]				0	1	1	[]		5	312	0.531023	0.000171316	0.000765763	["CHEK1","DSCC1","GMNN","MSH6","TIPIN"]
GO:0090305	biological_process	nucleic acid phosphodiester bond hydrolysis	The nucleic acid metabolic process in which the phosphodiester bonds between nucleotides are cleaved by hydrolysis.	24.6435		12	234	1.50859	3.81561e-08	7.09327e-07	["BOP1","CSTF2","EXOSC2","EXOSC9","FEN1","NTHL1","POLA1","POLD1","POLE","POP7","PTBP1","XRCC3"]				0	1	1	[]				0	1	1	[]
GO:0051726	biological_process	regulation of cell cycle	Any process that modulates the rate or extent of progression through the cell cycle.	24.5582		15	979	6.31157	0.00159638	0.00732116	["BOP1","CCND3","CCNE1","CDC45","CDC7","CDK2","CENPV","CHEK1","ORC1","PDXP","RANBP1","RFWD3","SKP2","TIPIN","XRCC3"]		2	979	0.252463	0.0229988	0.052386	["ORC1","TIPIN"]		7	979	1.66625	0.00110259	0.00337658	["CDC45","CHEK1","GMNN","GTSE1","ORC1","RFWD3","TIPIN"]
GO:0000077	biological_process	DNA damage checkpoint	A cell cycle checkpoint that regulates progression through the cell cycle in response to DNA damage. A DNA damage checkpoint may blocks cell cycle progression (in G1, G2 or metaphase) or slow the rate at which S phase proceeds.	24.2123		5	79	0.509309	0.000158187	0.00117244	["CDK2","CHEK1","H2AFX","RFWD3","TIPIN"]				0	1	1	[]		3	79	0.134458	0.000325245	0.00127017	["CHEK1","RFWD3","TIPIN"]
GO:0000724	biological_process	double-strand break repair via homologous recombination	The error-free repair of a double-strand break in DNA in which the broken DNA molecule is repaired using homologous sequences. A strand in the broken DNA searches for a homologous region in an intact chromosome to serve as the template for DNA synthesis. The restoration of two intact DNA molecules results in the exchange, reciprocal or nonreciprocal, of genetic material between the intact DNA mol…	23.8915		6	75	0.483522	8.90833e-06	9.44117e-05	["CDC45","CDC7","GINS2","H2AFX","RAD54L","XRCC3"]				0	1	1	[]		2	75	0.12765	0.00721342	0.0161216	["CDC45","GINS2"]
GO:0005515	molecular_function	protein binding	Interacting selectively and non-covalently with any protein or protein complex (a complex of two or more proteins that may include other nonprotein molecules).	23.8555		95	11250	72.5282	1.91241e-05	0.000183786	["ADCY3","ATAD2","BOP1","C16orf59","CCDC86","CCND3","CCNE1","CDC45","CDC7","CDCA4","CDK2","CENPL","CGN","CHEK1","CSTF2","DCTPP1","DKC1","DNMT1","DUT","DYNLL2","EXOSC2","EXOSC9","FANCG","FEN1","GATAD2A","GEMIN4","GINS2","GNL3","H2AFX","HNRNPAB","IFRD2","ILF3","IPO4","KNSTRN","LYAR","MCM2","MCM3","MCM4","MCM5","MCM6","MSH6","NFIX","NIP7","NTHL1","NUP35","NUP62","NXT1","ORC1","PAGR1","PAICS","PARP2"…				0	1	1	[]		27	11250	19.1475	0.00344499	0.00819289	["ATAD2","C16orf59","CDC45","CHEK1","DCTPP1","DSCC1","FANCG","FEN1","GINS2","GMNN","GTSE1","MCM3","MCM4","MCM5","MCM6","MSH6","ORC1","PAICS","POLE2","PRIM1","RASSF7","RFWD3","SLBP","SUV39H1","TIPIN","UBE2T","ZMYND19"]
GO:0000725	biological_process	recombinational repair	A DNA repair process that involves the exchange, reciprocal or nonreciprocal, of genetic material between the broken DNA molecule and a homologous region of DNA.	23.7435		6	76	0.489969	9.62125e-06	0.000100958	["CDC45","CDC7","GINS2","H2AFX","RAD54L","XRCC3"]				0	1	1	[]		2	76	0.129352	0.00740053	0.0164407	["CDC45","GINS2"]
GO:0008094	molecular_function	DNA-dependent ATPase activity	Catalysis of the reaction: ATP + H2O = ADP + phosphate; this reaction requires the presence of single- or double-stranded DNA, and it drives another reaction.	23.5108		4	98	0.631802	0.00372896	0.0143344	["MCM4","MCM6","MSH6","XRCC3"]				0	1	1	[]		4	98	0.166796	2.24373e-05	0.000138737	["DSCC1","MCM4","MCM6","MSH6"]
GO:0016043	biological_process	cellular component organization	A process that results in the assembly, arrangement of constituent parts, or disassembly of a cellular component.	23.4636		52	4831	31.1452	3.02028e-05	0.000265504	["ADCY3","CDC45","CDK2","CENPL","CENPV","CEP78","CGN","CHEK1","COLGALT1","DCTPP1","DKC1","DNMT1","DUT","DYNLL2","FANCG","FEN1","GEMIN4","GINS2","H2AFX","HAUS8","HNRNPAB","IPO4","KNSTRN","MCM2","MCM3","MCM4","MCM5","MCM6","MRPS2","MSH6","NIP7","NTMT1","NUP35","NUP62","PAGR1","PDSS1","PDXP","POLA1","POLD1","POLD2","POLE","POLE2","PRIM1","PSMG1","RAD54L","RANBP1","SHMT1","SNRPB","SUV39H1","TIPIN","T…				0	1	1	[]		16	4831	8.22234	0.00286233	0.00727345	["CDC45","CHEK1","DCTPP1","FANCG","FEN1","GINS2","GMNN","MCM3","MCM4","MCM5","MCM6","MSH6","POLE2","PRIM1","SUV39H1","TIPIN"]
GO:0031123	biological_process	RNA 3'-end processing	Any process involved in forming the mature 3' end of an RNA molecule.	23.2619		8	88	0.567332	9.94173e-08	1.76155e-06	["CSTF2","DKC1","EXOSC2","RNPS1","SLBP","SNRPB","SRSF2","U2AF1"]				0	1	1	[]				0	1	1	[]
GO:0009411	biological_process	response to UV	Any process that results in a change in state or activity of a cell or an organism (in terms of movement, secretion, enzyme production, gene expression, etc.) as a result of an ultraviolet radiation (UV light) stimulus. Ultraviolet radiation is electromagnetic radiation with a wavelength in the range of 10 to 380 nanometers.	23.0898		5	131	0.844551	0.0016011	0.00732116	["CHEK1","FEN1","MSH6","POLD1","TIPIN"]				0	1	1	[]		4	131	0.222961	6.99593e-05	0.000365562	["CHEK1","FEN1","MSH6","TIPIN"]
GO:0006950	biological_process	response to stress	Any process that results in a change in state or activity of a cell or an organism (in terms of movement, secretion, enzyme production, gene expression, etc.) as a result of a disturbance in organismal or cellular homeostasis, usually, but not necessarily, exogenous (e.g. temperature, humidity, ionizing radiation).	22.63		36	3201	20.6367	0.000398412	0.00242903	["ADCY3","CDC45","CDC7","CDK2","CHEK1","DNMT1","FANCE","FANCG","FEN1","GINS2","H2AFX","ILF3","MSH6","NTHL1","NUP35","NUP62","PARP2","POLA1","POLD1","POLD2","POLE","POLE2","POLR3K","RAD54L","RFWD3","STIP1","SUV39H1","TFDP1","TIPIN","TMEM109","TRA2B","TRAP1","TUBB (ENSG00000196230)","TUBB4B","UBE2T","XRCC3"]				0	1	1	[]		14	3201	5.44809	0.000386691	0.00147899	["CDC45","CHEK1","FANCE","FANCG","FEN1","GINS2","GTSE1","MSH6","POLE2","POLR3K","RFWD3","SUV39H1","TIPIN","UBE2T"]
GO:0016787	molecular_function	hydrolase activity	Catalysis of the hydrolysis of various bonds, e.g. C-O, C-N, C-C, phosphoric anhydride bonds, etc. Hydrolase is the systematic name for any enzyme of EC class 3.	22.4469		31	2541	16.3817	0.000283954	0.00182957	["ATAD2","CDC45","CGN","DCTPP1","DUT","DYNLL2","EXOSC2","EXOSC9","FEN1","GINS2","GNL3","MCM2","MCM3","MCM4","MCM5","MCM6","MSH6","NTHL1","PDXP","POLA1","POLD1","POLE","POP7","PRIM1","PTBP1","RAD54L","SHMT1","THOP1","TUBB (ENSG00000196230)","TUBB4B","XRCC3"]				0	1	1	[]		12	2541	4.32477	0.000615965	0.00221867	["ATAD2","CDC45","DCTPP1","DSCC1","FEN1","GINS2","MCM3","MCM4","MCM5","MCM6","MSH6","PRIM1"]
GO:0009314	biological_process	response to radiation	Any process that results in a change in state or activity of a cell or an organism (in terms of movement, secretion, enzyme production, gene expression, etc.) as a result of an electromagnetic radiation stimulus. Electromagnetic radiation is a propagating wave in space with electric and magnetic components. These components oscillate at right angles to each other and to the direction of propagati…	22.4092		11	536	3.45557	0.000705281	0.00386371	["CHEK1","DNMT1","FANCG","FEN1","H2AFX","MSH6","POLD1","RAD54L","RFWD3","TIPIN","TMEM109"]				0	1	1	[]		6	536	0.91227	0.00025457	0.00101554	["CHEK1","FANCG","FEN1","MSH6","RFWD3","TIPIN"]
GO:0098687	cellular_component	chromosomal region	Any subdivision of a chromosome along its length.	22.3339		8	197	1.27005	4.20036e-05	0.00035283	["CDK2","CENPB","CENPL","CENPV","CHEK1","H2AFX","KNSTRN","SUV39H1"]				0	1	1	[]		3	197	0.335293	0.0045035	0.0105082	["CHEK1","DSCC1","SUV39H1"]
GO:0000228	cellular_component	nuclear chromosome	A chromosome found in the nucleus of a eukaryotic cell.	22.1874		5	95	0.612461	0.000374657	0.00230903	["CHEK1","EXOSC9","H2AFX","MSH6","SUV39H1"]				0	1	1	[]		3	95	0.16169	0.000558841	0.00203265	["CHEK1","MSH6","SUV39H1"]
GO:0043138	molecular_function	3'-5' DNA helicase activity	Catalysis of the unwinding of the DNA helix in the direction 3' to 5'.	22.0847		2	10	0.0644695	0.00179372	0.00800819	["CDC45","GINS2"]				0	1	1	[]		2	10	0.01702	0.000125338	0.00059616	["CDC45","GINS2"]
GO:0010467	biological_process	gene expression	The process in which a gene's sequence is converted into a mature gene product or products (proteins or RNA). This includes the production of an RNA transcript as well as any processing to produce a mature RNA product or an mRNA (for protein-coding genes) and the translation of that mRNA into protein. Protein maturation is included when required to form an active form of a product from an inactiv…	21.6757		20	822	5.2994	2.98518e-07	4.76788e-06	["CSTF2","DNMT1","EXOSC2","EXOSC9","GEMIN4","NUP35","NUP62","PHF5A","POLR3K","PRPF4","PTBP1","RNPS1","SLBP","SNRNP40","SNRPB","SRSF2","SUV39H1","TFDP1","TGIF2","U2AF1"]				0	1	1	[]				0	1	1	[]
GO:0051053	biological_process	negative regulation of DNA metabolic process	Any process that stops, prevents, or reduces the frequency, rate or extent of the chemical reactions and pathways involving DNA.	21.128		3	94	0.606014	0.022926	0.0599033	["CHEK1","MSH6","TIPIN"]				0	1	1	[]		4	94	0.159988	1.90326e-05	0.000123879	["CHEK1","GMNN","MSH6","TIPIN"]
GO:0006369	biological_process	termination of RNA polymerase II transcription	The process in which the synthesis of an RNA molecule by RNA polymerase II using a DNA template is completed.	20.9826		6	46	0.29656	4.82637e-07	7.60154e-06	["CSTF2","RNPS1","SLBP","SNRPB","SRSF2","U2AF1"]				0	1	1	[]				0	1	1	[]
GO:0000377	biological_process	RNA splicing, via transesterification reactions with bulged adenosine as nucleophile	Splicing of RNA via a series of two transesterification reactions with a bulged adenosine residue from the intron branch point as the initiating nucleophile. When the initial RNA for the splicing reaction is a single molecule (cis splicing), the excised intron is released in a lariat structure.	20.8013		10	195	1.25716	5.47258e-07	8.38636e-06	["CSTF2","PHF5A","PRPF4","PTBP1","RNPS1","SNRNP40","SNRPB","SRSF2","TRA2B","U2AF1"]				0	1	1	[]				0	1	1	[]
GO:0000398	biological_process	mRNA splicing, via spliceosome	The joining together of exons from one or more primary transcripts of messenger RNA (mRNA) and the excision of intron sequences, via a spliceosomal mechanism, so that mRNA consisting only of the joined exons is produced.	20.8013		10	195	1.25716	5.47258e-07	8.38636e-06	["CSTF2","PHF5A","PRPF4","PTBP1","RNPS1","SNRNP40","SNRPB","SRSF2","TRA2B","U2AF1"]				0	1	1	[]				0	1	1	[]
GO:0000375	biological_process	RNA splicing, via transesterification reactions	Splicing of RNA via a series of two transesterification reactions.	20.4664		10	200	1.28939	6.90229e-07	1.00617e-05	["CSTF2","PHF5A","PRPF4","PTBP1","RNPS1","SNRNP40","SNRPB","SRSF2","TRA2B","U2AF1"]				0	1	1	[]				0	1	1	[]
GO:0000076	biological_process	DNA replication checkpoint	A cell cycle checkpoint that prevents the initiation of nuclear division until DNA replication is complete, thereby ensuring that progeny inherit a full complement of the genome.	20.0833		2	14	0.0902574	0.00356661	0.0138511	["CDC45","TIPIN"]				0	1	1	[]		2	14	0.0238279	0.000252384	0.00101554	["CDC45","TIPIN"]
GO:0043240	cellular_component	Fanconi anaemia nuclear complex	A protein complex composed of the Fanconi anaemia (FA) proteins including A, C, E, G and F (FANCA-F). Functions in the activation of the downstream protein FANCD2 by monoubiquitylation, and is essential for protection against chromosome breakage.	20.0833		2	14	0.0902574	0.00356661	0.0138511	["FANCE","FANCG"]				0	1	1	[]		2	14	0.0238279	0.000252384	0.00101554	["FANCE","FANCG"]
GO:0003697	molecular_function	single-stranded DNA binding	Interacting selectively and non-covalently with single-stranded DNA.	19.974		4	86	0.554438	0.00232569	0.00997905	["CDC45","MCM4","MCM6","PTBP1"]				0	1	1	[]		3	86	0.146372	0.000417518	0.00156464	["CDC45","MCM4","MCM6"]
GO:0061695	cellular_component	transferase complex, transferring phosphorus-containing groups	A transferase complex capable of catalysis of the transfer of a phosphorus-containing group from one compound (donor) to another (acceptor).	19.9213		8	184	1.18624	2.58133e-05	0.00023049	["CCND3","CCNE1","CDK2","POLD1","POLD2","POLE","POLE2","POLR3K"]				0	1	1	[]		2	184	0.313167	0.0390172	0.0734792	["POLE2","POLR3K"]
GO:0003887	molecular_function	DNA-directed DNA polymerase activity	Catalysis of the reaction: deoxynucleoside triphosphate + DNA(n) = diphosphate + DNA(n+1); the synthesis of DNA from deoxyribonucleotide triphosphates in the presence of a DNA template and a 3'hydroxyl group.	19.5676		5	30	0.193409	1.28699e-06	1.75837e-05	["POLA1","POLD1","POLD2","POLE","POLE2"]				0	1	1	[]				0	1	1	[]
GO:0004518	molecular_function	nuclease activity	Catalysis of the hydrolysis of ester linkages within nucleic acids.	19.5167		10	215	1.3861	1.33318e-06	1.79979e-05	["EXOSC2","EXOSC9","FEN1","NTHL1","POLA1","POLD1","POLE","POP7","PTBP1","XRCC3"]				0	1	1	[]				0	1	1	[]
GO:0060249	biological_process	anatomical structure homeostasis	A homeostatic process involved in the maintenance of an internal steady state within a defined anatomical structure of an organism, including control of cellular proliferation and death and control of metabolic function. An anatomical structure is any biological entity that occupies space and is distinguished from its surroundings. Anatomical structures can be macroscopic such as a carpel, or mic…	19.1107		8	248	1.59884	0.000207843	0.00148235	["DKC1","FEN1","POLA1","POLD1","POLD2","POLE","POLE2","PRIM1"]				0	1	1	[]		3	248	0.422095	0.00849924	0.0184399	["FEN1","POLE2","PRIM1"]
GO:0005737	cellular_component	cytoplasm	All of the contents of a cell excluding the plasma membrane and nucleus, but including other subcellular structures.	18.7773		62	6564	42.3178	0.00019325	0.001387	["ADCY3","CCND3","CCNE1","CDC45","CDC7","CDK2","CENPV","CEP78","CHEK1","DCTPP1","DKC1","DNMT1","DUT","DYNLL2","EXOSC2","EXOSC9","FANCG","GEMIN4","GRWD1","HAUS8","HNRNPAB","ILF3","IPO4","KNSTRN","MCM2","MCM3","MSH6","NTMT1","NUP62","NXT1","ORC1","PDXP","POLA1","POLD1","POLE","POP7","PSMG1","RABL6","RANBP1","RFWD3","RNF126","RNPS1","SAPCD2","SEPHS1","SHMT1","SHPK","SKP2","SLBP","SNRNP40","SNRPB","S…				0	1	1	[]		18	6564	11.1719	0.0115171	0.0242776	["CDC45","CHEK1","DCTPP1","FAM213B","FANCG","GMNN","GTSE1","MCM3","MSH6","ORC1","RASSF7","RFWD3","SAPCD2","SLBP","TIPIN","TOMM40","UBE2T","ZMYND19"]
GO:0042575	cellular_component	DNA polymerase complex	A protein complex that possesses DNA polymerase activity and is involved in template directed synthesis of DNA.	18.435		4	16	0.103151	2.82173e-06	3.36826e-05	["POLD1","POLD2","POLE","POLE2"]				0	1	1	[]				0	1	1	[]
GO:0016604	cellular_component	nuclear body	Extra-nucleolar nuclear domains usually visualized by confocal microscopy and fluorescent antibodies to specific proteins.	18.3143		12	353	2.27577	3.068e-06	3.58672e-05	["CDK2","CSTF2","DKC1","GATAD2A","GEMIN4","NXT1","PHF5A","PRPF4","RFWD3","RNPS1","SRSF2","U2AF1"]				0	1	1	[]				0	1	1	[]
GO:0031935	biological_process	regulation of chromatin silencing	Any process that affects the rate, extent or location of chromatin silencing.	18.3013		2	19	0.122492	0.00656251	0.0227346	["ATAD2","CDC45"]				0	1	1	[]		2	19	0.0323379	0.00047174	0.00173283	["ATAD2","CDC45"]
GO:0031124	biological_process	mRNA 3'-end processing	Any process involved in forming the mature 3' end of an mRNA molecule.	18.2528		6	63	0.406158	3.20157e-06	3.70467e-05	["CSTF2","RNPS1","SLBP","SNRPB","SRSF2","U2AF1"]				0	1	1	[]				0	1	1	[]
GO:0044773	biological_process	mitotic DNA damage checkpoint	A mitotic cell cycle checkpoint that detects and negatively regulates progression through the cell cycle in response to DNA damage.	18.1009		3	38	0.244984	0.00187156	0.00829041	["CDK2","RFWD3","TIPIN"]				0	1	1	[]		2	38	0.0646758	0.00190057	0.00522304	["RFWD3","TIPIN"]
GO:0005813	cellular_component	centrosome	A structure comprised of a core structure (in most organisms, a pair of centrioles) and peripheral material from which a microtubule-based structure, such as a spindle apparatus, is organized. Centrosomes occur close to the nucleus during interphase in many eukaryotic cells, though in animal cells it changes continually during the cell-division cycle.	18.0804		11	427	2.75285	0.000101564	0.000778199	["CCNE1","CDC45","CDK2","CEP78","CHEK1","DYNLL2","HAUS8","MCM3","RABL6","RANBP1","TGIF2"]				0	1	1	[]		3	427	0.726752	0.035523	0.0675848	["CDC45","CHEK1","MCM3"]
GO:0016071	biological_process	mRNA metabolic process	The chemical reactions and pathways involving mRNA, messenger RNA, which is responsible for carrying the coded genetic 'message', transcribed from DNA, to sites of protein assembly at the ribosomes.	17.8184		15	573	3.6941	4.32635e-06	4.85751e-05	["CSTF2","DKC1","EXOSC2","EXOSC9","GEMIN4","PHF5A","PRPF4","PTBP1","RNPS1","SLBP","SNRNP40","SNRPB","SRSF2","TRA2B","U2AF1"]				0	1	1	[]				0	1	1	[]
GO:0030529	cellular_component	ribonucleoprotein complex	A macromolecular complex containing both protein and RNA molecules.	17.7953		17	728	4.69338	4.39619e-06	4.88753e-05	["BOP1","DKC1","GEMIN4","HNRNPAB","ILF3","MRPS2","NUP62","PHF5A","POP7","PRPF4","RRP1B","SLBP","SNRNP40","SNRPB","SRSF2","TUBB (ENSG00000196230)","U2AF1"]				0	1	1	[]				0	1	1	[]
GO:0060968	biological_process	regulation of gene silencing	Any process that modulates the rate, frequency, or extent of gene silencing, the transcriptional or post-transcriptional process carried out at the cellular level that results in long-term gene inactivation.	17.5661		3	41	0.264325	0.00233197	0.00997905	["ATAD2","CDC45","CDK2"]				0	1	1	[]		2	41	0.0697818	0.00220982	0.00581449	["ATAD2","CDC45"]
GO:0000793	cellular_component	condensed chromosome	A highly compacted molecule of DNA and associated proteins resulting in a cytologically distinct structure.	17.5135		4	67	0.431946	0.000922088	0.00486348	["CDK2","CHEK1","H2AFX","SUV39H1"]				0	1	1	[]		2	67	0.114034	0.00579626	0.0131927	["CHEK1","SUV39H1"]
GO:0007346	biological_process	regulation of mitotic cell cycle	Any process that modulates the rate or extent of progress through the mitotic cell cycle.	17.2796		9	492	3.1719	0.00462134	0.0170603	["CDC45","CDC7","CDK2","CHEK1","PDXP","RANBP1","RFWD3","TIPIN","XRCC3"]				0	1	1	[]		5	492	0.837382	0.00136007	0.0038518	["CDC45","CHEK1","GTSE1","RFWD3","TIPIN"]
GO:0044710	biological_process	single-organism metabolic process	A metabolic process - chemical reactions and pathways, including anabolism and catabolism, by which living organisms transform chemical substances - which involves a single organism.	17.2583		40	4325	27.8831	0.00777467	0.0262395	["ADCY3","CCND3","CDC45","CDC7","CDK2","CHEK1","DCTPP1","DKC1","DNMT1","DUT","FANCE","FANCG","FEN1","GINS2","H2AFX","MRPS2","MSH6","NTHL1","NUP35","NUP62","PAGR1","PAICS","PARP2","PDSS1","PDXP","POLA1","POLD1","POLD2","POLE","POLE2","PRIM1","RAD54L","RFWD3","RNF126","SHMT1","SHPK","SLBP","SUV39H1","UBE2T","XRCC3"]				0	1	1	[]		16	4325	7.36113	0.000820449	0.00269991	["CDC45","CHEK1","DCTPP1","FAM213B","FANCE","FANCG","FEN1","GINS2","MSH6","PAICS","POLE2","PRIM1","RFWD3","SLBP","SUV39H1","UBE2T"]
GO:0000794	cellular_component	condensed nuclear chromosome	A highly compacted molecule of DNA and associated proteins resulting in a cytologically distinct structure that remains in the nucleus.	17.2323		3	43	0.277219	0.00267455	0.0111097	["CHEK1","H2AFX","SUV39H1"]				0	1	1	[]		2	43	0.0731858	0.00242833	0.00630008	["CHEK1","SUV39H1"]
GO:0044774	biological_process	mitotic DNA integrity checkpoint	A mitotic cell cycle process that controls cell cycle progression in response to changes in DNA structure by monitoring the integrity of the DNA. The DNA integrity checkpoint begins with detection of DNA damage, defects in DNA structure or DNA replication, and ends with signal transduction.	17.0716		3	44	0.283666	0.00285685	0.0117379	["CDK2","RFWD3","TIPIN"]				0	1	1	[]		2	44	0.0748878	0.00254127	0.00654729	["RFWD3","TIPIN"]
GO:0006297	biological_process	nucleotide-excision repair, DNA gap filling	Repair of the gap in the DNA helix by DNA polymerase and DNA ligase after the portion of the strand containing the lesion has been removed by pyrimidine-dimer repair enzymes.	17.0513		4	20	0.128939	7.36311e-06	7.87714e-05	["POLD1","POLD2","POLE","POLE2"]				0	1	1	[]				0	1	1	[]
GO:0003690	molecular_function	double-stranded DNA binding	Interacting selectively and non-covalently with double-stranded DNA.	16.9086		6	143	0.921914	0.0003309	0.00209631	["DNMT1","FEN1","HNRNPAB","MSH6","NTHL1","POLA1"]				0	1	1	[]		2	143	0.243385	0.0245641	0.0479647	["FEN1","MSH6"]
GO:0045815	biological_process	positive regulation of gene expression, epigenetic	Any epigenetic process that activates or increases the rate of gene expression.	16.7249		2	25	0.161174	0.0112268	0.0350723	["ATAD2","CHEK1"]				0	1	1	[]		2	25	0.0425499	0.000822345	0.00269991	["ATAD2","CHEK1"]
GO:0008380	biological_process	RNA splicing	The process of removing sections of the primary RNA transcript to remove sequences not present in the mature form of the RNA and joining the remaining sections to form the mature form of the RNA.	16.653		11	330	2.12749	9.70405e-06	0.000100958	["CSTF2","GEMIN4","PHF5A","PRPF4","PTBP1","RNPS1","SNRNP40","SNRPB","SRSF2","TRA2B","U2AF1"]				0	1	1	[]				0	1	1	[]
GO:0006397	biological_process	mRNA processing	Any process involved in the conversion of a primary mRNA transcript into one or more mature mRNA(s) prior to translation into polypeptide.	16.6305		12	396	2.55299	9.85657e-06	0.000101612	["CSTF2","GEMIN4","PHF5A","PRPF4","PTBP1","RNPS1","SLBP","SNRNP40","SNRPB","SRSF2","TRA2B","U2AF1"]				0	1	1	[]				0	1	1	[]
GO:0003899	molecular_function	DNA-directed RNA polymerase activity	Catalysis of the reaction: nucleoside triphosphate + RNA(n) = diphosphate + RNA(n+1). Utilizes a DNA template, i.e. the catalysis of DNA-template-directed extension of the 3'-end of an RNA strand by one nucleotide at a time. Can initiate a chain 'de novo'.	16.612		3	47	0.303007	0.00344902	0.0136278	["POLA1","POLR3K","PRIM1"]				0	1	1	[]		2	47	0.0799938	0.00289468	0.00730562	["POLR3K","PRIM1"]
GO:0034062	molecular_function	RNA polymerase activity	Catalysis of the reaction: nucleoside triphosphate + RNA(n) = diphosphate + RNA(n+1); the synthesis of RNA from ribonucleotide triphosphates in the presence of a nucleic acid template.	16.4657		3	48	0.309454	0.0036618	0.0141241	["POLA1","POLR3K","PRIM1"]				0	1	1	[]		2	48	0.0816958	0.00301733	0.00751295	["POLR3K","PRIM1"]
GO:0043168	molecular_function	anion binding	Interacting selectively and non-covalently with anions, charged atoms or groups of atoms with a net negative charge.	16.4514		25	2720	17.5357	0.0406559	0.0985123	["ADCY3","ATAD2","CDC7","CDK2","CHEK1","GNL3","MCM2","MCM3","MCM4","MCM5","MCM6","MSH6","NAT10","ORC1","PAICS","RABL6","RAD54L","SEPHS1","SHMT1","SHPK","TRAP1","TUBB (ENSG00000196230)","TUBB4B","UBE2T","XRCC3"]		3	2720	0.701429	0.0221086	0.0513086	["ATAD2","MCM3","ORC1"]		10	2720	4.62943	0.012415	0.0260223	["ATAD2","CHEK1","MCM3","MCM4","MCM5","MCM6","MSH6","ORC1","PAICS","UBE2T"]
GO:0004527	molecular_function	exonuclease activity	Catalysis of the hydrolysis of ester linkages within nucleic acids by removing nucleotide residues from the 3' or 5' end.	16.3416		6	79	0.509309	1.20418e-05	0.000121923	["EXOSC2","EXOSC9","FEN1","POLA1","POLD1","POLE"]				0	1	1	[]				0	1	1	[]
GO:0006284	biological_process	base-excision repair	In base excision repair, an altered base is removed by a DNA glycosylase enzyme, followed by excision of the resulting sugar phosphate. The small gap left in the DNA helix is filled in by the sequential action of DNA polymerase and DNA ligase.	16.2658		5	47	0.303007	1.26911e-05	0.00012736	["FEN1","NTHL1","PARP2","POLD1","POLD2"]				0	1	1	[]				0	1	1	[]
GO:0006275	biological_process	regulation of DNA replication	Any process that modulates the frequency, rate or extent of DNA replication.	16.2044		4	129	0.831657	0.00976126	0.0318082	["CDC7","CDK2","DKC1","TIPIN"]				0	1	1	[]		3	129	0.219557	0.00135669	0.0038518	["DSCC1","GMNN","TIPIN"]
GO:0090068	biological_process	positive regulation of cell cycle process	Any process that increases the rate, frequency or extent of a cellular process that is involved in the progression of biochemical and morphological phases and events that occur in a cell during successive cell replication or nuclear replication events.	16.1702		7	258	1.66331	0.00143278	0.0067249	["CDC45","CDC7","CDK2","CENPV","ORC1","RANBP1","XRCC3"]				0	1	1	[]		3	258	0.439115	0.00946448	0.0204147	["CDC45","GTSE1","ORC1"]
GO:0044877	molecular_function	macromolecular complex binding	Interacting selectively and non-covalently with any macromolecular complex.	16.0178		21	1567	10.1024	0.0010259	0.00531219	["ATAD2","BOP1","CCNE1","CDC45","CDK2","CENPB","CGN","DNMT1","GEMIN4","HNRNPAB","MCM5","MSH6","NUP62","ORC1","POLA1","POLD1","POLE","PSMG1","SUV39H1","TUBB (ENSG00000196230)","UBE2T"]				0	1	1	[]		7	1567	2.66703	0.0146915	0.0301136	["ATAD2","CDC45","MCM5","MSH6","ORC1","SUV39H1","UBE2T"]
GO:0005694	cellular_component	chromosome	A structure composed of a very long molecule of DNA and associated proteins (e.g. histones) that carries hereditary information.	15.9311		10	427	2.75285	0.000450559	0.00268913	["CDK2","CENPB","CENPL","CENPV","CHEK1","EXOSC9","H2AFX","KNSTRN","MSH6","SUV39H1"]				0	1	1	[]		3	427	0.726752	0.035523	0.0675848	["CHEK1","MSH6","SUV39H1"]
GO:0008408	molecular_function	3'-5' exonuclease activity	Catalysis of the hydrolysis of ester linkages within nucleic acids by removing nucleotide residues from the 3' end.	15.8221		5	50	0.322348	1.7261e-05	0.000168741	["EXOSC2","EXOSC9","POLA1","POLD1","POLE"]				0	1	1	[]				0	1	1	[]
GO:0009987	biological_process	cellular process	Any process that is carried out at the cellular level, but not necessarily restricted to a single cell. For example, cell communication occurs among more than one cell, but occurs at the cellular level.	15.7942		100	13209	85.1578	0.00211253	0.00928532	["ADCY3","ATAD2","BOP1","CCDC86","CCND3","CCNE1","CDC45","CDC7","CDCA4","CDK2","CENPL","CENPV","CEP78","CGN","CHEK1","COLGALT1","CSTF2","DCTPP1","DKC1","DNMT1","DUT","DYNLL2","EXOSC2","EXOSC9","FANCE","FANCG","FEN1","GATAD2A","GEMIN4","GINS2","GINS3","H2AFX","HAUS8","HNRNPAB","ILF3","IPO4","KNSTRN","MCM2","MCM3","MCM4","MCM5","MCM6","MRPS2","MSH6","NFIX","NIP7","NTHL1","NTMT1","NUP35","NUP62","OR…				0	1	1	[]		29	13209	22.4817	0.00833064	0.018288	["ATAD2","CDC45","CHEK1","DCTPP1","DSCC1","FAM213B","FANCE","FANCG","FEN1","GINS2","GMNN","GTSE1","MCM3","MCM4","MCM5","MCM6","MSH6","ORC1","PAICS","POLE2","POLR3K","PRIM1","RASSF7","RFWD3","SLBP","SUV39H1","TIPIN","TOMM40","UBE2T"]
GO:0015030	cellular_component	Cajal body	A class of nuclear body, first seen after silver staining by Ramon y Cajal in 1903, enriched in small nuclear ribonucleoproteins, and certain general RNA polymerase II transcription factors; ultrastructurally, they appear as a tangle of coiled, electron-dense threads roughly 0.5 micrometers in diameter; involved in aspects of snRNP biogenesis; the protein coilin serves as a marker for Cajal bodie…	15.6807		5	51	0.328795	1.9039e-05	0.000183786	["CDK2","DKC1","GEMIN4","PRPF4","U2AF1"]				0	1	1	[]				0	1	1	[]
GO:0051028	biological_process	mRNA transport	The directed movement of mRNA, messenger ribonucleic acid, into, out of or within a cell, or between cells, by means of some agent such as a transporter or pore.	15.5103		7	130	0.838104	2.14259e-05	0.000200801	["NUP35","NUP62","NXT1","RNPS1","SLBP","SRSF2","U2AF1"]				0	1	1	[]				0	1	1	[]
GO:0005657	cellular_component	replication fork	The Y-shaped region of a replicating DNA molecule, resulting from the separation of the DNA strands and in which the synthesis of new strands takes place. Also includes associated protein complexes.	15.4689		4	26	0.167621	2.20498e-05	0.000203288	["CHEK1","DNMT1","H2AFX","XRCC3"]				0	1	1	[]				0	1	1	[]
GO:0005815	cellular_component	microtubule organizing center	An intracellular structure that can catalyze gamma-tubulin-dependent microtubule nucleation and that can anchor microtubules by interacting with their minus ends, plus ends or sides.	15.4592		11	581	3.74568	0.00135327	0.00650256	["CCNE1","CDC45","CDK2","CEP78","CHEK1","DYNLL2","HAUS8","MCM3","RABL6","RANBP1","TGIF2"]				0	1	1	[]		4	581	0.98886	0.0164032	0.0327183	["CDC45","CHEK1","MCM3","RASSF7"]
GO:0071897	biological_process	DNA biosynthetic process	The cellular DNA metabolic process resulting in the formation of DNA, deoxyribonucleic acid, one of the two main types of nucleic acid, consisting of a long unbranched macromolecule formed from one or two strands of linked deoxyribonucleotides, the 3'-phosphate group of each constituent deoxyribonucleotide being joined in 3',5'-phosphodiester linkage to the 5'-hydroxyl group of the deoxyribose mo…	15.4465		6	88	0.567332	2.23943e-05	0.000204799	["DKC1","POLA1","POLD1","POLD2","POLE","POLE2"]				0	1	1	[]				0	1	1	[]
GO:0033044	biological_process	regulation of chromosome organization	Any process that modulates the frequency, rate or extent of a process involved in the formation, arrangement of constituent parts, or disassembly of a chromosome.	15.4114		6	226	1.45701	0.00348232	0.0137116	["ATAD2","CDC45","CENPV","CHEK1","DKC1","DNMT1"]				0	1	1	[]		3	226	0.384651	0.00658912	0.0149059	["ATAD2","CDC45","CHEK1"]
GO:0030532	cellular_component	small nuclear ribonucleoprotein complex	A complex composed of RNA of the small nuclear RNA (snRNA) class and protein, found in the nucleus of a eukaryotic cell. These are typically named after the snRNA(s) they contain, e.g. U1 snRNP or U4/U6 snRNP. Many, but not all, of these complexes are involved in splicing of nuclear mRNAs.	15.4067		5	53	0.341689	2.30204e-05	0.000208841	["GEMIN4","PHF5A","PRPF4","SNRNP40","SNRPB"]				0	1	1	[]				0	1	1	[]
GO:0032993	cellular_component	protein-DNA complex	A macromolecular complex containing both protein and DNA molecules.	15.402		4	141	0.909021	0.013192	0.0396811	["CDC45","GINS2","H2AFX","PRIM1"]				0	1	1	[]		3	141	0.239981	0.00175072	0.00484715	["CDC45","GINS2","PRIM1"]
GO:1903308	biological_process	regulation of chromatin modification	Any process that modulates the frequency, rate or extent of chromatin modification.	15.402		4	141	0.909021	0.013192	0.0396811	["ATAD2","CDC45","CHEK1","DNMT1"]				0	1	1	[]		3	141	0.239981	0.00175072	0.00484715	["ATAD2","CDC45","CHEK1"]
GO:0045787	biological_process	positive regulation of cell cycle	Any process that activates or increases the rate or extent of progression through the cell cycle.	15.3769		8	328	2.1146	0.00130627	0.00635757	["CCND3","CDC45","CDC7","CDK2","CENPV","ORC1","RANBP1","XRCC3"]				0	1	1	[]		3	328	0.558255	0.0179911	0.0356936	["CDC45","GTSE1","ORC1"]
GO:1901990	biological_process	regulation of mitotic cell cycle phase transition	Any process that modulates the frequency, rate or extent of mitotic cell cycle phase transition.	15.3044		5	259	1.66976	0.0263297	0.0683246	["CDC45","CDC7","CDK2","CHEK1","RFWD3"]				0	1	1	[]		4	259	0.440817	0.000938573	0.00295094	["CDC45","CHEK1","GTSE1","RFWD3"]
GO:1902275	biological_process	regulation of chromatin organization	Any process that modulates the frequency, rate or extent of chromatin organization.	15.0296		4	147	0.947702	0.0151623	0.0443146	["ATAD2","CDC45","CHEK1","DNMT1"]				0	1	1	[]		3	147	0.250193	0.00197189	0.00533995	["ATAD2","CDC45","CHEK1"]
GO:0015931	biological_process	nucleobase-containing compound transport	The directed movement of nucleobases, nucleosides, nucleotides and nucleic acids, into, out of or within a cell, or between cells, by means of some agent such as a transporter or pore.	14.8564		8	191	1.23137	3.37117e-05	0.000291825	["NUP35","NUP62","NXT1","RNPS1","SLBP","SLC25A19","SRSF2","U2AF1"]				0	1	1	[]				0	1	1	[]
GO:1902589	biological_process	single-organism organelle organization	An organelle organization which involves only one organism.	14.8235		23	1807	11.6496	0.00115759	0.00578284	["CDK2","CENPV","CGN","CHEK1","DKC1","FEN1","HAUS8","KNSTRN","MRPS2","MSH6","NTMT1","PAGR1","POLA1","POLD1","POLD2","POLE","POLE2","PRIM1","RANBP1","SUV39H1","TIPIN","TUBB (ENSG00000196230)","TUBB4B"]				0	1	1	[]		7	1807	3.07551	0.029794	0.0578722	["CHEK1","FEN1","MSH6","POLE2","PRIM1","SUV39H1","TIPIN"]
GO:0007051	biological_process	spindle organization	A process that is carried out at the cellular level which results in the assembly, arrangement of constituent parts, or disassembly of the spindle, the array of microtubules and associated molecules that forms between opposite poles of a eukaryotic cell during DNA segregation and serves to move the duplicated chromosomes apart.	14.6479		6	97	0.625355	3.89519e-05	0.000334632	["HAUS8","KNSTRN","NTMT1","RANBP1","TUBB (ENSG00000196230)","TUBB4B"]				0	1	1	[]				0	1	1	[]
GO:1901987	biological_process	regulation of cell cycle phase transition	Any process that modulates the frequency, rate or extent of cell cycle phase transition.	14.6252		5	276	1.77936	0.0333163	0.0835856	["CDC45","CDC7","CDK2","CHEK1","RFWD3"]				0	1	1	[]		4	276	0.469751	0.00118771	0.00352513	["CDC45","CHEK1","GTSE1","RFWD3"]
GO:0032556	molecular_function	pyrimidine deoxyribonucleotide binding	Interacting selectively and non-covalently with a pyrimidine deoxyribonucleotide, any compound consisting of a pyrimidine deoxyribonucleoside that is esterified with (ortho)phosphate or an oligophosphate at any hydroxyl group on the deoxyribose moiety.	14.5658		2	2	0.0128939	4.12328e-05	0.000351564	["DCTPP1","DUT"]				0	1	1	[]				0	1	1	[]
GO:0019103	molecular_function	pyrimidine nucleotide binding	Interacting selectively and non-covalently with pyrimidine nucleotide, any compound consisting of a pyrimidine nucleoside esterified with (ortho)phosphate.	14.5544		3	11	0.0709165	4.15624e-05	0.000351729	["DCTPP1","DUT","POLA1"]				0	1	1	[]				0	1	1	[]
GO:0006364	biological_process	rRNA processing	Any process involved in the conversion of a primary ribosomal RNA (rRNA) transcript into one or more mature rRNA molecules.	14.4975		7	145	0.934808	4.32333e-05	0.000360489	["BOP1","DKC1","EXOSC2","EXOSC9","GEMIN4","RRP1B","SUV39H1"]				0	1	1	[]				0	1	1	[]
[truncated: 304 more rows]
