# Supplementary material for: Computational master-regulator search reveals mTOR and PI3K pathways responsible for low sensitivity of NCI-H292 and A427 lung cancer cell lines to cytotoxic action of p53 activator Nutlin-3
Source: BMC Med Genomics. 2018 Feb 13;11(Suppl 1):12. doi: 10.1186/s12920-018-0330-5 (PMC5836833; doi:10.1186/s12920-018-0330-5)
Supplement: Supplementary file 9 — Pathway analysis of the gene expression correlations using GSEA method and TRANSPATH pathway ontology. (XLSX 103 kb) [file 12920_2018_330_MOESM9_ESM.xlsx]

## Sheet: Expression
Ensembl	A427_Nutlin30_rep1	A427_Nutlin30_rep2	A427_Nutlin5_rep1	A427_Nutlin5_rep2	A427_control_rep1	A427_control_rep2	H1944_Nutlin30_rep1	H1944_Nutlin30_rep2	H1944_Nutlin5_rep1	H1944_Nutlin5_rep2	H1944_control_rep1	H1944_control_rep2	H292_Nutlin30_rep1	H292_Nutlin30_rep2	H292_Nutlin5_rep1	H292_Nutlin5_rep2	H292_control_rep1	H292_control_rep2		Gene symbol
ENSG00000158122	751.127	789.073	720.103	786.668	785.595	779.366	416.88	415.44	562.57	650.3	647.8	484.32	393.937	351.827	338.727	417.244	541.133	450.518		AAED1
ENSG00000087884	1585.46	1631.34	1187.8	1197.05	1000.19	1039.69	329.22	279.58	282.57	284.68	323.79	310.93	691.848	743.663	599.347	573.248	599.197	613.322		AAMDC
ENSG00000131043	978.487	841.831	1086.66	883.209	1181.3	1264.43	1230.72	826.84	824.88	760.9	756.63	813.24	1239.43	1690.18	1288.21	1398.08	1266.98	1339.7		AAR2
ENSG00000204427	473.598	417.79	445.024	460.399	503.837	511.798	738.51	601.47	595.53	644.71	550.84	580.81	599.643	635.384	491.824	620.933	507.558	484.161		ABHD16A
ENSG00000198658	695.744	676.6	642.432	755.184	823.867	689.655	591.63	540.89	536.53	601.93	590.75	631.04	1226.81	1269.08	1169.15	1160.69	1008.23	1056.64		ABHD17AP1
ENSG00000107362	485.749	573.767	475.485	614.945	481.747	594.576	269.39	322.91	390.87	336.26	329.26	304.12	429.832	267.9	382.072	364.677	654.404	586.608		ABHD17B
ENSG00000136379	132.481	139.38	136.835	139.881	133.841	136.906	151.01	147.7	159.19	161.83	151.42	161.28	177.911	155.373	170.266	157.129	179.936	162.755		ABHD17C
ENSG00000146386	1795.89	1998.83	1444.2	1405.28	1216.86	1291.17	831.81	818.33	873.21	812.61	866.13	938.75	2202.31	2098.45	1974.2	1599.41	2038.9	1780.05		ABRACL
ENSG00000114331	197.568	161.157	184.142	164.397	179.844	195.369	174.27	175.31	157.18	168.87	175.93	187.22	197.093	237.708	200.169	223.95	182.479	202.369		ACAP2
ENSG00000078124	769.647	689.461	797.675	649.792	824.672	745.827	428.93	409.74	350.87	364.68	379.25	359.09	1102.47	1547.58	1104.43	1146.96	775.827	829.874		ACER3
ENSG00000112304	3418.67	3104.18	3293.72	3293.72	3199.91	3142.38	4541.95	3599.13	4139.42	3899.79	3729.68	4039.06	2462.99	1807.36	2276.14	1650.35	1848.16	1324.04		ACOT13
ENSG00000167107	161.146	178.164	179.605	164.824	160.887	188.448	146.81	134.03	145.75	136.44	149.1	148.59	279.214	285.971	312.443	312.33	263.151	224.87		ACSF2
ENSG00000105963	2166.32	2351.65	2144.45	2206.49	1780.05	1805.22	1076.76	1160.93	1390.64	1129.52	1310.85	1614.96	5701.6	4615.19	4813.46	3832.64	4493.2	3836.42		ADAP1
ENSG00000123146	564.546	704.936	467.285	640.403	503.479	391.788	250.47	310.91	318.56	400.9	310.69	379.71	272.889	288.331	350.51	329.566	477.999	453.026		ADGRE5
ENSG00000112414	1498.46	1254.53	1572.78	1098.64	1330.05	1386.83	511.25	508.69	377.36	357.16	331.69	262.78	749.202	947.568	707.036	777.441	504.764	571.042		ADGRG6
ENSG00000170222	269.305	357.986	233.942	199.708	236.319	200.494	248.96	288.6	234.93	229.89	186.55	213.57	478.153	473.219	341.107	347.414	231.455	273.617		ADPRM
ENSG00000181026	937.119	899.263	859.703	842.649	706.578	910.149	2636.44	1776.57	1543.88	1634.88	750.71	563.3	1694.56	1785.76	1279.33	1582.78	1041.15	861.109		AEN
ENSG00000157985	1279.73	1303.05	1239.86	1224.97	1117.7	1206.06	1765.66	1640.71	1444.88	1430.98	1278.85	1280.56	2257.84	2137.32	1636.88	1687.71	1726.26	1469.08		AGAP1
ENSG00000230869	1324.04	1299.24	1217.24	1211.55	1232.25	1183.6	1131.98	1074.57	934.33	1024.92	890.63	858.46	1782.03	1417.2	1565.24	1114.66	1184.62	1178.05		AGAP10P
ENSG00000133612	396.307	405.226	483.618	431.156	510.878	459.249	627.67	493.48	417.59	573.63	519.2	475.96	1220.04	1077.39	1029.99	939.971	698.777	717.869		AGAP3
ENSG00000188234	485.313	615.805	526.087	558.508	649.792	540.765	610.51	639.05	521.75	550.6	548.08	475.56	855.834	789.073	849.553	945.491	680.005	519.201		AGAP4
ENSG00000204149	739.956	867.098	893.178	1075.54	952.143	736.298	967.79	1003.15	1024.57	886.42	937.12	930.32	1275.31	1432.51	1395.2	1426.03	988.51	956.813		AGAP6
ENSG00000123908	494.486	445.677	463.919	367.391	514.531	512.183	311.89	292.34	312.84	344.98	297.81	344.85	356.089	310.894	396.63	410.933	377.804	402.393		AGO2
ENSG00000126878	242.951	250.035	277.424	270.913	315.057	330.849	142.53	144.52	162.71	178.25	190.29	192.83	258.849	283.444	208.97	219.696	228.393	270.053		AIF1L
ENSG00000147853	448.045	440.507	403.106	401.721	398.209	407.465	238.57	222.32	236.98	231.62	245.99	241.12	372.486	345.117	594.266	504.864	716.776	641.518		AK3
ENSG00000197976	1885.8	1956.39	1983.56	2132.37	2306.1	1876.84	1458.37	1532.26	1366.06	1384.21	1400.72	1390.41	1020.3	1000.39	864.225	902.268	777.883	906.813		AKAP17A
ENSG00000166452	589.658	678.557	530.657	517.677	489.995	529.501	621.5	613.09	496.04	493.5	531.94	517.52	650.538	692.7	545.31	526.069	566.531	579.091		AKIP1
ENSG00000184675	440.998	503.214	385.167	437.557	328.239	368.705	267.12	243.07	247.07	227.29	211.32	215.04	353.493	302.452	310.057	372.838	293.402	309.534		AMER1
ENSG00000110200	1168.07	1323.59	1372.14	1296.55	1210.72	1198.53	645.25	569.04	641.34	683.84	615.53	756.24	590.504	812.418	925.089	1138.7	1601.27	1601.27		ANAPC15
ENSG00000166295	249.759	276.227	230.881	227.685	196.958	198.585	348.34	294.23	351.26	369.66	343.07	359.56	412.831	490.265	340.166	375.339	271.705	262.585		ANAPC16
ENSG00000177721	261.475	274.332	217.299	202.662	215.004	215.527	182.02	172.83	161.55	154.12	163.5	161.53	207.455	193.226	159.358	198.706	179.621	141.986		ANXA2R
ENSG00000125843	199.016	245.699	189.902	256.242	224.99	235.928	303.8	282.31	316.77	381.28	363.69	421.66	186.732	225.774	231.408	248.217	232.757	230.331		AP5S1
ENSG00000242802	213.681	210.759	164.279	176.333	188.214	190.503	197.08	165.1	151.65	172.25	167.54	153.15	195.323	176.987	175.585	162.694	162.583	164.763		AP5Z1
ENSG00000101474	957.295	842.436	878.756	902.373	1094.34	1021.39	839.01	660.89	771.67	708.15	810.3	686.52	534.447	534.219	523.873	577.097	455.289	514.01		APMAP
ENSG00000134909	291.91	315.175	365.785	337.313	380.274	359.765	366.77	404.04	379.05	361.54	377.02	419.71	657.439	628.552	697.257	747.576	513.725	541.545		ARHGAP32
ENSG00000147799	556.197	546.051	622.659	607.385	651.183	649.598	723.73	683.55	791.88	945.21	898.44	836.05	311.279	321.049	344.165	299.478	443.05	454.637		ARHGAP39
ENSG00000213214	1160.93	1370.69	1179.39	1161.36	1253.51	1090.57	1687.03	1470.76	1154.04	1303.53	1154.87	1377.04	1773.17	1837.23	1527.78	1465.35	1577.14	1511.15		ARHGEF35
ENSG00000152219	329.024	332.347	329.757	324.408	310.465	287.356	352.14	422.55	394.08	414.12	437	416.79	671.932	526.789	620.635	481.451	568.953	432.156		ARL14EP
ENSG00000242498	263.966	251.971	227.014	203.882	187.579	214.254	275.18	268.8	274.79	310	285.79	338.54	190.961	188.529	171.736	196.062	243.554	230.15		ARPIN
ENSG00000203993	210.601	183.688	184.47	219.493	191.396	220.974	242.17	194.97	214.2	247.46	242.85	212.23	174.062	191.22	184.242	211.535	167.412	212.782		ARRDC1-AS1
ENSG00000204147	179.883	163.157	162.051	158.6	152.017	160.322	201.07	180.12	181.04	197.67	158.71	148.62	153.075	150.51	137.068	146.415	141.127	140.61		ASAH2B
ENSG00000151693	381.353	280.993	419.707	333.762	372.496	419.466	600.84	760.31	553.2	499.7	527.93	456.01	2388.08	2810.78	2263.2	2586.65	1383.04	1582.78		ASAP2
ENSG00000123395	3107.74	2563.22	3628.32	2933.89	3615.78	3507.32	1699.5	1556.79	1536.81	1378.28	1564.85	1372.14	1074.89	1147.42	996.114	965.122	1214.94	1307.24		ATG101
ENSG00000175224	239.424	247.355	237.484	257.402	249.393	211.928	206.62	206.18	189.78	195.07	215.24	193.11	311.183	237.484	222.144	186.387	173.429	214.644		ATG13
ENSG00000126775	561.743	589.089	479.112	519.441	460.858	419.787	468.92	446.03	417.79	474.35	454.55	497.09	471.591	496.249	386.692	431.286	288.133	321.442		ATG14
ENSG00000198513	221.099	206.697	211.551	189.858	209.448	218.192	334.18	313.93	339.38	353	278.64	267.91	366.615	422.101	411.654	501.059	343.107	420.474		ATL1
ENSG00000203865	149.301	161.21	159.953	168.49	148.721	157.997	199.99	182.7	188.41	179.79	200.27	173.76	185.74	178.343	172.117	169.85	155.697	138.9		ATP1A1-AS1
ENSG00000138085	5646.88	5616.8	5336.61	5238.13	4443.83	5482.92	5570.35	5530.51	5924.76	5654.67	5762.44	5666.46	5046.46	4991.19	4917.75	4584	4443.39	4398.64		ATRAID
ENSG00000127423	274.989	269.677	346.755	339.348	426.358	541.789	159.05	155.54	171.4	213.97	386.98	383.81	140.902	177.856	153.617	179.883	307.268	277.383		AUNIP
ENSG00000187676	225.088	176.821	213.681	170.95	186.223	230.365	261.11	220.3	241.82	222.77	241.01	195.05	229.32	207.044	226.757	212.554	218.799	254.067		B3GLCT
ENSG00000170340	580.297	467.135	437	386.775	374.59	363.256	477.64	430.25	669.19	564.83	437.14	460.19	544.461	685.133	745.494	725.948	554.09	588.376		B3GNT2
ENSG00000108641	289.142	260.029	225.51	223.129	216.091	238.502	266.76	250.57	259.67	258.43	277.86	238.81	312.228	345.253	191.847	247.4	159.595	172.66		B9D1
ENSG00000105393	1554.71	1517.24	1506.92	1511.11	1485.99	1765.61	714.94	719.48	683.87	658.91	705.83	654.84	910.722	1127.31	1100.6	1015.68	1335.04	1100.35		BABAM1
ENSG00000204463	814.228	788.707	827.756	859.398	934.699	1013.7	798.15	740.8	681.2	691.92	651.93	627.04	497.782	585.042	487.677	455.359	490.079	501.158		BAG6
ENSG00000134107	1935.39	1820.02	1983.91	1883.14	1928.52	2033.86	6852.17	6280.71	4485.48	4029.11	3976.5	4089.38	5158.74	6512.12	2115.54	3460.54	1479.95	2157.51		BHLHE40
ENSG00000186222	1007	912.707	885.843	990.233	911.646	952.681	1643.89	1466.32	1580.54	1679.4	1478.7	1595.49	1330.86	1048.22	930.324	945.955	739.089	653.889		BLOC1S4
ENSG00000104164	553.252	641.446	540.494	624.413	490.907	461.803	655.49	864.23	774.06	611.03	693.85	824.28	917.793	1107.5	867.293	925.236	767.464	807.945		BLOC1S6
ENSG00000204177	1416.44	1373.6	1462.76	1376.6	1219.25	1325.88	1600.71	1685.95	2015.47	1323.59	2201.14	1606.07	2413.74	2435.9	1878.94	1699.5	2160.78	1508.8		BMS1P1
ENSG00000145919	246.829	214.853	262.625	206.929	238.619	208.649	206.2	236.38	281.9	196.17	225.18	248.51	229.045	228.486	257.912	232.502	262.106	221.571		BOD1
ENSG00000136122	435.85	363.029	461.961	432.491	445.943	440.388	199.36	187.3	234.01	246.91	343.76	298.69	214.617	311.936	304.63	554.817	810.54	728.989		BORA
ENSG00000196544	362.67	353.334	300.364	349.154	274.419	270.913	171.17	159.11	187.82	150.24	176.2	149.16	190.376	183.758	182.853	196.346	162.978	158.54		BORCS6
ENSG00000166275	381.278	430.302	361.517	450.37	334.068	338.581	711.93	792.36	626.13	693.03	492.65	560.44	892.309	900.218	612.055	664.508	419.56	398.728		BORCS7
ENSG00000106009	1025.99	870.582	1364.31	1277.88	1444.88	1178.48	731.95	658.18	812.61	846.68	886.87	1047.24	795.918	860.457	863.762	1164.42	1092.72	1185.95		BRAT1
ENSG00000166164	497.854	471.947	433.18	388.115	484.569	392.742	384.78	370.4	325.77	308.16	326.27	346.48	437.9	412.603	327.37	351.738	471.208	418.858		BRD7
ENSG00000182685	152.82	151.017	165.717	159.569	177.067	138.905	170.35	222.65	189.6	182.68	220.5	212	177.052	191.847	182.192	161.778	209.546	183.061		BRICD5
ENSG00000254999	897.207	1061.4	906.696	776.165	865.094	915.847	736.64	593.11	537.67	662.15	562.3	618.57	1719.07	1507.96	1266.2	1618.25	1054.31	1291.65		BRK1
ENSG00000111731	612.212	588.521	565.332	536.673	537.126	512.947	395.58	429.9	516.76	409.82	558.38	510.7	404.229	472.109	573.504	499.573	586.476	613.592		C2CD5
ENSG00000187699	207.844	240.058	211.408	183.046	160.275	166.938	149.12	136.24	134.41	156.58	135.5	146.37	151.103	187.73	157.55	189.196	176.095	195.168		C2orf88
ENSG00000213563	318.568	372.995	377.016	398.008	347.293	462.029	491.82	448.81	433.88	535.09	474.35	500.83	285.521	240.415	239.56	237.982	265.671	222.964		C8orf82
ENSG00000186312	154.2	160.1	171.869	162.862	165.651	144.794	160.73	172.02	165.77	193.2	199.6	193.08	178.04	156.751	195.279	183.884	222.795	169.287		CA5BP1
ENSG00000160325	225.939	222.279	205.402	193.927	215.617	200.698	228.27	179.24	238.73	255.89	210.39	216.79	196.984	165.491	179.935	161.21	187.598	152.829		CACFD1
ENSG00000105298	279.88	322.685	318.741	342.671	330.405	301.919	245.46	211.74	227.16	246.81	226.14	216.09	255.79	274.021	297.232	295.699	310.238	367.683		CACTIN
ENSG00000143919	196.958	229.853	212.666	197.833	204.327	206.683	223.65	217.87	171.19	195.67	183.48	180.11	258.889	231.705	260.375	277.218	261.858	264.004		CAMKMT
ENSG00000118200	647.603	558.508	540.239	504.647	567.487	561.743	407.91	625.93	555.22	534.35	428.54	506.83	1067.83	1220.52	1354.27	1192.79	1123.92	1220.52		CAMSAP2
ENSG00000103326	220.652	206.565	240.586	264.874	286.474	262.01	319.92	228.45	254.37	269.57	354.76	268.8	206.822	199.33	273.757	244.177	301.962	282.224		CAPN15
ENSG00000165233	399.149	409.398	475.036	483.268	357.16	468.923	945.66	750	858.8	713.97	815.88	809.41	416.461	383.744	378.746	356.089	349.226	370.819		CARD19
ENSG00000198937	1108.42	978.931	1148.05	1110.18	842.436	1127.6	1439.62	1225.43	1245.61	1147.42	1118.44	979.67	399.206	513.602	483.268	587.735	468.224	474.037		CCDC167
ENSG00000154781	421.059	552.667	476.904	464.132	499.1	426.415	498.28	471.85	399.92	462.62	365.05	389.64	582.404	645.569	550.972	486.052	365.428	395.354		CCDC174
ENSG00000105248	258.961	237.016	300.787	326.479	291.516	317.419	246.43	217.07	205.93	256.45	260.96	241.08	321.716	349.783	324.647	335.007	463.806	469.956		CCDC94
ENSG00000103540	268.266	314.341	287.917	368.893	352.733	283.71	298.9	337.83	250.4	262.55	232.96	306.41	480.188	572.55	479.972	512.183	570.612	443.449		CCP110
ENSG00000107771	880.597	997.555	838.286	872.435	842.904	688.968	1067.99	1231.65	1055.81	1064.76	872.49	1022.47	1250.39	1216.45	1103.4	1104.95	1017.57	1024.47		CCSER2
ENSG00000122674	565.13	609.128	541.983	514.853	541.306	524.231	402.21	464.49	408.13	381.09	376.94	384.58	492.763	517.507	406.333	463.933	491.137	438.696		CCZ1
ENSG00000146574	712.067	731.526	621.302	589.653	584.644	593.062	567.14	611.64	540.82	525.33	504.81	545.72	555.753	681.147	513.406	533.571	597.986	616.238		CCZ1B
ENSG00000093009	879.79	820.577	1162.61	1155.98	1469.08	1514.16	379.05	352.88	377.95	402.99	1776.57	1881.45	160.1	306.317	328.363	472.817	1279.73	1621.36		CDC45
ENSG00000089486	343.371	345.208	308.843	324.692	231.831	215.346	247.44	296.03	185.83	215.07	135.14	148.87	433.45	404.894	272.033	350.873	155.188	169.201		CDIP1
ENSG00000170312	943.531	933.321	953.1	1085.55	1120.06	940.155	231.19	249.53	399.39	411.99	666.85	784.61	195.693	410.606	417.336	1152.5	1802.83	1645.2		CDK1
ENSG00000167258	541.913	492.025	557.218	364.51	602.503	540.89	346.24	305.95	305.61	392.39	456.19	340.33	467.887	573.359	553.532	689.789	734.166	806.003		CDK12
ENSG00000065883	338.95	311.968	375.011	351.264	363.66	386.172	415.67	365.23	395.71	304.7	396.62	324.55	667.913	673.584	628.954	677.773	680.32	656.055		CDK13
ENSG00000155111	610.662	754.506	553.972	561.165	500.372	510.042	417.05	461.53	347.87	306.82	329.81	280.82	520.247	550.972	362.536	381.578	334.649	352.004		CDK19
ENSG00000156345	269.279	269.009	268.396	250.355	263.791	269.878	216.36	219.72	222.42	225.01	212.27	206.4	196.601	198.105	224.837	206.305	194.361	221.043		CDK20
ENSG00000205643	284.627	282.484	252.673	293.646	318.618	327.878	338.62	337.45	276.48	284.67	263.75	307.08	175.414	171.998	183.087	188.579	174.49	183.608		CDPF1
ENSG00000149187	191.867	197.624	184.343	210.755	195.537	207.835	231.6	225.07	223.13	200.98	218.21	222.55	373.289	381.653	335.362	326.131	453.38	339.648		CELF1
ENSG00000102901	560.578	676.459	627.336	710.146	768.937	741.095	480.67	440.24	377.17	504.65	386.85	423.9	415.495	647.805	526	725.288	618.232	548.076		CENPT
ENSG00000203760	1203.94	1229.96	1164.66	1073.58	994.36	966.826	547.87	468.84	701.17	618.67	850.67	982.7	713.798	1303.05	970.519	1887.39	1916.63	1821.58		CENPW
ENSG00000116198	565.073	706.84	638.429	605.361	664.687	598.909	562.47	664.69	501.63	688.6	589.09	463.92	258.21	291.516	256.116	280.918	259.174	298.517		CEP104
ENSG00000141577	302.009	325.284	346.688	374.148	350.8	368.205	224.01	195.39	239.8	272.89	256.69	271.72	160.764	175.755	204.581	217.177	245.976	235.644		CEP131
ENSG00000135315	137.364	150.124	135.605	139.062	155.043	154.394	170.2	155.72	133.09	134.89	153.83	155.15	134.976	149.962	136.391	142.855	144.607	142.454		CEP162
ENSG00000099814	225.833	205.698	173.226	211.155	199.62	157.93	219.96	175.36	178.1	152.38	177.92	171.17	270.373	274.701	191.882	222.144	156.741	216.004		CEP170B
ENSG00000174007	1216.74	1271.23	1153.53	1466.76	987.274	1216.1	1392.82	1391	1843.42	1100.42	1621.19	1376.45	1186.71	1649.44	1165.46	1171.67	1352.79	927.239		CEP19
ENSG00000166004	281.863	285.653	280.049	308.16	381.186	280.519	187.7	195.98	211.32	192.31	226.81	236.28	369.986	398.385	295.539	344.425	431.156	352.962		CEP295
ENSG00000106477	176.688	181.218	169.032	178.568	183.774	191.841	304.85	333.16	357.19	339.79	450.35	437.38	280.992	335.078	336.041	377.04	509.349	554.916		CEP41
ENSG00000130695	279.449	253.178	295.204	327.027	312.114	289.172	218.42	263.23	319.67	366.41	346.6	392.13	144.844	152.852	168.966	166.853	244.597	252.161		CEP85
ENSG00000258890	968.428	1047.24	949.302	938.541	1050.25	801.518	622.22	638.16	548.52	472.02	448.5	484.03	702.496	733.999	568.382	667.967	407.837	464.598		CEP95
ENSG00000143418	1878.85	1604.72	1804.65	1494.58	1527.45	1902.25	2634.49	2555.84	2602.72	2218.98	2677.96	2301.32	1458.84	1269	1281.14	1332.19	1423.21	1391.82		CERS2
ENSG00000139624	1103.23	930.581	942.046	848.479	633.112	727.254	1160.37	1236.5	777.07	759.6	608.81	584.11	593.512	838.127	453.095	563.166	345.459	411.453		CERS5
ENSG00000172292	1274.83	1232.25	1273.28	1321.5	1305.2	1206.97	1151.12	1062.09	817.92	663.83	941.75	701.92	2913.92	3580.89	1941.15	2482.61	1160.37	1395.82		CERS6
ENSG00000070761	1007.91	1250.05	1118.44	1029.39	1046.98	1041.15	694.81	664.28	715.96	827.98	885.02	1059.51	1040.81	1217.56	1062.09	1290.08	1180.3	1320.43		CFAP20
ENSG00000198824	1269.64	1026.92	1558.82	1305.51	1614.17	1485.66	858.19	972.07	1068.78	882.32	1038.02	922.23	959.817	1238.11	1280.18	1156.9	1031.29	1308.56		CHAMP1
ENSG00000186940	6620.86	6474.18	7372.48	6900.5	7123.84	7660.93	5090.39	3938.53	4221.38	4459.23	4411.37	4424.85	4799.64	6448.96	5781.87	7084.27	6725.12	6175.62		CHCHD2P9
ENSG00000187446	1596.12	1612.44	1399.26	1632.87	1516.88	1510.05	3613.64	3447.12	3229.19	3281.68	3285.22	2987.82	3139.64	2683.68	2299.37	2295.68	1619.01	1306.21		CHP1
ENSG00000160679	2061.49	2254.49	2192.59	2290.72	2401.82	2316.1	2549.29	2369.7	2527.13	2390.58	2300.49	2815.96	1407.69	1479.95	1589.34	1423.06	1727.44	1791.42		CHTOP
ENSG00000198894	672.272	643.583	718.154	710.65	650.706	705.129	572.8	561.88	556.91	559.58	444.77	434.72	662.215	659.972	661.237	671.641	499.738	570.818		CIPC
ENSG00000104859	239.924	231.327	279.214	258.149	284.225	272.601	373.59	315.24	376.88	301.04	340.82	298.98	216.771	221.36	254.72	257.778	221.571	241.571		CLASRP
ENSG00000162994	231.347	248.363	204.029	198.842	211.956	209.981	184.56	189.98	222.8	227.15	180.89	186.17	312.264	289.113	247.461	264.844	207.258	183.444		CLHC1
ENSG00000106665	342.474	371.686	259.137	308.374	267.418	258.997	202.61	174.12	200.09	183.34	155.73	195.59	311.804	254.645	209.878	214.567	191.5	181.887		CLIP2
ENSG00000132361	846.898	720.645	1052.01	1071.45	1110.5	1184.27	862.04	759.33	929.56	1379.28	1093.98	1198.11	428.751	308.972	713.012	474.446	1009.74	961.665		CLUH
ENSG00000131797	152.22	152.542	152.285	163.966	164.833	147.73	161.58	198.66	170.75	154.61	145.18	142.52	155.995	145.716	167.576	172.304	173.496	183.716		CLUHP3
ENSG00000103121	4577.62	4844.66	4892.27	5381.8	6004.63	5984.05	2821.4	2358.31	2955.73	2944.53	3865.07	3717.34	3142.38	3937.08	4046.56	5707.47	7862.18	7197.73		CMC2
ENSG00000184220	1278.25	1339.73	1091.88	1188.71	1279.88	1264.93	806.72	768.59	743.27	843.26	958.8	971.04	762.663	972.107	989.577	1121.76	1706.31	1585.97		CMSS1
ENSG00000137200	355.794	372.838	391.309	369.536	358.399	367.701	452.29	369.28	353.92	422.15	302.16	307.2	408.882	355.627	323.789	349.783	377.585	298.331		CMTR1
ENSG00000180917	520.126	492.242	486.648	469.557	512.546	517.337	396.98	402	367.52	324.69	290.62	258.15	627.523	683.258	701.771	633.112	382.188	462.197		CMTR2
ENSG00000205423	526.652	595.018	583.413	620.752	509.399	506.707	411.65	430.8	380.97	409.99	364.68	423.42	547.766	624.141	542.52	505.48	450.187	423.578		CNEP1R1
ENSG00000100528	3077.69	3248.98	3040.05	2883.76	2744.02	3137.67	3805.22	3997.49	3331.76	3758.25	3650.81	3603.12	3094.16	3076.53	2847.93	2657.14	3693.61	3272.32		CNIH1
ENSG00000158435	2618.04	2145.09	2493.36	2282.11	2547.66	2650.58	2087.58	1910.27	1840.41	2016.44	1889.15	1789.69	2836.9	2555.15	3008.34	2398.22	2209.54	2359.91		CNOT11
ENSG00000115649	800.341	793.118	743.663	671.306	697.406	687.594	430.06	381.76	376.66	414.49	361.08	287.32	637.501	673.612	634.393	525.432	482.83	425.953		CNPPD1
ENSG00000257727	1962.58	2088.17	1811.77	1770.09	1875.18	1916.63	4139.42	3561.46	3474.07	3922.83	3575.64	3863.05	1353.24	1287.26	1532.13	1494.72	1579.97	1384.49		CNPY2
ENSG00000162852	797.675	782.513	958.372	773.894	941.174	926.995	1057.74	1328.66	1226.81	1033.57	1028.66	985.02	1128.27	977.773	1089.51	992.779	817.758	847.108		CNST
ENSG00000119397	212.144	240.489	252.308	250.07	269.195	218.519	148.96	152.61	167.51	169.54	180.54	156.96	140.854	156.676	184.889	221.956	217.351	238.907		CNTRL
ENSG00000106603	1816.73	1562.68	1627.72	1654.04	1715.93	2144.45	2279.07	1945.98	2126.26	2021.84	2413.74	2482.61	1375.65	1393.04	1291.65	1696.5	2045.19	2177.18		COA1
ENSG00000181924	451.005	457.887	535.917	545.752	519.641	584.827	429.23	358.32	397.7	448.96	489.53	484.69	473.866	439.47	597.726	572.268	657.582	643.054		COA4
ENSG00000183513	504.318	483.533	465.35	505.708	463.102	427.569	394.46	461.96	457.77	420.48	411.8	424.85	744.443	666.652	663.826	653.075	494.486	411.556		COA5
ENSG00000168275	253.339	258.288	295.381	267.977	257.958	267.715	473.52	375.93	470.03	398.09	434.27	454.64	254.245	239.002	229.382	277.808	302.609	258.997		COA6
ENSG00000162377	436.807	453.44	461.707	430.7	494.69	529.382	271.27	361.08	397.55	359.28	373.83	368.51	327.152	286.671	389.802	395.735	500.936	520.751		COA7
ENSG00000130309	1803.82	1471.79	2347.43	2004.38	2490.89	2695.79	886.87	804.58	1286.22	925.97	2002.81	1736.56	532.772	453.627	1019.78	985.863	1589.34	1715.93		COLGALT1
ENSG00000181789	2104.39	1844.37	1960.95	1888.34	1947.65	1929.91	1830.76	1747.35	1424.29	1496.93	1188.23	987.58	1444.2	1719.07	1154.87	1225.42	1016.64	1176.28		COPG1
ENSG00000172301	2515.24	2496.38	3202.02	3195.45	3406.1	3463.53	1655.94	1642.46	1551.87	1729.22	1737.31	2074.98	1176.28	977.469	1210.01	1277.53	1610.93	1905.33		COPRS
ENSG00000178449	1395.2	1283.14	1177.2	1255.31	996.394	1110.18	922.23	807.43	667.8	872.48	805.58	845.5	759.124	550.751	617.681	513.8	570.259	539.274		COX14
ENSG00000133983	3302.11	3149.51	3164.46	2927.6	3023.94	3220.28	3287.81	2846.58	2912.57	3231.2	3014.09	2623.9	2871.19	2869.6	3758.67	3878.4	3570.38	3556.68		COX16
ENSG00000203667	385.958	302.452	320.149	298.197	380.115	356.164	434.63	479.44	346.09	318.37	303.02	281.54	321.097	431.935	337.264	402.524	263.547	279.924		COX20
ENSG00000224051	229.045	186.782	187.858	217.326	219.032	236.036	181.29	188.93	195.47	190.63	252.13	217.04	144.433	165.973	172.369	174.938	193.323	182.616		CPTP
ENSG00000177685	400.608	399.074	271.663	292.945	245.008	255.769	280.36	258.29	220.2	256.17	223.7	220.82	598.268	666.116	407.132	470.317	346.481	311.555		CRACR2B
ENSG00000007545	377.952	348.624	409.176	430.392	454.55	417.79	364.37	341.36	348.7	326.12	317.33	297.34	417.79	474.238	439.566	510.403	412.159	410.933		CRAMP1
ENSG00000164463	287.868	283.948	206.462	234.589	168.251	188.16	251.16	321.09	216.52	241.34	170.45	195.28	337.434	350.479	187.526	183.34	136.344	141.197		CREBRF
ENSG00000245694	277.497	299.477	232.611	217.254	216.604	197.373	390.43	367.29	300.22	322.59	348.05	336.69	194.429	229.855	167.412	201.873	217.6	229.025		CRNDE
ENSG00000215908	152.459	143.294	152.506	160.413	149.418	148.871	136.28	138.83	134.14	137.91	151.89	147.89	136.636	149.275	136.448	154.727	135.001	148.489		CROCCP2
ENSG00000254598	245.745	276.171	286.913	273.955	294.909	273.966	249.33	303.65	278.26	289.47	317.18	307.97	219.31	172.911	220.06	228.399	261.156	260.812		CSNK2A3
ENSG00000144655	331.047	297.555	349.226	408.445	359.276	415.91	926.5	1088.6	645.14	883.21	706.4	714.58	490.112	585.664	474.111	562.572	495.095	566.762		CSRNP1
ENSG00000178971	491.426	502.727	525.257	538.822	603.896	586.936	260.68	243.64	222.89	241.26	239.16	222.25	221.002	210.277	233.903	200.395	187.733	179.787		CTC1
ENSG00000175826	937.69	881.131	1060.28	794.84	1005.11	1131.04	921.01	676.46	674.94	613.59	651.18	664.48	777.297	879.066	866.126	1060.28	739.956	838.549		CTDNEP1
ENSG00000134030	196.593	209.862	207.044	228.98	211.68	196.144	271.75	260.33	288.6	261.23	259.25	249.79	153.589	178.021	172.52	181.307	168.393	168.655		CTIF
ENSG00000171793	1717.6	1345.13	1957.96	1693.72	2103.58	2549.29	2178.12	2196.64	2379.22	1748.13	2143.07	2008.26	1359.04	1616.19	1774.06	1792.91	1811.77	1913.85		CTPS1
ENSG00000135047	1144.68	1149.33	1107.17	1157.31	992.434	1045.95	8402.54	9916.07	8469.68	9061.68	7883.38	9949.87	4396.6	4267.93	2797.45	2637.99	2201.3	1980.13		CTSL
ENSG00000136943	966.14	990.233	1028.65	1045.06	1260.67	1034.69	317.33	289.92	306.75	290.97	352.65	326.53	811.006	1222.92	1096.78	1591.88	1560.51	1688.35		CTSV
ENSG00000257923	570.39	670.623	656.905	667.629	700.488	555.953	1097.35	1064.28	1064.63	1101.96	801.9	992.78	779.904	575.929	786.892	696.347	674.796	644.592		CUX1
ENSG00000273559	298.749	317.087	361.6	339.802	371.904	279.411	285.97	323.12	305.45	313.13	266.56	309.48	301.833	374.59	342.536	284.312	339.978	335.007		CWC25
ENSG00000153015	756.242	883.883	742.732	931.8	836.987	630.917	542.78	737.95	661.81	737.95	605.26	642.72	687.758	945.955	960.52	996.972	1099.22	906.425		CWC27
ENSG00000169429	148.275	154.096	150.382	159.248	163.822	152.105	1035.14	1234.68	598.06	532.29	476.21	510.84	889.721	1366.77	660.471	459.055	1073.72	618.759		CXCL8
ENSG00000162144	1010.1	1151.33	1143.23	1245.14	1271.32	1316.23	956.52	916.15	856.22	1080.06	912.54	908.7	1774.06	1481.59	1695.78	1418.03	1295.66	1546.17		CYB561A3
ENSG00000214810	1944.33	2085.21	2058.32	2507.55	2535.74	1879.26	1448.83	1746.35	1698.3	1817.71	1717.08	2003.77	1855.19	2108.39	2344.99	2327.22	3264.08	3375.57		CYCSP55
ENSG00000197191	402.856	383.398	282.616	264.626	150.695	151.155	987.58	1061.03	640.31	735.67	437.06	439.77	4919.02	6458.74	4387.8	5670.01	1229.59	1194.68		CYSRT1
ENSG00000120306	3109.98	3014.09	2657.05	2716.08	2126.26	2612.8	2297	1741.33	1768.65	1882.21	1810.08	1690.95	1472.4	1366.42	1128.66	1244.68	1038.02	1095.81		CYSTM1
ENSG00000108669	1066.16	1228.73	1030.7	1135.01	1281.93	1048.22	1139.4	1235.8	934.65	1062.09	937.69	871.43	925.089	870.582	670.248	719.274	868.768	708.769		CYTH1
ENSG00000105443	296.786	310.551	294.757	340.275	302.057	311.214	357.27	293.44	324.85	394.48	314.94	320.69	242.508	234.073	211.834	215.508	219.028	202.711		CYTH2
ENSG00000226950	1129.52	1105.44	1127.21	1011.89	894.259	978.733	534.02	435.15	450.64	514.45	446.44	419.97	1151.89	861.792	948.426	976.298	913.091	869.338		DANCR
ENSG00000198876	661.152	556.779	596.429	573.63	562.779	611.92	1281.45	1383.92	1299.24	1275.91	1210.01	1144.74	590.218	558.638	556.074	639.597	607.815	588.006		DCAF12
ENSG00000164934	198.824	203.087	223.874	235.239	238.502	240.768	292.6	359.7	365	388.39	357.64	344.93	281.445	251.578	310.364	280.049	380.549	321.148		DCAF13
ENSG00000119599	376.211	366.104	344.165	287.321	371.027	329.092	247.28	191.62	233.81	241.32	227.25	213.29	369.044	388.276	460.187	534.584	368.323	501.521		DCAF4
ENSG00000139990	249.072	246.867	232.694	272.694	267.041	274.628	233.89	213.8	219.19	234.22	221.16	223.32	210.113	216.983	216.707	220.929	170.781	167.336		DCAF5
ENSG00000136485	1353.73	1292.68	1550.65	1600.71	1499.94	1796.57	668.27	892.43	901.66	1019.22	852.41	915.25	685.625	723.39	600.653	648.22	709.606	737.714		DCAF7
ENSG00000132716	971.387	872.738	851.76	855.834	913.753	922.814	1108.42	771.46	961.38	931.8	838.55	824.08	549.256	605.637	652.049	511.41	543.82	560.832		DCAF8
ENSG00000165490	677.448	644.947	878.172	716.075	936.526	848.94	177.38	166.31	181.57	181.65	294.11	281.44	164.96	351.943	370.536	750.714	845.144	891.029		DDIAS
ENSG00000198563	1679.91	1812.86	1826.31	1663.45	2042.79	1967.66	1942.7	1563.04	1636.25	1559.31	1618.55	1585.8	1517.76	1578.86	1544.51	1682.47	1943.79	1733.66		DDX39B
ENSG00000213047	544.351	484.026	514.445	485.985	561.98	514.01	492.59	544.55	514.53	380.61	351.74	393	454.777	772.293	588.202	643.458	392.924	507.757		DENND1B
ENSG00000174839	375.57	522.535	381.699	436.674	413.866	323.894	404.72	385.32	344.59	377.24	333.82	373.21	303.271	300.166	291.478	279.11	307.526	235.267		DENND6A
ENSG00000205593	500.616	574.725	591.86	527.925	517.648	448.806	314.61	351.53	349.7	441.98	483.44	417.45	570.117	591.486	454.016	524.075	521.619	582.404		DENND6B
ENSG00000100418	921.245	1057.07	966.826	907.029	854.656	1147.67	3941.98	4145.63	3100.47	3358.61	3365.42	2698.01	1708.09	1826.28	1566.51	1338.88	1700.22	1403.61		DESI1
ENSG00000121644	1661.87	1202.13	1824.35	1255.72	1446.51	1735.31	1485.67	1390.05	1375.2	1206.97	1300.03	1126.86	1059.14	1833.65	1138.02	1396.44	950.08	1007		DESI2
ENSG00000215256	265.066	263.453	246.547	264.747	238.806	249.878	280.29	247.92	276.57	271.76	264.28	257.39	243.725	262.365	260.068	218.148	234.059	224.382		DHRS4-AS1
ENSG00000235706	145.085	166.853	167.037	168.308	155.732	155.577	196.56	175.54	176.02	218.8	147.51	148.78	276.575	343.996	209.734	255.099	167.564	204.669		DICER1-AS1
ENSG00000086189	2261.75	1981.76	2796.63	2563.22	2724.15	2889.08	1476.44	1462.14	1937.02	1892.71	1892.71	1913.85	1443.32	1509.37	2001.66	1990.38	2070.03	2111.71		DIMT1
ENSG00000158856	1459.34	1272.8	1780.71	1725.32	1821.58	1766.48	1622.49	1550.65	2083.36	1577.14	2068.99	1954.19	866.126	782.81	928.259	994.842	1583.59	1145.88		DMTN
ENSG00000165506	440.245	428.996	494.399	505.791	535.818	444.837	305.39	336.55	426.41	455.08	426.05	480.33	403.981	317.561	449.905	405.439	447.402	487.796		DNAAF2
ENSG00000167646	484.764	441.976	389.872	497.977	374.078	430.97	183.46	193.85	188.67	200.21	196.59	228.43	181.456	188.834	201.98	165.384	195.099	139.339		DNAAF3
ENSG00000177692	5118.36	5321.35	5316.84	5991.48	5410.82	4857.99	5377.25	5594.68	6236.92	5577.01	6206.05	6448.96	7681.25	6468.56	6564.16	6667.3	5231.57	4637.85		DNAJC28
ENSG00000166171	717.869	714.834	789.879	783.977	629.18	816.029	288.65	211.48	211.81	306.75	280.52	242.31	292.512	425.142	444.633	486.865	505.48	406.714		DPCD
ENSG00000134146	186.678	182.97	191.717	179.254	184.36	188.199	198.38	181.39	203.39	192.27	177.06	187.4	187.611	167.306	169.421	174.78	157.869	159.993		DPH6
ENSG00000148399	147.838	157.583	161.299	161.478	166.159	165.944	176.9	156.18	145.43	162.31	152.5	174.95	180.885	224.342	187.27	215.762	282.719	265.166		DPH7
ENSG00000156171	217.257	221.915	217.413	201.167	213.774	225.875	290.7	316.52	282.26	296.43	329.86	314.34	300.977	352.733	313.373	324.531	308.374	304.528		DRAM2
ENSG00000133059	241.704	285.971	260.472	267.997	248.048	238.683	383.28	459.96	421.59	399.65	409.55	414.67	330.486	270.346	272.498	249.769	255.816	244.056		DSTYK
ENSG00000167264	392.002	319.214	368.179	360.897	412.218	412.523	588.64	586.96	655.43	641.81	630.78	579.81	444.56	504.647	517.216	544.233	518.476	502.702		DUS2
ENSG00000225210	355.765	348.458	340.968	386.646	341.64	289.862	331.75	355.95	380.84	410.91	390.29	361.62	222.317	188.865	209.862	191.163	168.277	174.348		DUXAP9
ENSG00000204348	428.166	471.686	340.088	347.47	382.188	401.817	612.55	546.7	465.87	572.41	580.47	477.75	517.648	563.166	516.648	560.324	460.496	413.793		DXO
ENSG00000088986	16547	18232.5	16547	16459.5	17099.7	16022.4	12884.9	12550	14629.7	12604.6	14629.7	14436.1	13201.6	12768.6	15159	18663.8	18169.8	17229.1		DYNLL1
ENSG00000122882	278.434	244.56	307.488	243.442	276.095	289.73	232.17	240.52	206.09	198.13	194.07	213.43	389.802	349.873	381.638	421.475	316.519	317.156		ECD
ENSG00000167969	1135.96	1174.89	995.164	1012.24	920.172	1125.85	921.24	1111.4	954.12	1146.96	1073.58	1065.79	468.04	412.831	436.255	431.071	503.214	473.406		ECI1
ENSG00000107938	430.462	442.301	481.014	448.179	515.624	458.177	356.87	403.91	372.29	376.82	391.52	324.27	355.064	407.202	489.266	463.204	529.255	584.926		EDRF1
ENSG00000249264	12296.9	9312.1	9186.75	8408.07	7428.53	9947.42	9126.76	9606.6	10328.4	9554.09	9619.43	9760.76	15831.1	13370.2	12604.6	12884.9	12500.5	12197.5		EEF1A1P9
ENSG00000118894	656.905	742.492	672.323	560.461	699.068	685.968	1556.11	1548.7	1311.75	1411.01	1432.05	1550.65	1719.73	1945.98	1759.48	1976.09	1687.71	1883.7		EEF2KMT
ENSG00000159658	864.123	641.983	959.631	708.151	911.957	853.172	816.21	965.4	841.83	749.42	771.85	758.72	1102.19	1090.23	1211.55	1210.39	683.424	1082.78		EFCAB14
ENSG00000143486	788.314	740.1	814.495	777.669	666.469	990.441	1124.66	887.91	824.08	747.98	831.28	658.34	792.907	902.677	715.956	814.282	536.673	484.872		EIF2D
ENSG00000242372	3316.6	3773.14	3255.53	3720.92	3992.75	3662.16	4637.85	5743.18	3970.9	6409.53	4183.44	4925.36	4782.31	5164.62	7154.46	6620.86	6274.31	8539.68		EIF6
ENSG00000115459	205.84	190.25	189.779	205.366	209.238	195.195	235.77	224.34	246.59	204.24	209.21	190.07	452.286	463.619	333.929	295.619	186.465	184.556		ELMOD3
ENSG00000170291	248.725	242.211	250.903	242.354	266.519	290.428	308.53	250.11	256.68	266.22	254.7	278.26	188.997	207.992	197.513	216.139	225.897	200.763		ELP5
ENSG00000163832	831.097	812.71	802.574	743.303	787.205	850.823	626.47	606.34	609.47	630.72	656.25	705.6	715.554	784.677	732.021	834.105	889.034	967.499		ELP6
ENSG00000127463	556.074	465.695	492.458	508.317	518.583	530.26	352.96	302.8	313.19	296.1	371.1	322.46	371.095	413.587	412.026	384.966	358.258	336.975		EMC1
ENSG00000104412	144.929	153.388	150.485	149.606	149.798	139.296	177.83	205.18	219.7	209.95	169.2	245.19	193.111	166.962	190.291	229.382	170.693	183.834		EMC2
ENSG00000125037	2174	2196.64	2250.43	2001.66	2151.95	2263.2	4361.01	3780.25	3150.89	2940.95	3115.92	3296.43	3537.02	3152.83	3025.7	2874.04	2456.3	2523.03		EMC3
ENSG00000128463	2394.5	2781.19	2705.43	2520.71	2781.19	2571.65	3594.42	3902.67	3023.94	3363.49	3221.92	3458.25	4459.23	4279.55	4516.39	4312	3720.92	5084.62		EMC4
ENSG00000127774	1666	1650.07	1842.99	1831.1	1944.47	1996.94	1861.85	1728.99	2107.59	2134.48	1732.7	2000.33	1678.03	1689.48	2092.27	1762.78	2436.49	2043.97		EMC6
ENSG00000134153	2680.58	2452.53	2454.04	2570.18	2777.91	2759.43	5604.14	4630.58	4300.39	4892.27	4367.22	4336.59	5180.15	6222.28	6043.97	5788.65	5543.4	6142.53		EMC7
ENSG00000131148	277.179	223.937	287.228	288.446	320.473	354.988	347.29	295.58	359.22	347.76	395.47	359.88	446.135	576.047	524.288	605.805	768.7	842.649		EMC8
ENSG00000100908	174.766	172.86	168.819	151.861	145.696	172.14	183.19	164.56	172.38	186.1	156.73	171.89	154.789	165.245	192.353	153.884	142.816	157.669		EMC9
ENSG00000167280	153.351	180.763	166.623	204.834	186.058	160.828	187.09	222.86	223.77	211.88	192.62	179.09	210.369	163.923	192.416	163.562	172.699	158.98		ENGASE
ENSG00000124074	221.915	226.874	231.296	218.072	228.603	217.413	163.59	162.63	172.59	170.05	172.38	160.68	374.736	394.586	492.589	421.391	602.243	603.967		ENKD1
ENSG00000163378	247.476	239.258	247.83	229.162	225.799	238.007	200.17	230.51	181.54	196.82	184.01	192.6	887.306	1395.98	894.588	942.142	462.599	565.354		EOGT
ENSG00000224032	2991.79	3618.45	2205.6	2250.43	2072.15	2020.99	1641.14	1758.28	1258.26	1592.98	1416.74	1627.72	2145.09	2122.2	2143.07	1765.66	1550.65	1635.62		EPB41L4A-AS1
ENSG00000119888	4291.73	4858.09	3806.31	4832.02	6375.94	3919.65	661.88	832.23	906.76	891.08	1025.9	1045.35	1827.32	2489.13	2671.21	2776.13	3886.94	4229.66		EPCAM
ENSG00000172031	154.192	166.3	161.588	150.462	155.865	184.183	159.51	148.13	156.31	165.01	148.81	171.82	534.02	375.089	706.84	553.4	770.44	707.377		EPHX4
ENSG00000164308	4844.66	5256.99	5001.81	5332.01	4848.85	4787.25	4694.57	4757.9	6494.96	4050.66	6192.87	5884.9	4742.11	6150.97	4857.99	4878.83	5923.35	4078.05		ERAP2
ENSG00000182150	163.059	159.099	165.256	164.738	156.351	165.772	180.5	190.63	170.23	159.09	158.67	144.13	205.603	338.106	227.685	282.087	172.917	198.562		ERCC6L2
ENSG00000068912	1848.16	1438.49	1480.96	1356.37	1333.94	1322.65	1182.27	1250.61	1212.88	1133.23	1019.78	1147.67	1916.63	2361.27	1742.68	1726.26	1152.28	1319.27		ERLEC1
ENSG00000130023	339.675	344.538	300.875	344.793	290.525	326.818	533.62	452.7	421.47	446.3	429	342.66	323.3	354.798	223.861	223.399	162.797	183.922		ERMARD
ENSG00000197930	522.626	530.699	450.921	566.668	478.401	583.413	368.44	350.04	381.95	410.65	375.5	347.36	328.591	362.587	295.619	360.706	278.534	281.543		ERO1A
ENSG00000117868	378.903	330.566	362.78	346.707	314.86	326.432	385.32	379.58	340.71	307.9	281.34	248.77	270.221	268.796	244.945	258.499	161.969	176.568		ESYT2
ENSG00000164002	363.176	357.947	378.977	359.708	352.3	368.925	341.12	309.49	407.99	304.65	357.66	377.67	515.108	536.108	424.969	412.657	470.242	349.284		EXO5
ENSG00000092820	7587.35	7039.86	7902.55	7712.87	8316.41	8408.07	6900.5	7670.18	8025.22	7952.57	7995.53	7631.14	10387.4	10717	12092.1	14377.5	11489.2	15123.4		EZR
ENSG00000185504	863.23	902.373	1013.55	1171.8	1056.02	1152.28	594.58	577.58	748.42	853.64	834.17	735.51	741.631	798.388	893.178	970.149	988.197	833.149		FAAP100
ENSG00000162585	1686.87	1656.07	1532.29	1697.26	1449.61	1665.56	891.82	949.02	756.25	906.64	852.99	783.96	277.262	317.545	289.387	345	359.238	323.665		FAAP20
ENSG00000131944	264.472	256.93	274.845	231.43	217.953	293.881	206.75	186.04	188.13	199.36	262.11	296.47	164.119	187.109	181.013	250.191	241.145	254.422		FAAP24
ENSG00000236044	682.655	663.016	641.807	579.161	730.404	586.956	530.02	612.33	788.83	752.74	757.3	795.59	1325.88	1219.6	1372.58	1400.85	1128.96	1092.98		FABP5P2
ENSG00000125898	294.036	282.261	292.065	296.141	317.754	325.424	263.15	232.34	252.04	246.67	282.8	281.05	339.978	306.645	317.991	290.699	350.419	249.857		FAM110A
ENSG00000188938	1101.04	944.754	1058.5	831.812	914.266	1068.47	725.44	750.92	773.24	765.04	748.42	613.47	875.447	1043.28	771.85	804.221	710.146	769.929		FAM120AOS
ENSG00000135842	1771.83	2449.99	847.531	958.372	869.152	775.162	1501.92	1616.79	540.48	479.86	577.99	665.62	1039.69	1650.35	575.214	565.859	956.025	693.504		FAM129A
ENSG00000232654	311.446	278.256	274.304	301.373	294.968	329.024	275.07	231.38	224.02	246.64	313.37	265.48	175.346	207.397	217.848	182.764	259.566	214.783		FAM136BP
ENSG00000031003	471.1	501.631	354.507	395.472	386.614	312.484	294.84	288.27	282.53	280.78	300.69	289.06	380.274	404.404	427.741	443.139	431.688	384.882		FAM13B
ENSG00000170074	221.388	280.144	250.82	221.915	184.707	232.016	189.88	235.4	214.04	244.31	177.15	185.36	198.293	194.173	176.29	149.207	190.339	195.576		FAM153A
ENSG00000151553	417.244	363.506	426.488	382.906	427.835	409.993	619.58	653.42	702.96	587.73	547.97	503.9	556.379	683.039	582.273	529.554	362.895	383.159		FAM160B1
ENSG00000113391	750.714	670.248	785.184	746.559	682.162	722.91	404.12	430.88	376.94	347.67	295.1	306.32	428.539	423.052	379.579	388.323	314.449	349.923		FAM172A
ENSG00000222011	166.442	180.564	165.521	181.287	151.863	151.801	167.72	182.14	188.94	159.82	151.57	152.84	195.586	190.892	198.523	195.028	179.329	199.601		FAM185A
ENSG00000172775	249.606	212.369	253.992	231.347	255.541	298.647	227.19	234.93	243.39	229.18	207.59	203.59	303.108	316.519	317.754	341.555	348.06	319.476		FAM192A
ENSG00000123575	357.927	284.827	293.355	225.462	226.22	277.64	207.73	189.69	183.35	207.4	179.49	185.87	366.638	402.688	359.621	435.85	307.578	369.863		FAM199X
ENSG00000221909	172.533	160.55	161.478	148.285	170.215	160.91	181.61	176.57	181.36	185.13	179.09	186.67	196.324	255.025	210.469	229.949	224.201	165.534		FAM200A
ENSG00000119328	322.859	340.145	307.983	331.36	310.078	309.025	460.55	504.65	442.21	421.73	401.3	426.27	480.535	509.36	511.263	464.203	490.632	404.223		FAM206A
ENSG00000163946	143.878	146.09	157.015	151.179	157.464	154.436	178.52	206.71	218.44	218.21	211.93	214.48	181.611	176.408	200.213	173.093	189.284	188.282		FAM208A
ENSG00000177150	348.696	385.918	386.846	427.139	510.994	409.015	214.95	256.12	322.32	310.8	284.49	366.77	374.169	317.872	387.403	347.868	570.044	552.154		FAM210A
ENSG00000124098	939.186	1076.02	718.35	787.27	443.509	425.526	645.57	481.9	517.44	574.3	372.5	385.17	2983.51	2828.02	1622.49	1530.01	958.056	821.039		FAM210B
ENSG00000122378	3741.22	4307.07	3724.2	3780.61	3389.91	3487.3	3778.2	4214.78	4075.59	3687.58	4128.07	4102.54	3331.95	3106.88	3179.22	2972.55	2227.18	2036.26		FAM213A
ENSG00000157870	199.126	214.72	196.513	202.001	221	236.141	296.88	274.42	531.63	501.81	587.41	694.95	160.009	148.439	156.084	150.392	205.768	170.605		FAM213B
ENSG00000005238	283.953	276.415	267.089	277.108	250.786	272.342	433.95	352.42	283.9	298.75	259.32	285.22	723.594	728.989	574.947	494.863	330.119	307.673		FAM214B
ENSG00000204856	472.817	490.929	487.576	546.051	541.264	468.328	528.67	479.54	734.83	640.12	732.62	728.47	606.406	642.61	1257.77	1125.07	1801.3	1792.91		FAM216A
ENSG00000196227	1030.25	1433.33	1003.36	1064.28	1126.54	844.601	349.35	531.74	532.9	472.71	532.77	603.79	893.644	533.704	985.024	688.601	1088.6	998.555		FAM217B
ENSG00000164970	168.795	173.606	221.956	186.851	174.277	192.811	214.07	186.06	179.1	188.23	179.41	188.47	166.575	189.124	179.504	189.471	180.902	173.887		FAM219A
ENSG00000178761	450.293	475.036	370.898	375.57	383.806	415.139	440.48	501.63	366.51	469.56	395.06	398.79	650.887	678.957	560.214	471.779	438.738	405.716		FAM219B
ENSG00000173065	1105.44	994.36	958.056	972.609	915.517	993.658	372.55	376.94	451.79	367.98	380.78	413.06	477.749	484.026	676.763	473.332	594.412	448.032		FAM222B
ENSG00000167930	643.278	782.635	775.563	941.174	856.4	840.249	902.37	1044.77	937.46	1084.32	1151.12	1020.37	726.905	604.925	703.459	600.055	720.514	804.221		FAM234A
ENSG00000084444	339.291	334.226	305.948	299.645	311.804	324.812	273.91	245.76	244.44	244.56	224.51	210.55	170.03	158.54	221.338	208.127	172.964	144.221		FAM234B
ENSG00000274026	213.9	228.696	185.669	178.164	168.861	174.192	178.49	179.83	171.62	155.72	168.67	154.37	193.756	196.228	155.273	166.826	194.01	161.661		FAM27E3
ENSG00000158483	342.055	316.66	410.706	414.216	420.795	460.43	277.15	257.84	329.32	319.12	359.15	365.76	254.994	234.524	335.319	312.069	395.277	403.336		FAM86C1
ENSG00000233132	453.627	458.371	507.428	445.478	485.985	521.619	252.79	250.72	301.11	265.98	252.24	278.26	289.408	287.683	326.818	362.483	246.024	285.107		FAM90A3P
ENSG00000198690	254.369	254.515	302.388	267.251	334.474	302.962	422.74	458.37	439.99	397.29	429.83	454.47	486.559	432.319	506.123	498.36	403.127	438.656		FAN1
ENSG00000116120	313.58	237.863	276.575	298.553	289.362	295.153	220.4	197.4	199.3	190.31	236	212.98	244.56	295.944	230.982	254.296	292.34	288.023		FARSB
ENSG00000156860	167.004	196.834	169.923	213.428	190.175	176.483	178.04	212.33	182.93	221.34	172.92	183.03	198.437	185.329	201.582	150.036	199.089	204.116		FBRS
ENSG00000112787	176.951	206.777	160.146	190.779	167.675	150.218	331.74	341.21	289.01	412.37	330.07	304.94	176.165	209.734	204.384	184.381	184.066	229.122		FBRSL1
ENSG00000260852	208.814	217.038	223.129	214.512	213.922	237.311	257.19	207.86	239.73	192.13	237.77	212.33	361.261	265.643	227.502	213.29	224.271	160.956		FBXL19-AS1
ENSG00000116661	11828.9	11702.7	12331.1	13340.9	12272.7	12029.2	12011.3	15606.6	15242.3	12197.5	13921.7	14981.4	15123.4	16266.4	14148.9	14981.4	12011.3	11648.8		FBXO2
ENSG00000172456	358.845	342.881	269.848	252.857	257.734	296.192	619.36	456.19	450.19	393.94	380.61	371.25	670.623	480.673	381.949	338.543	236.101	261.4		FGGY
ENSG00000198468	737.34	810.072	845.682	770.158	825.869	730.032	295.99	244.82	271.27	318.08	285.92	353.27	321.94	291.309	274.794	245.491	264.626	289.06		FLVCR1-AS1
ENSG00000188352	314.86	268.562	319.976	304.417	284.531	369.423	335.11	307.15	342.99	259.05	314.2	219.65	422.153	482.731	528.078	609.229	442.042	568.953		FOCAD
ENSG00000133393	1533.98	1673.03	1695.78	1640.71	1966.7	1409.86	2459.74	2993.96	2969.82	2761.05	2814.13	2874.04	916.354	1338.04	1068.78	1231.63	1339.44	1632.87		FOPNL
ENSG00000053254	994.36	939.971	944.216	874.099	914.021	977.273	805.84	810.77	667.63	629.18	688.87	612.44	593.112	599.643	445.024	475.878	336.072	436.521		FOXN3
ENSG00000273888	237.952	257.706	239.045	272.966	243.105	216.407	192.78	167.38	164.04	150.31	191.38	177.33	168.411	194.444	180.373	192.784	186.782	196.389		FRMD6-AS1
ENSG00000237264	1831.42	1675.59	1590.09	1705.99	1335.52	1491.81	4001.05	4134.4	3525.5	3089.75	3678.71	3430.9	4681.82	2969.69	1330.77	1435.59	1289.8	1065.49		FTH1P11
ENSG00000213362	6373.08	6432.06	5112.84	5715.13	4808.02	5347.5	11951.5	14153.2	12886.3	13384.3	12824.2	14273.8	13251.9	10815.5	6201.57	5112.4	4672.75	4741.23		FTH1P12
ENSG00000227376	15071	15426.8	15251	17438.4	15497.7	15416.8	12974.3	13046.2	13343.1	13311.8	12310.9	12736.4	13673.5	14099	14503.4	13636.8	13094.8	13362.5		FTH1P16
ENSG00000234975	2068.95	1539.08	1570.21	1353.72	1391.8	1596.4	3922.65	3925.22	3694.58	3598.18	3236.7	3508.83	4519.41	2845.77	1658.7	1485.05	1332.42	1300.47		FTH1P2
ENSG00000213453	1651.78	1714.33	1332.7	1454.04	1184.96	1399.93	4060.46	3950.13	3408.22	3653.79	3561.46	3436.13	3999.51	2583.97	1127.76	1001.23	1144.74	1056.8		FTH1P3
ENSG00000219507	2480.61	2701.26	2330.8	1831.43	1764.88	2065.15	4433.16	6261.54	4846.37	5056.88	5028.05	5472.86	5083.36	3358.38	2081.5	2119.5	1884.31	1417.15		FTH1P8
ENSG00000248415	159.579	155.827	151.818	152.843	162.617	155.777	140.71	147.49	147.48	148.25	144.19	137.01	317.278	485.442	369.352	383.256	406.373	409.249		GAPDHP61
ENSG00000109534	443.337	372.552	487.677	455.745	485.029	572.705	373.53	354.99	448.88	449.9	468.22	495.58	204.236	186.685	279.868	240.245	552.667	356.515		GAR1
ENSG00000059691	469.356	420.826	512.748	412.523	414.712	527.045	548.91	484.09	540.98	471.1	499.9	471.59	502.063	472.347	555.441	604.655	524.202	461.891		GATB
ENSG00000089154	2735.16	2238.97	2930.9	2553.89	2663.3	2629.52	3497.32	3257.05	2978.41	2898.36	3233.58	3085.89	2659.02	2352.69	2649.03	1973.36	2271.61	2425.89		GCN1
ENSG00000092208	618.353	725.493	709.618	722.394	824.491	755.013	407.23	358.55	383.37	458.33	516.28	520.64	338.759	352.775	385.23	388.389	594.722	502.075		GEMIN2
ENSG00000134864	181.635	196.646	160.899	155.913	151.846	158.519	331.31	332.22	284.09	301.7	283.5	293.48	259.907	221.956	252.091	174.35	160.382	171.449		GGACT
ENSG00000141034	272.832	262.397	251.992	221.959	237.708	233.847	231.46	216.73	179.75	170.34	188.23	188.99	344.868	303.904	242.034	246.884	192.785	194.275		GID4
ENSG00000101193	1100.24	1056.8	1154.47	964.07	1131.04	1250.61	1358.06	1272.41	1262.17	1069.92	1197.3	1036.98	1798.14	2063.32	1721.85	1860.38	1528.86	1902.1		GID8
ENSG00000204120	432.655	476.985	482.227	408.816	460.496	430.056	487.13	576.05	467.45	472.59	484.57	439.15	319.476	321.391	319.824	377.731	327.428	352.598		GIGYF2
ENSG00000145723	254.296	268.015	221.089	242.043	221.807	206.46	244.22	266.58	262.34	213.36	212.14	224.57	276.722	270.71	273.293	227.886	217.564	252.042		GIN1
ENSG00000055211	362.272	406.373	361.173	398.656	389.122	321.097	340.47	424.05	353.02	362.02	384.45	453.71	307.439	353.604	260.308	283.672	371.397	357.986		GINM1
ENSG00000198715	562.688	548.289	459.805	454.108	449.689	462.119	2238.25	2148.21	2346.26	2443.83	1995.18	2041.44	1123.14	849.782	948.159	864.604	721.717	600.209		GLMP
ENSG00000108010	1884.4	1911.07	2283.99	2149.51	2019.93	2189.81	2533.8	2446.77	2160.28	1999.01	1925.57	2058.75	2593.52	2954.52	3146.61	3268.64	3490.93	3041.19		GLRX3
ENSG00000140632	1120.36	1104.43	1101.66	1011.35	1028.65	960.52	1115.94	980.63	981.43	1292	1084.9	1177.2	964.419	616.097	964.419	736.755	1190.53	1160.69		GLYR1
ENSG00000255769	200.157	225.21	177.308	185.772	182.853	185.205	207.24	171.87	191.33	182.49	225.8	232.07	172.486	193.967	199.569	195.007	248.217	223.266		GOLGA2P10
ENSG00000173905	884.998	893.213	919.337	891.961	725.342	697.583	256.49	308.33	275.16	253.41	241.65	253.17	321.235	301.469	346.33	277.655	292.646	276.642		GOLIM4
ENSG00000120370	250.25	252.563	247.296	249.657	236.575	242.644	219.45	248.21	252.26	218.02	227.95	247.55	205.94	230.86	207.651	200.645	190.547	183.727		GORAB
ENSG00000138678	367.895	317.216	357.797	319.107	306.407	390.569	1280.96	1426.03	1388.33	1098.2	1585.46	1446.51	441.765	454.637	303.488	267.089	325.553	301.622		GPAT3
ENSG00000142751	298.553	298.86	319.476	344.659	322.144	335.114	480.4	453.8	532.41	588.1	476.9	504.98	535.222	523.616	615.668	575.088	464.024	414.17		GPN2
ENSG00000188092	347.701	320.055	371.862	334.336	358.135	365.501	258.23	268.21	276.18	287.4	265.26	264.73	309.118	278.591	291.797	323.744	437.962	562.257		GPR89B
ENSG00000186088	185.298	165.557	157.997	150.59	160.561	145.944	271.23	303.6	220.12	168.06	177.79	196.7	352.535	385.627	213.973	202.252	145.35	178.639		GSAP
ENSG00000167914	171.516	153.523	169.16	160.081	178.567	146.462	180.63	159.66	181.25	171.56	176.97	150.2	171.179	159.298	186.283	188.024	149.754	205.578		GSDMA
ENSG00000131149	833.149	791.876	792.318	747.827	741.807	716.654	975.77	866.13	819.24	807.25	753.75	711.63	575.929	602.803	558.508	609.084	400.01	442.731		GSE1
ENSG00000100744	233.361	249.484	216.563	224.039	219.711	201.335	497.04	507.67	499.16	501.06	451.25	543.26	787.203	917.634	776.912	731.927	615.744	562.973		GSKIP
ENSG00000138867	1131.71	1162.61	1158.75	1299.67	1334.41	1358.45	1301.32	1275.91	1285.18	1559.9	1639.27	1950.76	975.507	929.557	936.238	1127.6	1373.6	1514.16		GUCD1
ENSG00000241549	563.384	561.406	614.986	637.343	693.807	607.641	403.62	434.2	368.8	385.61	366.17	352.76	330.164	337.376	327.931	355.024	372.564	321.744		GUSBP2
ENSG00000239650	541.409	553.748	463.102	561.537	407.837	383.159	404.99	358.2	364.74	375.09	384.53	337.83	410.343	398.857	350.201	321.77	252.547	284.976		GUSBP4
ENSG00000165996	3922.83	4615.19	4086.78	4143.31	3985.45	3344.7	2601.48	2997.97	2817.97	2849	2535.15	2633.08	3263.1	2385.63	2405.96	1911.38	2047.46	1444.2		HACD1
ENSG00000206527	976.579	889.737	947.159	906.705	1161.09	992.147	670.49	685.09	807.5	735.72	891.53	904.29	1386.89	1847.56	1820.5	2017.52	2227.2	2265.32		HACD2
ENSG00000074696	2019.8	2070.62	2229.95	2216.12	2243.63	2137.22	2860.16	3166.6	3256.54	2834.99	3443.89	3425.38	1280.17	1266.1	1614.21	1655.93	1975.94	2271.76		HACD3
ENSG00000188921	383.806	429.128	430.54	486.865	434.919	403.981	535.82	562.3	505.38	502.6	514.37	573.36	593.034	633.242	574.402	488.65	538.088	406.886		HACD4
ENSG00000137814	425.423	497.633	503.903	507.347	453.543	435.035	458.77	466.27	481.13	449.69	545.23	653.57	440.732	506.221	496.974	472.347	509.534	374.836		HAUS2
ENSG00000213397	579.427	498.721	753.374	673.267	908.6	829.961	268.93	245.05	262.58	296.65	404.46	366.4	222.971	267.481	285.206	373.204	487.269	441.567		HAUS7
ENSG00000155393	811.468	722.38	1034.69	868.981	973.106	905.783	837.14	666.65	722.03	680.29	702.96	716.48	810.295	891.029	1032.95	1138.02	963.265	1123.48		HEATR3
ENSG00000173064	558.76	598.771	541.913	649.525	544.233	495.295	784.85	742.49	730.55	583.24	593.24	566.99	736.298	650.667	704.377	555.441	432.156	394.312		HECTD4
ENSG00000130589	780.433	1009.47	893.859	1036.98	832.888	784.849	1998.83	2437.67	1461.66	1758.92	1590.71	1580.54	2638.63	508.96	526.208	525.724	505.603	429.231		HELZ2
ENSG00000235173	276.539	267.122	301.577	329.909	365.288	364.165	190.96	191.26	227.19	237.6	278.34	308.8	183.635	209.394	255.69	291.973	416.324	380.188		HGH1
ENSG00000135245	468.84	425.816	507.108	498.569	483.93	467.135	252.59	257.91	376.38	270.29	344.43	361.82	250.486	273.534	287.321	283.021	286.371	264.472		HILPDA
ENSG00000113716	842.58	791.157	755.017	702.594	728.034	751.376	748.13	685.05	639.61	658.4	582.55	593.57	966.807	751.987	789.264	718.707	779.486	689.742		HMGXB3
ENSG00000206228	7241.47	8114.19	6650.39	5477.19	7681.25	5830.76	3985.45	4320.41	4418.33	3931.49	3824.24	4431.5	4569.13	4258.14	5825.9	6122.67	5984.05	6690.22		HNRNPA1P4
ENSG00000122566	11344.3	12604.6	14545.6	15358.1	14846.1	10623.5	7995.53	9461.46	9002.91	8930.98	10820.8	10519.1	11156	13889.4	13921.7	16459.5	16685.1	17705.6		HNRNPA2B1
ENSG00000092199	1011.35	979.184	765.709	1187.01	842.217	825.599	844.1	942.76	985.56	856.4	1052.01	1004.91	1417.51	1188.23	1461.66	1593.54	1737.84	1730.45		HNRNPC
ENSG00000152795	352.86	396.715	365.099	357.361	441.095	362.427	344.21	398.61	355.45	307.44	292.4	305.29	754.77	854.449	768.622	755.541	688.865	701.825		HNRNPDL
ENSG00000169045	894.537	1056.95	825.697	897.631	939.117	791.803	484.18	492.26	655.15	736.73	783.13	757.96	757.6	607.453	826.841	748.258	907.389	912.259		HNRNPH1
ENSG00000165119	1788.51	1814.11	1829.55	1586.44	1823.81	1749.59	1772.91	1744.78	1871.84	1786.22	1892.6	1915.75	2107.57	2308.47	2288.89	2490.65	2536.89	3068.61		HNRNPK
ENSG00000143889	380.837	366.638	384.966	383.398	349.353	360.966	242.95	256.24	254.91	282.31	268.61	298.86	317.612	306.819	302.92	301.224	368.251	301.164		HNRNPLL
ENSG00000125944	3594.42	4371.55	3782.77	4642.69	5462.47	3605.29	2575.05	2845.48	3355.92	3017.49	2967.44	3149.51	3224.06	3421.2	3937.08	4181.17	4799.64	4777.58		HNRNPR
ENSG00000105323	1860.58	2176.23	2014.46	2232.81	2337.14	2039.61	2126.29	2185.76	2458.44	2823.31	2863.16	3310.65	1729.02	1603.16	1773.91	1986.46	2804.8	3230.8		HNRNPUL1
ENSG00000072506	1038.43	998.035	921.566	984.76	841.831	1009.74	576.6	515.21	460.74	527.93	531.63	478.4	478.401	488.816	576.843	669.05	670.816	516.648		HSD17B10
ENSG00000203914	284.531	261.105	280.918	233.164	289.777	236.28	337.26	332.68	259.36	247.63	250.4	251.93	215.647	322.73	292.188	333.446	228.137	281.639		HSP90B3P
ENSG00000081870	2028.99	2070.99	1771.83	2190.21	2242.08	2073.68	1201.77	1065.79	1067.83	1436.28	1397.59	1600.71	1076.38	1044.39	1021.18	1330.53	1735.31	1435.29		HSPB11
ENSG00000236060	3053.34	2784.64	2389.19	2740.47	2303.9	2434.25	803.41	885.36	875.19	996.11	1050.64	893.18	216.485	237.11	264.385	352.535	326.72	520.979		HSPB1P1
ENSG00000242028	576.237	719.176	664.435	805.863	646.848	617.57	888.39	803.19	1100.61	903.25	972.7	917.84	879.137	753.922	806.044	691.813	877.99	572.754		HYPK
ENSG00000181873	137.628	154.727	144.971	145.101	141.094	142.674	163.94	173.3	155.43	158.95	153.41	176.11	166.648	196.28	164.612	179.449	193.664	175.638		IBA57
ENSG00000163596	177.294	187.654	187.818	198.437	190.845	200.135	196.91	178.32	221.98	166.96	196.19	208.6	220.27	236.509	206.953	242.307	194.543	182.503		ICA1L
ENSG00000128915	151.769	153.185	160.027	153.935	157.55	151.487	185.04	191.04	174.74	185.67	211.17	221.89	146.086	158.257	153.57	167.28	168.365	169.852		ICE2
ENSG00000148057	229.911	237.209	190.238	218.866	223.291	211.557	479.24	419.79	452.48	436.6	523.55	480.67	446.191	378.049	300.694	287.356	266.846	265.548		IDNK
ENSG00000165948	403.911	463.204	466.045	442.808	495.496	472.024	243.18	247.85	240.41	255.39	282.49	249.46	194.849	201.731	218.519	246.063	306.858	290.661		IFI27L1
ENSG00000100360	906.151	924.333	795.592	802.398	806.003	835.106	895.09	795.75	724.51	754.51	746.43	633.6	302.388	328.81	313.58	341.414	257.874	269.195		IFT27
ENSG00000119650	1117.44	1248.3	1104.43	1165.28	929.557	882.57	1276.3	1338.43	1175.66	1155.98	1317.13	1205.65	882.07	982.425	883.883	873.913	726.531	576.291		IFT43
ENSG00000118096	152.476	166.32	133.765	134.749	146.324	140.152	279.58	213.27	221.67	217.87	198.91	190.52	616.775	573.504	656.25	670.816	552.026	583.129		IFT46
ENSG00000140443	382.428	326.984	330.606	323.123	311.279	292.294	2245.85	2276.14	2050.88	1666.32	1792.23	1491.98	867.285	881.131	681.964	936.526	675.291	1058.11		IGF1R
ENSG00000182700	170.632	153.158	173.481	216.46	172.23	157.745	215.41	221.59	218.38	222.12	192.01	211.73	270.662	265.166	265.548	212.144	199.986	179.605		IGIP
ENSG00000148153	1150.43	1347.88	1321.08	1460.86	1314.6	1094.19	1375.41	1624.92	1831.77	1210.04	1712.36	1611.56	1963.46	1808.05	1901.57	1965.93	1854.63	1371.34		INIP
ENSG00000074706	177.91	170.184	169.708	156.508	191.924	156.647	153.27	191.06	148.12	182.5	147.59	140.77	152.72	182.661	153.082	177.684	165.691	182.487		IPCEF1
ENSG00000119669	2165.26	1937.79	2228.52	1797.46	2136.42	2539.47	1624.94	1472.4	1305.2	1238.11	1291.65	1298.04	1080.06	625.63	662.154	475.257	926.498	510.161		IRF2BPL
ENSG00000182149	2295.68	2070.03	2286.06	2037.86	2074.98	2104.39	1805.87	1722.78	1420.52	1572.78	1582.78	1271.9	2356.72	1735.31	1980.22	1856.14	1518.43	1444.88		IST1
ENSG00000258730	2180.28	2289.66	2290.72	2098.45	1768.65	2018.3	2513.68	2312.29	3283.29	1382.14	3537.02	3553.49	2709.84	3466.02	2913.92	2488.83	3285.22	2404.68		ITPK1-AS1
ENSG00000043143	639.945	665.173	567.741	655.428	767.835	620.933	388.45	418.17	476.28	604.93	480.77	650.3	308.717	243.073	405.877	350.419	579.002	590.364		JADE2
ENSG00000050130	1128.96	1111.73	1006.09	1065.13	926.213	945.955	1031.67	1266.98	1004.05	1121.22	1285.6	1040.49	562.779	823.195	594.886	642.432	670.948	713.798		JKAMP
ENSG00000186994	382.309	429.056	319.879	300.787	221.491	225.74	194.11	198.44	160.14	181.23	145.42	160.28	467.947	345.045	271.938	208.814	163.78	159.914		KANK3
ENSG00000120071	854.388	876.232	771.414	752.745	760.558	735.167	798.33	703.85	709.64	588.47	656.77	583.63	748.985	903.043	674.458	868.668	587.142	600.169		KANSL1
ENSG00000139620	2698.01	2430.18	2503.32	2019.13	2186.91	2191.51	1354.76	1411.55	1085.13	901.9	1109.15	1111.4	1729.22	1515.59	1262.17	1347.03	1188.98	1232.95		KANSL2
ENSG00000114982	884.663	862.66	808.916	681.302	947.568	907.253	1686.33	1695.07	1324.53	1106.25	1257.77	1072.16	1035.43	802.786	867.836	760.191	738.722	799.324		KANSL3
ENSG00000083168	795.754	911.646	837.294	886.049	956.025	852.409	1067.5	1193.81	982.7	1023.96	955.84	1068.78	1043.28	1281.93	1216.49	1239	1224.07	1358.45		KAT6A
ENSG00000156650	195.681	201.134	208.579	195.382	216.377	195.072	142.92	162.07	133.37	162.32	153.88	144.38	151.551	159.533	164.738	158.796	159.004	164.674		KAT6B
ENSG00000103510	489.266	414.801	518.693	458.981	497.633	560.214	407.08	360.49	398.86	371.1	337.68	335.62	303.062	400.094	308.804	341.473	370.686	391.454		KAT8
ENSG00000176076	137.34	141.322	140.76	145.143	143.44	139.604	184.36	192.64	180.05	182.78	180.56	171.77	137.508	164.044	137.053	148.954	146.773	152.467		KCNE5
ENSG00000175707	194.379	218.072	197.814	186.732	202.29	197.594	134.26	146.75	150.48	172.32	147.99	150.25	317.991	274.756	340.331	310.465	308.16	284.174		KDF1
ENSG00000004487	1339.7	1253.03	1755.75	1230.71	1502.79	1684.25	648.75	525.63	735.51	588.64	666.83	674.6	546.167	570.39	760.504	798.639	862.986	1043.95		KDM1A
ENSG00000173120	1013.18	825.297	941.75	825.079	823.687	918.864	733.08	513.72	598.91	478.23	635.53	463.1	1317.13	1014.82	1214.94	1270.97	1094.34	1074.57		KDM2A
ENSG00000115548	350.804	308.281	342.165	252.921	327.975	375.619	173.24	157.7	168.03	156.78	154.29	164.85	225.705	236.074	190.089	184.402	173.238	172.404		KDM3A
ENSG00000107077	145.55	186.716	172.214	168.219	152.389	172.095	196.88	237.07	174.24	157.38	152.34	144.69	190.264	182.616	178.131	163.225	136.448	165.665		KDM4C
ENSG00000073614	1260.15	1498.03	1472.81	1846.51	1520.94	1320.97	1077.96	1417.2	1432.51	1248.68	1092.46	1229.96	774.68	740.1	647.926	595.526	680.444	497.507		KDM5A
ENSG00000126012	237.799	270.71	246.829	290.256	267.499	286.756	398.18	376.29	357.1	399.59	341.95	345.25	239.424	229.013	250.001	210.741	264.154	179.996		KDM5C
ENSG00000147050	323.3	309.356	336.072	248.192	326.661	341.602	510.77	460.74	315.68	300.49	328.49	261.06	523.873	786.505	490.395	617.277	305.171	443.337		KDM6A
ENSG00000119537	666.977	602.712	601.894	560.394	513.309	549.809	1124.75	1057.44	986.21	851.93	868.68	886.07	2553.25	2657.09	1896.52	2033.34	1812.66	1666.69		KDSR
ENSG00000174718	226.256	233.599	228.476	228.46	264.139	226.758	393.97	479.86	340.83	360.18	275.66	350.98	411.381	397.689	272.247	247.394	200.571	212.053		KIAA1551
ENSG00000087448	444.11	434.558	474.565	372.446	579.923	461.532	735.14	889.47	809.84	778.59	830.26	861.11	951.403	1052.82	1014.82	987.262	1019.22	939.709		KLHL42
ENSG00000118058	208.618	243.391	236.621	273.006	267.367	224.142	213.16	248.09	242.07	232.53	194.15	253.41	341.602	278.1	349.783	305.387	476.519	436.255		KMT2A
ENSG00000272333	608.382	541.264	574.402	632.64	716.654	637.984	616.96	619.13	646.54	722.54	608.12	648.89	408.627	292.601	409.742	378.5	425.953	516.958		KMT2B
ENSG00000183955	268.645	318.662	281.543	312.596	341.053	330.912	216.2	193.97	221	244.26	276.15	280.32	371.479	314.975	317.516	429.588	442.808	550.603		KMT5A
ENSG00000110066	410.886	431.783	467.88	449.428	461.85	439.639	349.25	348.59	326.55	360.14	333.75	338.53	276.001	286.328	285.998	317.424	292.259	349.538		KMT5B
ENSG00000128944	744.07	826.053	917.616	1007.46	1186.74	1018.29	290.39	291.55	510.46	528.81	642.61	742.91	287	403.26	485.686	904.664	1640.16	1545.15		KNSTRN
ENSG00000133619	176.316	190.462	178.743	183.614	168.113	182.764	168.61	170.2	157.24	163.04	160.48	156.14	207.586	189.106	172.819	185.647	148.161	153.27		KRBA1
ENSG00000147121	145.272	147.875	151.784	142.225	145.753	137.736	192.64	202.43	191.16	155.58	175.64	197.48	196.556	164.443	183.393	160.921	157.121	170.284		KRBOX4
ENSG00000129347	258.928	326.599	392.813	391.309	339.115	336.214	177.5	187.58	191.28	236.65	214.92	223.01	271.663	241.822	329.263	336.667	374.3	393.424		KRI1
ENSG00000105700	1747.35	1934.54	1975.2	1810.08	2143.07	1934.54	794.84	793.57	960.02	1078.76	959.82	1024.24	1447.91	1230.33	1436.28	1283.14	1748.76	1597.85		KXD1
ENSG00000126790	197.421	213.364	224.545	198.96	228.927	234.834	458.22	463.47	439.43	442.85	363.03	399.12	511.127	450.608	583.989	548.205	539.689	570.433		L3HYPDH
ENSG00000149357	4421.14	4232.6	4107.17	4470.49	3764.13	4343.26	2845.48	2724.15	2741.79	2822.68	2796.63	2562.07	4962.77	3636.67	5326.47	3639.63	3906.2	4559.66		LAMTOR1
ENSG00000116586	2003.68	2089.8	1866.89	1817.68	1450.63	1700.87	2524.26	2112.49	2411.56	2471.59	2176.12	2095.97	1755.75	1498.85	1726.92	1378.28	1233.41	850.462		LAMTOR2
ENSG00000109270	1509.37	1704.76	1171.37	1360.46	1279.33	950.555	1518.43	1589.34	1360.46	1490.76	1282.38	1354.76	2215.84	1942.87	1998.83	1592.37	1789.69	1441.05		LAMTOR3
ENSG00000188186	5026.28	4493.2	4396.22	4005.52	3961.44	4601.47	3817.43	3147.89	2833.39	2972.15	2663.3	2455.02	3147.89	2978.41	2601.47	2767.41	1788.2	1720.54		LAMTOR4
ENSG00000162194	3683.43	3517.7	3870.7	3992.75	4440.21	4637.85	2036.96	1600.71	2238.97	2253.38	2252.14	2627.69	1576.68	1799.77	2662.28	2733.58	2845.48	2741.79		LBHD1
ENSG00000119440	166.481	195.195	171.238	155.777	167.058	176.755	168.96	160.65	171.75	218.52	170.17	148.41	168.097	176.966	180.555	180.978	205.181	193.466		LCN1P1
ENSG00000118961	288.509	222.824	350.728	305.609	320.43	387.532	398.01	406.61	445.32	335.06	362.27	359.93	294.036	273.473	273.981	259.879	261.138	263.338		LDAH
ENSG00000162398	198.172	191.071	179.635	167.675	166.575	208.183	182.27	165.36	202.73	180.15	175.76	159.87	166.548	151.621	154.719	135.574	157.882	155.913		LEXM
ENSG00000119862	604.24	603.665	636.024	679.438	592.186	640.613	218.32	208.34	262.66	246.4	227.58	263.01	200.113	225.488	234.622	300.633	298.647	279.63		LGALSL
ENSG00000225194	136.252	148.721	152.4	167.457	144.215	140.481	137.16	140.33	134.98	147.19	140.67	150.41	157.745	159.77	177.52	147.847	161.691	144.247		LINC00092
ENSG00000235106	233.033	217.13	260.375	256.413	261.792	309.567	174.72	151	160.94	163.56	171.02	178.86	186.505	227.918	267.367	255.391	234.043	244.702		LINC00094
ENSG00000229205	195.323	190.68	211.091	218.009	185.755	193.247	214.72	215.17	202.86	168.67	178.54	189.9	174.365	169.85	148.073	198.886	160.805	181.323		LINC00200
ENSG00000178977	150.852	153.637	160.185	145.169	134.964	140.681	158.48	148.5	161.57	144.13	137.66	137.19	686.336	644.277	139.202	157.218	149.587	146.078		LINC00324
ENSG00000218510	516.491	549.669	452.449	486.922	432.519	486.83	306.53	280.88	259.07	276.49	285.09	266.15	306.848	285.88	240.966	253.965	299.397	320.193		LINC00339
ENSG00000153363	905.207	998.383	627.139	715.956	574.181	493.307	921.72	947.19	806.63	861.89	876.23	979.13	402.777	427.924	288.559	292.578	220.121	229.173		LINC00467
ENSG00000175611	209.981	219.002	229.356	212.206	253.67	227.724	277.69	224.23	266.19	263.46	279.21	255.69	327.265	371.167	295.341	322.846	270.053	218.123		LINC00476
ENSG00000244041	166.162	171.755	183.601	166.173	159.605	164.746	152.15	151.15	143.7	156.37	150.95	158.23	149.043	146.928	162.112	143.601	141.407	142.212		LINC01011
ENSG00000245937	273.534	263.111	246.115	268.066	243.712	214.891	206.93	218.58	193.76	204.33	196.58	226.9	197.545	212.717	198.218	183.156	154.081	162.41		LINC01184
ENSG00000139233	632.437	916.152	683.424	1004.91	838.762	564.705	652.46	626.76	785	659.33	607.73	809.21	797	748.224	818.081	874.294	1077.39	931.301		LLPH
ENSG00000185522	223.266	261.234	218.466	232.045	213.358	205.225	156.21	175.29	141.95	148.37	157.31	150.02	187.687	161.234	167.084	149.301	152.008	165.99		LMNTD2
ENSG00000064547	1000.19	869.338	1008.79	896.149	918.864	960.021	429.97	386.12	587.87	511.71	619.36	560.32	275.371	307.526	359.367	333.762	372.496	453.37		LPAR2
ENSG00000250462	279.061	269.848	310.002	289.142	255.284	265.878	162.56	187.6	197.17	213.45	214.1	176.64	228.841	230.881	186.81	229.605	183.59	204.5		LRRC37BP1
ENSG00000175061	14476.8	14476.8	12248.6	10017.5	13262	12011.3	14813.5	15831.1	12356.4	14377.5	10969.9	9739.66	15428.9	15528.1	14061.7	12381.8	10105.8	13092		LRRC75A-AS1
ENSG00000198862	234.02	195.489	239.104	202.381	241.154	242.399	262.35	257.56	228.31	226.43	200.35	198.36	250.792	304.15	314.805	311.531	227.42	240.618		LTN1
ENSG00000108848	266.982	260.681	265.905	259.491	243.818	238.246	237.69	287.18	280	257.17	230.73	238.93	331.151	373.422	342.605	344.782	391.633	334.428		LUC7L3
ENSG00000156928	4300.39	4275.71	4333.24	4925.36	5051.82	5040.78	3583.67	3400.61	3999.51	4216.38	4114.93	4253.31	3520.79	3323.55	4018.08	4404.17	4107.17	4615.19		MALSU1
ENSG00000145050	11774.1	11344.3	10820.8	11621	12697.9	10797.1	6370.03	6842.96	6920.8	7306.03	6564.16	6349.01	3599.13	4658.25	4581.69	6747.88	6138.35	6097.55		MANF
ENSG00000116871	2090.76	2290.72	2215.84	2657.05	2629.52	2564.25	3307.28	3415.91	3583.67	3927.28	3430.24	3845.83	2955.73	2767.41	3327.12	2865.68	3985.45	3720.92		MAP7D1
ENSG00000168175	516.417	459.805	491.128	514.311	488.219	559.323	583.13	801.01	625.63	612.69	611.17	597.86	747.241	861.336	1002.01	808.455	716.482	782.513		MAPK1IP1L
ENSG00000234608	874.099	963.767	830.034	725.288	749.419	741.443	1625.71	1447	1377.04	1711.81	1421.1	1539.82	901.902	754.961	711.494	564.705	456.777	539.145		MAPKAPK5-AS1
ENSG00000129933	250.035	274.141	230.296	263.861	243.614	251.896	219.56	194.11	229.47	215.58	241.32	221.44	260.029	263.617	241.112	241.605	216.771	255.321		MAU2
ENSG00000088888	212.782	220.299	171.799	232.135	222.604	228.748	310	247.32	350.04	359.7	211.13	325.37	230.812	223.238	254.515	262.711	246.517	278.256		MAVS
ENSG00000180611	174.138	154.659	174.844	159.121	174.336	203.607	158.18	148.71	153.27	137.34	144.64	140.12	295.66	298.331	362.78	527.925	476.279	524.538		MB21D2
ENSG00000215424	148.433	147.313	164.362	148.194	155.354	146.109	196.5	208.94	246.19	186.04	221.61	212.47	159.285	169.966	165.44	168.874	133.704	145.636		MCM3AP-AS1
ENSG00000111877	185.647	166.992	178.72	153.78	184.992	192.757	183.18	161.54	208.06	184.93	170.85	176.4	217.62	267.367	244.597	272.694	201.91	221.128		MCM9
ENSG00000156026	247.625	213.428	227.409	235.688	241.042	262.545	269.16	236.84	245.73	231.77	299.75	246.32	288.964	342.881	435.612	442.127	503.074	454.853		MCU
ENSG00000050393	1930.9	1928.52	1586	2108.26	2031.76	1847.41	1370.69	1554.07	1346.37	1482.71	1492.68	1570.09	626.371	598.268	756.242	768.444	1432.94	1158.75		MCUR1
ENSG00000163875	327.08	268.612	306.125	263.912	285.567	311.656	280.42	241.66	251.97	226.15	260	228.98	234.869	271.624	240.87	268.297	285.156	334.695		MEAF6
ENSG00000085276	607.062	591.325	536.136	536.931	537.57	541.264	436.67	554.4	442.39	443.45	420.9	409.47	525.724	557.368	572.268	669.57	595.794	649.9		MECOM
ENSG00000125686	1092.72	1150.67	877.073	1121.53	1011.35	814.282	602.43	603.06	596.54	740.98	704.59	754.72	796.845	824.077	822.353	782.317	903.595	724.081		MED1
ENSG00000169519	312.157	318.568	339.737	360.757	335.114	293.402	402.39	413.25	341.36	393.14	336.36	345.36	493.649	602.08	499.573	575.606	352.331	359.152		METTL15
ENSG00000127804	207.187	218.693	208.315	202.905	207.187	242.793	207.45	181.76	197.59	228.84	255.39	268.71	153.321	143.213	169.489	160.87	195.859	192.519		METTL16
ENSG00000165792	535.989	544.409	585.741	597.282	702.201	608.038	534.43	474	525.92	571.42	592.98	622.41	523.956	656.284	601.366	623.22	608.266	580.086		METTL17
ENSG00000144401	171.493	168.411	168.356	164.62	168.757	158.638	231.16	211.07	235.47	226.76	197.27	228.49	275.281	225.059	200.345	207.001	133.803	149.103		METTL21A
ENSG00000067365	735.308	821.92	619.256	703.841	608.934	730.404	839.67	767.45	612.55	630.31	573.92	561.86	603.223	750.191	578.106	596.302	424.745	385.627		METTL22
ENSG00000181038	888.581	928.082	833.993	874.931	811.573	833.808	688.68	681.64	799.69	861.6	825.85	814.73	648.076	577.392	636.331	572.447	676.103	571.808		METTL23
ENSG00000127720	213.073	252.589	275.94	241.706	221.784	230.531	353.33	390.14	415.82	381.64	370.05	387.98	202.78	215.411	262.15	219.984	205.326	186.243		METTL25
ENSG00000138111	210.759	208.86	218.03	254.245	251.01	263.589	175.67	188.09	206.2	187.38	230.33	227.13	146.963	161.377	181.948	186.024	196.659	195.891		MFSD13A
ENSG00000148110	412.269	382.148	450.087	422.51	482.233	472.947	329.16	344.1	346.25	294.23	323.96	342.67	391.342	381.935	372.973	471.716	453.62	508.057		MFSD14B
ENSG00000196312	1474.5	1625.71	1630.91	1711.01	1528.23	1464.77	1690.19	1837.23	2269.33	1657.99	2040.71	2266.82	1711.81	1841.88	1850.72	1374.58	1683.23	1081.16		MFSD14C
ENSG00000125871	700.611	871.429	742.264	712.546	662.473	638.27	969.57	1007.67	680.76	746.23	702.76	752	974.254	1058.5	575.471	698.508	545.106	551.215		MGME1
ENSG00000107745	816.212	631.571	698.777	646.541	568.382	700.165	615.53	751.36	678.96	592.78	578.61	463.55	683.039	580.808	562.47	553.654	459.543	428.251		MICU1
ENSG00000165487	589.837	637.656	565.611	645.14	648.078	453.262	828.6	1050.25	1012.85	1184.01	871.6	1018.89	1620.84	1726.26	1557.25	1344.38	1608.62	1136.77		MICU2
ENSG00000100335	402.253	392.323	461.153	445.319	422.442	478.526	788.31	652.78	727.69	737.54	755.18	695.74	453.37	528.078	468.04	604.375	484.026	556.912		MIEF1
ENSG00000215417	178.287	187.788	185.077	191.466	209.842	195.755	163.71	189.12	197.78	180.63	201.07	263.59	191.108	167.873	241.706	255.13	312.264	287.524		MIR17HG
ENSG00000186594	377.103	317.703	303.336	282.659	269.476	247.4	466.4	388.82	309.87	369.2	253.88	294.04	1464.24	1160.93	986.994	785.385	443.139	464.87		MIR22HG
ENSG00000223749	155.507	189.545	175.771	201.863	206.064	194.77	185.29	214.28	177.29	204.67	172.74	178.83	191.205	205.84	229.146	274.087	249.642	266.264		MIR503HG
ENSG00000176840	143.506	144.984	151.397	144.439	138.044	144.022	150.6	144.36	142.05	148.39	144.39	157.11	160.796	138.055	153.572	140.509	146.698	142.108		MIR7-3HG
ENSG00000159055	310.257	305.774	328.089	357.557	456.144	390.235	208.92	181.09	201.4	207.35	244.03	268.79	236.526	324.538	225.927	357.424	532.63	490.071		MIS18A
ENSG00000129534	382.64	390.052	458.177	537.934	551.931	526.433	248.16	300.98	397.62	411.22	554.24	599.02	246.063	349.697	373.128	514.846	632.437	646.299		MIS18BP1
ENSG00000099812	133.394	155.732	155.431	152.262	149.767	140.163	186.26	158.55	196.91	197.34	182.66	166.11	215.863	194.052	238.442	209.599	293.246	210.444		MISP
ENSG00000168288	3989.21	4366.47	3615.81	3948.72	3640.6	3412.52	3873.88	3802.64	3246.92	3149.93	3261.97	3709.64	5444.84	5440.85	4916.2	4262.38	4567.09	3974.14		MMADHC
ENSG00000155229	2274.06	2246.7	2500.62	2161.64	2741.79	2492.02	1385.07	1269.08	1341.94	1283.55	1420.13	1400.37	1800.63	1577.66	1890.26	1677.38	1752.96	1591.88		MMS19
ENSG00000114978	665.814	723.594	611.168	684.125	623.966	600.337	471.37	424.41	312	443.05	436.47	462.62	621.417	538.587	602.503	523.873	758.279	607.728		MOB1A
ENSG00000182208	342.165	375.977	356.164	369.276	352.066	384.161	289.21	262.24	230.42	240.06	235.2	247.28	414.867	401.912	313.285	383.322	329.539	341.823		MOB2
ENSG00000172081	275.497	240.723	232.199	245.312	197.916	198.377	166.96	180.16	161.71	177.98	150.19	142.52	221.807	214.254	197.951	181.808	175.468	158.578		MOB3A
ENSG00000115540	501.283	444.982	432.096	522.096	499.216	477.899	415.87	463.75	443.7	470.09	431.01	496.16	638.714	672.356	745.653	900.635	662.761	764.971		MOB4
ENSG00000080823	1109.42	1285.6	1359.63	1371.24	1474.5	1174.54	1416.74	1253.03	1653.41	1744.24	1564.2	1381.7	522.43	698.166	792.116	714.582	818.789	726.531		MOK
ENSG00000060762	543.437	635.629	383.673	382.866	350.085	381.98	724.86	656.59	582.23	622.38	580.12	705.22	1265.42	1790.19	1371.49	1608.09	1490.36	1617.27		MPC1
ENSG00000143158	1814.46	1749.57	1792.22	1900.59	1921.02	1977.25	2127.13	2174	2511.12	2890.99	2768.73	2925.59	973.106	833.964	1035.93	924.781	1076.76	1003.76		MPC2
ENSG00000168303	450.338	457.795	483.644	504.789	550.084	515.54	390.52	384.4	338.21	355.31	350.09	302.57	523.447	444.349	547.927	420.146	457.085	445.988		MPLKIP
ENSG00000101189	2560.56	2590.85	2854.18	2949.77	3485.76	3389.86	1524.89	1453.55	1728.44	1501.46	1770.99	1833.04	1216.86	1451.11	1413.83	1607.56	2390.58	2172.72		MRGBP
ENSG00000173141	182.684	191.864	211.173	209.106	215.348	187.113	247.34	221.39	226.23	233.99	221.14	221.86	284.032	267.287	252.05	248.127	264.122	230.506		MRPL57
ENSG00000066697	1037.73	1081.16	1117.44	1031.89	1129.9	1031.66	1330.86	1081.16	977.77	1010.1	1017.88	1035.43	1591.26	2250.43	1459.34	1587.93	1712.19	1590.71		MSANTD3
ENSG00000170903	267.686	232.822	237.405	239.664	237.209	221.217	350.87	361.68	354.14	311.66	248.68	258.43	742.264	869.572	894.816	811.887	484.764	483.533		MSANTD4
ENSG00000005302	818.081	942.762	957.618	1079.47	1057.41	837.294	389.87	375.62	484.87	642.72	571.29	630.31	667.629	474.76	397.549	342.596	487.035	457.335		MSL3
ENSG00000052802	811.32	843.078	705.912	704.755	647.111	597.715	2329.68	2871.5	2620.37	2691.47	2341.64	2470.63	961.377	1038.09	630.285	648.479	650.751	709.329		MSMO1
ENSG00000198736	1551.87	1469.74	1711.81	1835.73	1798.84	1899.62	9214.54	7849.17	8505.01	10280.8	9648.61	9517.34	1385.65	1571.41	1348.64	1488.63	1074.57	1133.23		MSRB1
ENSG00000156469	787.787	869.611	911.266	984.251	1098.22	897.505	1363.45	1435.01	1713.51	1838.65	2056.05	2166.53	644.193	670.213	900.264	848.818	1049.56	903.586		MTERF3
ENSG00000242114	474.474	438.262	545.861	559.388	622.362	626.769	553.23	530.91	540.78	664.87	703.5	693.36	244.208	292.627	318.918	402.881	490.665	646.942		MTFP1
ENSG00000117640	2577.06	2695.79	2475.45	2310.13	2671.15	2694.03	912.18	926.5	966.46	1083.38	951.66	941.75	964.917	1125.49	1078.37	1248.3	1686.33	1293.06		MTFR1L
ENSG00000198793	1231.63	1128.66	1355.64	1308.96	1442.75	1565.24	632.3	534.73	563.91	573.36	558.64	494.86	523.548	638.429	529.79	598.771	499.895	577.097		MTOR
ENSG00000107951	516.866	511.713	647.805	588.006	678.586	532.157	349.3	469.96	517.78	572.95	501.03	578.88	404.115	529.028	542.937	580.012	549.873	610.853		MTPAP
ENSG00000180354	502.909	551.097	455.466	401.738	329.024	368.82	187.54	182.36	194.85	158.24	196.88	197.17	1055.24	972.074	775.162	574.088	413.155	372.393		MTURN
ENSG00000090432	208.942	211.704	226.526	190.885	215.706	230.065	419.55	403.98	404.4	375.86	460.28	363.55	361.6	313.533	385.754	370.613	332.805	447.863		MUL1
ENSG00000141971	843.642	887.118	927.954	934.062	872.488	898.618	683.36	602.99	813.59	594.89	950.04	918.63	634.992	818.01	628.905	622.826	865.336	704.931		MVB12A
ENSG00000074842	962.135	694.814	880.233	621.097	600.209	741.807	700.29	356.09	605.36	433.95	650.89	668.74	322.144	435.85	460.399	425.301	641.338	399.742		MYDGF
ENSG00000180209	26456.4	28667	29697.1	26627.3	28984.4	27401.6	11133.6	11222.7	9476.99	10429	10244.6	10657.5	15731	14813.5	16068	16773.2	14742.1	13741.6		MYLPF
ENSG00000138119	881.279	1014.68	816.811	864.197	852.993	718.756	3918.88	4480.67	4262.78	3967.49	3444.13	3406.64	5439.68	5222.53	5538.95	5727.45	3665.69	5402.85		MYOF
ENSG00000204899	1297.06	1627.72	1283.88	1498.85	1307.7	1197.3	843.96	990.77	1089.27	1128.66	1149.51	1284.21	813.559	778.446	665.015	1131.39	1507.96	1472.4		MZT1
ENSG00000173272	1549.8	1357.22	1326.89	1369.79	1328.66	1442.75	432.24	508.5	572.83	452.21	394.75	532.77	768.7	651.183	770.158	684.686	619.256	594.412		MZT2A
ENSG00000244754	214.235	224.791	223.524	226.526	238.442	209.33	263.69	304.3	249.93	252.42	241.37	249.07	183.046	187.53	220.821	274.794	227.126	260.779		N4BP2L2
ENSG00000102030	1075.54	1107.63	1140.53	1129.26	1297.49	1195.84	1370.21	1346.37	1776.57	1803.82	1598.41	1712.84	785.595	762.643	1087.53	702.959	1198.97	916.569		NAA10
ENSG00000164134	293.837	280.824	375.93	337.833	384.966	346.657	243.03	251.09	308.16	266.19	296.1	303.23	241.822	316.302	440.575	478.965	458.47	542.688		NAA15
ENSG00000139977	210.69	210.69	202.479	208.064	190.25	205.534	216.46	227.09	262.01	217.1	244.39	214.34	271.192	275.639	282.312	257.912	247.438	281.7		NAA30
ENSG00000135040	318.352	309.865	287.441	296.954	308.659	288.923	445.43	425.1	328.56	409.14	361.89	343.98	420.383	530.979	437.672	478.884	412.028	452.712		NAA35
ENSG00000183011	2082.42	1958.81	2300.49	2188.01	2340.51	2441.61	643.56	485.75	762.16	598.91	662.47	648.08	713.251	1148.36	1172.19	1185.49	1532.71	1380.1		NAA38
ENSG00000121579	272.558	268.444	282.491	245.065	278.805	285.653	189.49	197.23	204.95	211.81	252.16	237.8	323.49	367.255	346.133	372.291	368.403	509.134		NAA50
ENSG00000122390	408.364	491.128	486.981	452.881	568.027	523.616	629.83	660.05	713.97	918.35	672.32	657.96	445.761	461.597	414.586	409.993	502.222	498.079		NAA60
ENSG00000173559	2220.16	2490.89	1996	2110.41	1674.67	1484.42	1362.47	1571.41	1180.05	1181.3	782.97	992.44	2672.85	2860.21	2179.11	2240.04	1093.24	1407.69		NABP1
ENSG00000139579	2274.96	2063.32	2317.3	1966.7	1971.45	2407.59	1266.2	848.48	1106.25	1013.18	1245.15	1141.85	602.503	919.882	843.674	905.54	1012.58	868.067		NABP2
ENSG00000152620	171.678	171.869	194.01	185.517	161.146	178.857	174.28	189.59	170.15	158.28	158.12	181.29	185.405	190.742	182.925	187.32	185.205	234.132		NADK2
ENSG00000171169	390.09	452.704	444.11	482.227	478.526	469.239	368.82	367.13	423.31	393.42	399.15	375.62	311.232	340.221	256.361	319.67	297.066	331.197		NAIF1
ENSG00000147813	192.638	194.28	192.985	196.984	201.633	180.015	2213.62	1873.63	1828.69	2065.45	2139.26	1762.54	814.707	734.455	892.086	801.192	614.021	585.156		NAPRT
ENSG00000074356	327.428	320.326	304.21	320.891	337.676	317.516	302.5	278.53	272.65	268.27	247.98	272.39	293.214	336.151	367.062	385.918	435.681	437.443		NCBP3
ENSG00000144959	1356.67	1166	1348.41	1158.15	1149.43	1359.23	838.17	892.53	794.51	715.2	697.44	609.03	1389.94	1882.16	1456.84	1754.73	998.593	1375.38		NCEH1
ENSG00000167566	498.169	488.913	457.974	562.47	534.219	493.94	253.5	254.3	198.63	229.1	229.18	214.69	404.404	368.962	397.078	415.817	278.725	312.33		NCKAP5L
ENSG00000240108	660.546	785.595	614.353	698.929	616.4	498.472	572.71	623.54	668.1	606.22	518.95	666.83	749.419	659.739	530.699	392.742	561.743	436.807		NCOR1P1
ENSG00000188211	406.991	447.521	361.261	358.927	326.882	326.323	243.14	262.28	231.77	200.86	232.34	248.81	219.564	169.665	240.142	181.031	237.311	212.305		NCR3LG1
ENSG00000107130	332.152	342.331	432.848	378.5	431.935	439.644	614.02	473.12	455.82	517.44	436.74	407.75	463.295	631.887	490.629	508.69	374.736	468.511		NCS1
ENSG00000058804	525.432	384.882	601.797	509.974	567.61	672.323	268.11	333.98	318.61	279.31	369.23	338.17	303.164	422.66	424.655	533.372	776.846	805.046		NDC1
ENSG00000123545	416.618	446.862	494.351	508.023	489.876	509.955	482.64	425.49	560.35	622.6	541.76	658.24	320.917	327.32	523.645	457	629.736	631.97		NDUFAF4
ENSG00000156170	410.044	399.266	427.898	384.11	386.846	395.354	952.14	969.57	995.16	1048.48	1051.7	1154.87	473.406	484.764	552.778	486.648	738.513	671.755		NDUFAF6
ENSG00000003509	1159.17	1192.31	1068.13	1005.41	1063.46	974.38	359.3	353.81	390.38	403.69	398.68	401.74	571.172	487.54	680.685	580.343	669.869	602.268		NDUFAF7
ENSG00000185049	267.652	270.788	214.917	262.317	263.912	292.945	211.22	204.21	234.32	305.42	225.68	259.71	207.992	203.882	242.009	202.135	287.784	280.266		NELFA
ENSG00000101158	3444.54	3094.73	4202.34	3892.9	4061.92	4477.59	2217.75	2256.54	2595.41	2700.35	2576.15	2661.03	2293.58	2228.85	2766.03	2500.85	2554.29	2611.62		NELFCD
ENSG00000204356	501.22	455.917	537.57	511.541	552.483	586.608	438.74	402.25	411.56	411.45	456.9	407.99	389.368	489.004	526.96	568.463	438.38	475.96		NELFE
ENSG00000165525	424.933	502.509	379.049	440.642	405.439	316.562	552.33	613.15	407.66	425.53	286.02	357.21	604.83	960.52	659.335	762.16	529.382	485.029		NEMF
ENSG00000166881	1190.1	959.817	1370.69	1059.97	1485.66	1738.7	270.51	284.53	266.85	247.98	456.78	462.12	210.936	340.166	257.074	393.937	375.089	598.489		NEMP1
ENSG00000155438	1261.08	1305.2	1233.41	1399.26	1544.9	1063.73	1165.61	1202.42	1402.57	1343.95	1346.68	1398.43	1571.96	1484.42	2146.29	1902.78	2146.29	2193.83		NIFK
ENSG00000001461	396.114	466.678	318.272	311.017	295.718	335.963	629.38	522.3	443.05	473.87	447.46	367.57	511.713	531.509	627.336	466.907	364.51	374.169		NIPAL3
ENSG00000106733	291.422	313.011	251.971	247.438	210.911	219.564	511.41	472.11	446.58	390.23	371.75	363.86	704.595	510.698	394.376	285.692	287.269	221.984		NMRK1
ENSG00000084092	1375.65	1311.75	1294.98	1138.37	1022.1	1248.68	1448.9	1438.49	1403.11	1296.02	1309.78	1241.86	1866.89	2449.99	1748.13	2013.24	1698.14	1297.49		NOA1
ENSG00000151014	366.638	402.994	423.9	353.711	347.868	388.115	241.97	204.8	198.38	194.89	213.19	208.48	259.598	286.927	267.455	308.374	300.311	261.745		NOCT
ENSG00000273899	1180.73	1168.07	1242.73	1462.76	1608.09	1621.92	1620.21	1361.15	1749.57	2056.24	2122.2	2154.42	641.807	652.049	768.064	801.011	889.052	1199.99		NOL12
ENSG00000048162	1002.86	875.189	1344.38	1216.11	1352.38	1430.98	849.16	593.03	882.88	861.11	1117.12	1083.57	565.471	694.533	1077.67	1255.31	1693.72	1569.22		NOP16
ENSG00000183426	877.227	1101.93	885.902	1051.28	1050.32	756.17	705.94	995.33	738.34	949.23	915.13	997.82	668.848	659.256	651.619	491.054	603.041	625.563		NPIPA1
ENSG00000114388	1205.64	1199.99	1347.73	1168.36	1119.24	1162.61	1216.11	1000.47	1151.89	1197.3	1233.42	1202.14	819.239	883.209	1207.75	1110.96	943.018	904.879		NPRL2
ENSG00000198435	523.873	553.654	627.675	647.181	798.8	731.136	261.79	207.61	325.14	341.76	387.28	410.71	183.192	195.217	194.665	244.911	541.264	483.019		NRARP
ENSG00000078618	3115.91	2794.98	3171.32	2947.05	3147.89	3075.2	4110.53	4107.17	3599.13	2728.91	3240.54	2527.13	4094.97	5365.99	4686.21	5112.3	2560.56	3999.51		NRDC
ENSG00000119720	420.864	465.139	493.392	446.865	542.676	465.199	430.65	416.22	446.1	410.65	442.41	440.73	526.368	557.476	596.613	615.15	552.74	493.132		NRDE2
ENSG00000164346	5395.28	5632.35	4737.76	5554.61	5335.89	3766.94	3333.23	3534.61	3517.7	4060.46	3404	3911.57	4862.31	5355.01	5775.29	5830.76	5112.3	5637.95		NSA2
ENSG00000185115	208.527	189.849	164.044	194.984	175.13	194.967	181.2	171.26	212.84	205.8	199.94	172.44	266.11	246.152	207.586	221.188	258.997	241.374		NSMCE3
ENSG00000165802	463.546	463.386	586.956	520.126	568.261	563.43	535.47	516.87	645.57	624.14	588.01	577.24	475.561	565.332	501.035	536.673	612.212	594.576		NSMF
ENSG00000126653	165.691	187.421	162.849	183.57	205.933	141.535	196.68	223.81	168.85	216	187.56	237.38	217.926	288.313	229.404	289.06	233.736	222.279		NSRP1
ENSG00000106133	213.942	247.849	243.841	266.683	261.279	239.125	222.31	304.37	300.89	330.63	292.53	327.09	201.722	147.956	200.57	171.867	260.334	243.546		NSUN5P2
ENSG00000122643	692.337	759.003	664.85	787.32	858.409	658.723	855.46	1036.19	1031.02	1165.99	1220.58	1326.92	1723.51	1367.37	1373.26	1216.94	1836.79	1806.31		NT5C3A
ENSG00000141698	790.918	608.806	762.808	751.722	684.686	840.072	823.47	711.49	904.3	890.63	736.3	743.66	753.586	675.533	640.613	1023.96	1012.24	945.662		NT5C3B
ENSG00000148335	360.71	365.627	396.292	435.082	467.321	522.153	389.64	460.98	472.33	574.87	653.78	549.36	272.676	269.827	371.163	319.949	531.804	670.068		NTMT1
ENSG00000135778	2301.53	2097.07	1955.13	1939.29	1235.43	1491.98	3683.43	2933.89	2540.44	2794.98	1784.56	1841.88	2367.13	2007.52	1833.04	1828.69	992.124	946.351		NTPCR
ENSG00000124596	1146.96	1101.04	1089	1101.3	1199.62	1008.23	623.66	565.86	619.13	572.17	711.49	674.8	921.773	811.887	636.702	614.185	697.601	566.123		OARD1
ENSG00000181396	340.769	343.052	331.84	329.325	340.004	402.77	405.36	362.21	356.5	367.81	333.32	301.06	180.857	211.201	206.23	236.261	212.888	236.664		OGFOD3
ENSG00000235823	510.494	462.324	486.202	568.611	502.183	517.709	518.2	433.68	486.13	475.99	461.55	480.36	200.895	221.308	173.721	206.887	202.874	208.277		OLMALINC
ENSG00000085840	187.254	186.327	227.724	199.569	301.892	280.364	151.22	145.3	143.83	144.64	347.67	283.76	144.902	140.168	151.706	163.875	292.473	352.535		ORC1
ENSG00000115942	855.59	902.903	855.834	966.14	886.049	829.398	583.87	619.36	741.63	738.13	778.94	844.1	844.862	954.398	1324.86	1233.89	1114.66	1131.98		ORC2
ENSG00000135336	633.6	645.247	678.586	697.601	752.209	696.53	395.89	475.75	409.74	376.94	555.83	545.23	468.144	685.449	453.71	591.631	552.483	586.476		ORC3
ENSG00000091651	7127.48	8322.42	8973.51	9756.1	9290.4	8450.97	9265.46	9006.64	9825.41	7072.13	10187.7	10551.9	9772.96	10204	8974.71	9064.32	8850.47	7214.33		ORC6
ENSG00000132823	1990.38	2043.22	1644.47	1499.35	1510.52	1957.96	1591.88	1388.33	1228.73	1204.94	1292	1401.84	2586.65	2477.18	2180.28	2662.28	2961.88	2551.22		OSER1
ENSG00000140961	321.27	311.891	265.833	366.212	276.501	297.481	1925.47	2343.14	2455.02	2563.23	2297	2817.97	435.781	326.383	384.247	302.803	293.881	266.11		OSGIN1
ENSG00000243775	209.825	189.982	184.449	179.621	173.742	167.588	220.58	195.45	173.14	177.52	174.43	200.27	163.681	177.145	163.537	161.862	180.277	193.084		OSTCP1
ENSG00000154124	316.766	280.672	313.899	286.807	276.889	331.252	225.68	194.33	175.6	199.53	221.7	183.37	303.758	333.762	202.929	261.663	262.317	287.228		OTULIN
ENSG00000204237	1032.9	1143.8	1217.68	1131.83	1159.37	1158.3	995.96	949.6	1004.2	1088.38	1040.84	1010.8	1160.44	977.942	1107.27	1020.11	722.267	687.522		OXLD1
ENSG00000154814	235.086	234.869	261.441	248.507	289.546	267.652	235.55	233.78	218.49	204.17	257.12	252.67	234.691	293.302	259.405	268.951	349.783	358.399		OXNAD1
ENSG00000117385	279.171	266.186	277.64	271.938	277.64	326.882	490.04	458.12	408.44	452.13	449.48	466.48	287.818	342.275	312.837	322.561	256.281	263.493		P3H1
ENSG00000090530	3134.24	2505.15	3316.6	3021.35	3353.18	3504.61	691.08	545.33	696.18	617.28	672.1	604.5	1527.78	1923.68	1664.81	2036.96	1179.78	1196.17		P3H2
ENSG00000141696	448.497	518.033	489.747	499.315	468.144	459.805	531.41	428.08	513.72	643.88	591.33	740.1	227.288	241.899	292.143	210.566	367.255	245.887		P3H4
ENSG00000280789	1082.11	928.838	1235.79	1099.23	1647.42	1571.63	440.23	364.68	460.99	454.87	752.38	738.29	421.748	441.88	618.634	680.275	1096.91	1203.56		PAGR1
ENSG00000107719	433.79	461.707	511.076	552.483	482.227	500.71	255.06	230.53	225.12	264.34	214.85	253.3	227.438	222.604	154.595	184.556	225.314	179.434		PALD1
ENSG00000217930	2224.49	2283.25	2649.03	2586.65	2376.41	3176.41	2788.18	2172.72	2529.06	2652.35	2775.46	2539.47	1272.8	1411.55	1828.69	2000.49	2306.38	2091.97		PAM16
ENSG00000112941	1062.91	986.12	1396.44	1118.91	1693.72	1437.59	827.75	714.27	947.04	956.52	1177.2	1061.03	817.555	968.428	971.707	1155.98	1332.7	1535.62		PAPD7
ENSG00000159086	328.985	302.592	367.562	315.9	365.43	347.755	282.09	332.9	294.03	269.01	314.29	304.14	295.502	357.67	325.956	328.924	320.679	312.871		PAXBP1
ENSG00000102390	1665.95	1849.89	1439.62	1651.78	1813.78	1323.59	873.21	857.24	1045.06	992.12	1061.4	1300.48	1389.5	1176.59	1878.2	1341.94	2179.11	1758.92		PBDC1
ENSG00000132635	368.262	341.021	298.719	304.318	332.945	307.049	307.1	367.41	306.85	266.37	277.08	320.52	305.668	340.25	282.137	324.174	252.693	297.515		PCED1A
ENSG00000160209	150.246	170.794	172.714	162.617	153.455	173.387	197.36	185.35	157.26	198.53	175.21	174.11	146.253	168.463	158.074	158.567	142.32	159.922		PDXK
ENSG00000148985	1223.35	1291.65	1019.22	973.9	970.149	1074.25	507.76	484.16	636.38	602.5	760.5	753.59	1260.15	1019.78	1693.1	1372.14	1694.56	2095.97		PGAP2
ENSG00000100151	176.821	191.298	196.194	188.49	194.483	184.066	188.33	195.32	180.63	225.74	244.7	166.33	190.478	222.68	251.547	240.523	180.705	216.118		PICK1
ENSG00000103335	765.931	687.97	907.766	1125.07	743.97	698.331	537.27	478.64	596.64	563.17	600.51	608.69	451.211	494.158	434.815	549.608	620.48	434.345		PIEZO1
ENSG00000150867	169.246	177.467	160.576	153.84	177.856	191.023	153.28	139.85	142.92	163.29	145.22	159.94	139.695	142.648	150.777	150.289	156.495	147.09		PIP4K2A
ENSG00000276293	939.971	936.526	1030.98	973.374	977.773	875.189	897.89	814.71	996.11	777.3	963.54	873.21	735.88	709.43	999.442	979.184	897.207	658.717		PIP4K2B
ENSG00000057757	1569.22	1163.22	1916.63	1245.61	1669.05	2266.82	744.69	599.51	748.89	537.02	865.9	787.48	618.886	732.617	707.862	670.416	793.74	707.036		PITHD1
ENSG00000067225	1410.77	1390.42	1553.17	1555.94	1674.49	1823.31	6127.86	6177.18	6018.03	6664.11	6242.11	5966.77	5650.03	5056.2	5511.27	4807.3	4637.54	4775.63		PKM
ENSG00000176485	2098.45	2151.95	1656.61	1774.88	1556.11	1471.79	996.11	1139.08	1303.05	1289.14	1376.6	1222.43	1164.66	1250.92	1104.72	1280.56	1039.97	922.814		PLA2G16
ENSG00000151176	281.296	296.523	251.932	273.852	294.158	261.954	670.62	593.62	553.65	556.38	524.77	433.29	254.339	235.119	223.346	220.795	183.865	209.115		PLBD2
ENSG00000134297	303.164	334.853	284.174	293.119	307.673	263.912	348.25	372.34	388.75	394.89	410.43	434.27	190.66	189.021	214.567	233.599	207.473	201.678		PLEKHA8P1
ENSG00000107020	1525.73	1523.72	1476.44	1519.5	1610.93	1557.25	1605.57	1551.87	1500.96	1725.32	1817.68	1801.3	2042.35	2527.13	2448.65	2293.09	2126.26	2002.81		PLGRKT
ENSG00000105355	2979.98	2662.28	3259.07	2999.73	2571.65	2623.9	3899.79	4201.47	5572.12	4829.42	4690.73	4615.19	3323.55	2484	3706.06	2815.96	2800.95	2113.36		PLIN3
ENSG00000141934	360.627	324.816	365.832	396.824	417.92	416.288	360.44	314.35	351.05	400.14	413.27	409.31	129.806	141.979	143.06	176.914	208.581	253.095		PLPP2
ENSG00000147535	697.406	713.97	597.067	565.859	606.533	607.385	795.92	833.42	597.86	659.22	701.77	736.76	351.319	482.83	284.028	323.123	295.718	266.846		PLPP5
ENSG00000205808	490.395	412.754	506.926	436.807	404.725	407.277	451.87	601.33	419.09	376.04	312.05	289.36	859.226	845.502	741.278	515.913	345.164	355.064		PLPP6
ENSG00000105520	567.487	437.819	555.953	597.503	530.26	641.807	332.22	264.78	261.03	324.81	314.71	279.48	398.926	188.258	472.999	303.758	277.997	294.304		PLPPR2
ENSG00000078319	200.769	188.996	199.539	193.922	183.129	203.486	160.3	157.35	172.98	160.78	173.47	169.95	157.369	147.541	159.404	149.774	151.551	155.159		PMS2P1
ENSG00000278416	199.708	201.798	186.81	210.936	158.916	208.942	138.95	157.13	170.91	166.41	172.35	140.63	189.863	169.383	184.762	167.684	181.275	160.314		PMS2P2
ENSG00000127957	560.394	568.572	511.661	520.497	579.48	554.251	363.96	356.75	366.53	355.73	340.48	346.89	180.692	206.446	194.583	181.536	199.844	190.518		PMS2P3
ENSG00000067601	1912.32	1881.45	1564.2	1637.63	1395.82	1573.43	1111.4	1121.22	1117.7	1367.93	1308.96	1223.76	4039.05	2401.82	4501.87	3043.38	2206.49	2194.76		PMS2P4
ENSG00000123965	924.01	935.861	746.339	802.318	747.957	778.159	456.58	470.17	434.35	480.9	488.86	468.04	506.222	520.921	503.639	484.502	489.877	399.592		PMS2P5
ENSG00000132424	655.073	774.492	557.062	630.45	616.775	574.172	830.26	850.94	743.83	687.59	579.7	637.98	1321.5	1371.24	1065.79	1232.95	732.243	636.238		PNISR
ENSG00000198805	1038.02	894.816	871.599	896.766	793.118	984.1	710.49	712.55	610.22	610.07	724.51	585.04	1302.13	1029.99	1489.41	1417.2	1363.1	1187.41		PNP
ENSG00000164087	1265.28	1275.91	1379.28	1140.53	1567.78	1654.57	343.68	315.91	365.98	406.2	665.97	677	277.108	561.537	398.285	1036.98	1206.06	1116.69		POC1A
ENSG00000139323	230.024	222.986	204.727	201.454	199.42	207.607	235.4	258.62	272.51	248.64	333.93	279.97	329.216	450.354	339.115	453.44	387.279	407.377		POC1B
ENSG00000152359	397.367	440.082	459.613	441.877	500.71	438.145	256.28	278.3	249.16	314.97	311.85	300.83	490.838	720.645	440.388	549.131	508.497	506.341		POC5
ENSG00000163389	960.634	1056.52	1005.16	1026.49	1031.07	950.19	512.55	533.01	454.1	432.15	490.22	442.26	1518.23	1597.32	1336.4	1088.33	722.528	671.401		POGLUT1
ENSG00000144647	998.986	897.207	1043.28	972.074	1092.13	1284.68	614.45	457.44	441.98	591.49	628.4	511.63	431.688	470.115	541.545	569.764	476.385	594.724		POMGNT2
ENSG00000222036	293.797	307.145	283.538	370.686	320.26	350.081	194.85	321.85	273.38	311.32	316.99	322.2	299.189	204.617	351.319	290.796	506.341	549.256		POTEM
ENSG00000146112	402.524	412.523	406.154	394.887	486.128	465.552	723.02	720.32	661.15	832.45	620.48	839.9	1646.08	1597.85	1188.98	1252.29	1883.14	1404.06		PPP1R18
ENSG00000162869	357.691	342.923	382.841	364.785	349.087	370.686	265.55	275.86	219.36	191.13	210.32	199.99	282.845	336.072	295.052	280.78	237.484	285.311		PPP1R21
ENSG00000196422	210.784	207.82	217.595	241.491	235.688	256.995	253.58	252.83	307.67	282.72	304.12	291.19	193.679	194.465	223.164	207.497	265.238	304.304		PPP1R26
ENSG00000160813	1535.62	1707.29	1722.78	1752.96	1511.15	1708.09	900.61	878.17	1366.42	1207.75	1321.84	1163.63	1208.2	941.4	1303.53	1308.96	1313.66	1056.02		PPP1R35
ENSG00000100796	650.415	539.034	536.413	486.042	437.961	414.03	685.22	669.45	607.8	428.98	399.03	384.33	783.39	884.147	606.533	655.216	413.571	491.362		PPP4R3A
ENSG00000275052	863.762	946.767	678.103	746.013	695.744	619.256	1031.89	964.07	987.85	948.43	932.68	825.6	1174.22	1194.22	1151.33	1030.7	1085.77	853.903		PPP4R3B
ENSG00000105063	339.618	369.479	364.426	404.045	371.603	417.172	545.11	569.76	555.44	736.44	619.92	580.59	448.102	354.507	460.74	420.022	577.415	664.871		PPP6R1
ENSG00000110075	940.214	812.418	1214.94	1154.87	1216.49	1084.32	781.09	785.59	809.63	645.87	872.48	749.2	675.945	836.46	929.235	897.447	790.444	890.282		PPP6R3
ENSG00000135617	482.372	397.483	570.612	481.217	508.084	634.8	194.38	153.63	208.41	215.17	277.58	271	237.072	234.192	295.66	318.46	429.426	359.413		PRADC1
ENSG00000141391	480.518	499.374	465.751	496.134	512.962	489.358	194.65	206.45	232.61	239.37	254.41	253.14	148.402	151.575	184.188	188.562	226.533	222.517		PRELID3A
ENSG00000101166	1422.68	1397.59	1231.63	1438.1	1232.6	1129.26	899.02	1009.47	955.84	965.4	914.97	901.9	1262.17	1135.33	1265.75	1065.79	1478.7	1439.1		PRELID3B
ENSG00000164306	225.994	206.407	235.584	229.889	255.964	229.66	199.65	151.73	168.58	174.09	187.61	218.47	184.449	219.564	182.339	201.409	274.67	220.795		PRIMPOL
ENSG00000164169	320.211	296.973	276.198	267.752	249.732	254.821	252.55	260.78	210.3	153.78	205.72	204.4	236.178	249.22	299.858	258.76	179.996	213.946		PRMT9
ENSG00000148426	208.259	191.308	200.392	172.014	187.325	194.903	752.79	763.83	780.1	688.37	741.83	732.51	592.324	620.521	764.468	803.194	619.892	775.657		PROSER2
ENSG00000183631	491.824	572.166	690.142	567.837	708.439	761.979	639.28	416.54	677.45	673.77	631.72	594.25	325.728	299.246	453.901	565.611	800.173	824.306		PRR32
ENSG00000204469	829.897	867.256	927.916	1048.69	912.688	1067.54	418.85	466.75	685.54	618.23	779.37	746.61	427.096	244.042	455.235	322.183	869.842	703.367		PRRC2A
ENSG00000130723	352.416	385.408	341.473	340.998	350.419	344.793	489.39	571.29	402.09	431.38	412.9	371.9	466.8	427.898	351.596	352.882	288.023	414.67		PRRC2B
ENSG00000117523	1666.32	1661.27	1687.71	1664.21	1964.87	1534.53	1469.74	1984.62	1777.31	1873.63	1685.95	1487.42	2308.86	2508.22	2887.68	2451.65	2407.59	2752.14		PRRC2C
ENSG00000257621	190.639	205.37	181.724	199.396	184.083	171.12	239.21	272.55	285.42	256.35	208.57	226.5	450.368	469.607	389.646	378.712	313.022	244.679		PSMA3-AS1
ENSG00000119314	2377.03	2338.03	2141.31	2181.34	1988.52	1744.66	2257.94	2787.18	2378.6	2283.59	1940.14	2078	4037.39	4125.22	3934.08	3903.33	3208.15	2804.46		PTBP3
ENSG00000184924	789.073	786.892	849.157	840.966	664.277	820.369	435.03	357.16	398.56	419.47	407.38	453.8	333.299	392.13	329.092	353.919	408.044	408.206		PTRHD1
ENSG00000130021	448.179	341.758	452.795	386.692	411.886	516.958	630.31	596.64	631.57	551.83	584	485.31	891.521	670.623	814.966	827.275	719.899	662.325		PUDP
ENSG00000080608	1032.58	956.813	1087.98	1232.6	1405.28	1023.68	971.71	1102.9	1202.14	1093.24	1136.36	1360.46	1278.85	1486.36	1768.06	2244.44	2046.19	2282.11		PUM3
ENSG00000168994	162.849	176.755	191.317	192.678	177.978	183.35	193.16	200.17	207.47	181	194.43	155.76	149.111	153.952	157.669	160.814	165.1	170.184		PXDC1
ENSG00000155893	257.37	239.809	283.966	234.105	282.189	296.779	164.42	156.93	167.28	147.41	167.22	154.52	180.267	191.527	236.919	232.159	215.008	251.196		PXYLP1
ENSG00000170473	579.002	645.873	643.054	676.6	619.256	718.71	1095.01	935.9	855.83	944.75	831.12	898.21	704.861	672.478	548.188	644.472	658.513	619.575		PYM1
ENSG00000166024	233.776	202.848	215.37	200.593	228.908	192.678	216.09	219.78	225.27	226.37	228.11	196.58	211.349	208.97	221.158	232.443	249.072	226.757		R3HCC1L
ENSG00000198858	1981.76	1964.87	1901.27	1948.48	2304.93	2070.03	1182.7	1305.2	1220.52	1426.87	1261.87	1133.56	1253.51	320.695	1018.5	481.312	972.074	996.972		R3HDM4
ENSG00000117280	496.974	515.732	484.569	429.895	454.637	446.135	628.55	539.41	519.33	395.28	463.48	412.03	317.754	232.99	363.463	238.132	233.473	255.851		RAB29
ENSG00000196642	334.734	360.366	361.949	404.404	505.285	453.44	398.09	422.44	587.08	641.34	559.17	607.26	301.224	258.805	337.494	339.042	503.304	503.013		RABL6
ENSG00000173976	246.246	253.22	312.531	285.882	267.859	289.113	359.48	316.94	351.94	350.42	315.62	327.77	366.104	352.654	315.057	339.158	241.354	180.816		RAX2
ENSG00000101546	415.56	412.101	515.836	468.84	522.43	533.625	292.83	222.17	256.7	322.73	310.42	288.02	215.494	217.693	252.749	358.204	349.464	357.861		RBFA
ENSG00000127993	214.671	245.255	211.452	227.502	223.743	183.834	174.75	260.85	182.7	179.24	171.84	190.9	211.476	199.526	203.899	200.476	228.358	253.88		RBM48
ENSG00000213250	219.649	175.654	190.151	195.47	217.981	178.116	234.01	211.96	191.98	200.37	212.9	183.46	352.066	450.518	438.286	473.219	445.87	378.433		RBMS2P1
ENSG00000131381	946.526	915.517	826.582	879.066	903.394	898.781	1029.73	925.97	900.82	870.28	738.93	789.07	986.428	1181.92	968.097	990.233	831.281	876.176		RBSN
ENSG00000107185	186.447	180.42	168.113	187.687	174.476	198.867	165.53	171.01	168.13	151.75	197.13	175.57	196.453	261.897	219.032	225.939	201.019	226.463		RGP1
ENSG00000171792	1299.24	1314.81	1104.72	1080.74	1218.84	1093.24	281.39	295.1	415	372.55	588.95	615.81	286.282	401.458	319.015	353.981	539.577	535.092		RHNO1
ENSG00000166532	166.368	156.495	177.382	158.778	155.888	183.046	156.78	137.17	165.33	170.87	175.39	167.81	136.968	147.103	150.964	141.909	188.834	171.414		RIMKLB
ENSG00000139405	649.525	577.097	644.277	604.655	752.432	771.459	707.86	689.96	776.85	1029.99	1030.7	1061.4	482.923	430.7	740.976	609.737	814.966	936.76		RITA1
ENSG00000137824	290.838	319.272	272.653	281.203	327.428	242.848	275.89	280.63	295.05	339.68	283.67	306.75	246.696	262.491	392.067	437.985	287.141	327.823		RMDN3
ENSG00000175643	689.789	596.302	729.558	831.281	1027.73	1124.32	209.28	170.28	180.2	214	569.24	560.21	275.858	563.305	374.397	522.301	1370.21	1351.02		RMI2
ENSG00000201321	282.312	318.613	253.22	294.637	253.837	274.794	545.23	451.87	435.44	526.09	465.87	534.45	335.17	366.045	328.115	323.49	330.642	253.794		RNA5S9
ENSG00000237659	631.396	504.177	572.166	595.991	598.909	667.967	351.68	317.37	281.3	348.25	404.12	376.52	738.722	912.182	694.814	861.519	918.076	849.553		RNASEH2CP1
ENSG00000219200	3398.49	3690.8	3061	3639.63	3447.12	3548.12	4371.55	3992.75	3662.16	4658.25	4083.65	3827.2	3157.68	3021.35	2856.27	2783.15	2664.85	2221.2		RNASEK
ENSG00000265491	1591.88	1422.68	1384.49	1450.12	1347.03	1592.37	1235.43	1141.37	1146.49	1125.49	1167.69	1057.74	920.815	839.46	827.978	864.123	1096.78	944.934		RNF115
ENSG00000158286	501.936	563.63	516.761	615.94	612.212	512.334	411.73	405.81	452.63	589.94	467.95	478.53	236.245	239.632	236.586	220.821	193.988	163.115		RNF207
ENSG00000135119	1034.69	991.885	874.875	968.097	814.966	787.697	342.07	336.07	406.2	398.79	418.08	469.36	386.279	442.221	436.355	475.96	378.85	413.06		RNFT2
ENSG00000206652	531.055	635.689	390.228	437.233	385.918	377.654	627.78	570.91	623.23	650.89	595.22	616.4	627.336	698.508	628.243	635.689	561.861	459.999		RNU1-1
ENSG00000207389	264.713	267.455	220.397	255.099	179.412	212.206	288.31	252.38	353.33	297.44	321.49	341.36	381.578	325.888	294.674	278.674	302.582	227.066		RNU1-4
ENSG00000277234	603.665	788.589	413.155	509.318	369.423	461.153	722.73	609.23	733.82	768.06	745.7	797.68	609.63	648.746	578.605	571.155	665.968	453.262		RNU1-5P
ENSG00000207264	2046.19	2347.43	2118.19	2442.52	1726.26	1883.7	2322.4	2109.45	2253.38	2524.26	2474.29	2697.23	1930.9	2179.11	2284.61	1909.61	2058.05	1941.15		RNU6-15P
ENSG00000125995	10407.9	10969.9	13132.3	12140.2	11255.1	12550	9571.21	8237	7532.06	8619.49	8619.49	7478.51	9619.43	10122.3	13241	12550	9795.64	9264.24		ROMO1
ENSG00000204194	169.894	162.889	156.964	165.4	155.685	179.731	167.32	165.72	168.17	173.3	165.01	161.29	175.095	169.835	163.884	185.946	177.467	170.556		RPL12P1
ENSG00000139239	10503.5	11108.4	10039	10108.9	9525.07	9078.97	8969.89	8952.59	8324.95	8655.39	8413.22	8474.86	12421	13896.1	11980.3	11909.6	12970	12422		RPL14P1
ENSG00000164967	355.118	382.475	372.001	358.228	338.352	341.729	583.57	556.67	506.64	588.2	574.92	498.18	643.365	516.811	795.931	627.677	568.116	525.876		RPP25L
ENSG00000141425	2206.49	1925.47	2963.47	2266.82	2535.15	2562.07	1906.79	1916.64	1872.77	1658.73	1987.52	1582.23	1519.02	1801.3	1535.62	1105.44	571.042	852.067		RPRD1A
ENSG00000163125	301.428	332.152	330.912	298.943	327.309	300.166	520.9	431.24	344.66	441.16	382.71	332.86	405.576	443.928	382.01	407.075	330.396	293.173		RPRD2
ENSG00000143303	449.386	453.37	449.386	476.985	412.523	474.446	910.15	670.42	659.87	632.64	634.93	700.29	578.605	493.864	356.633	344.3	313.58	233.132		RRNAD1
ENSG00000124541	3171.32	2942.34	3489.35	3037.1	3404	3630.37	1791.42	1754.48	2116.64	2172.72	2310.13	2088.17	2358.3	2286.06	3009.98	3204.11	3107.74	3628.32		RRP36
ENSG00000182841	18273.7	20543.2	19697.8	21333.6	20646.5	19439.2	20646.5	21479.8	25775.7	20164.2	26204.4	25312.9	24067.8	22580.5	19286.4	22771	24528.1	19221.5		RRP7BP
ENSG00000117616	336.063	361.427	298.028	321.969	318.811	270.1	333.55	334.21	293.29	268.35	259.37	286.77	487.339	390.34	364.817	300.637	242.216	213.788		RSRP1
ENSG00000137996	1080.41	1245.02	819.906	850.551	817.092	678.58	1207.96	1347.97	1088.99	1175.28	967.14	1017.52	1826.29	1978.88	1592.42	1692.65	1905.69	1693.25		RTCA
ENSG00000100220	1000.75	873.207	1096.51	864.123	1012.85	1179.78	1048.48	935.63	990.44	1035.11	963.77	1008.53	915.247	1283.88	1175.66	1407.69	1204.93	1433.33		RTCB
ENSG00000022277	3608.61	3159.96	3265.19	3302.11	3089.21	3534.61	3752.63	3311.83	3199.91	3209.19	3146.18	3299.24	3764.13	4046.56	4418.33	4446.69	3447.12	3958.83		RTFDC1
ENSG00000182552	353.801	396.307	366.104	379.982	379.175	344.371	378.36	420.83	480.4	460.5	451.37	487.8	436.917	465.35	682.298	549.873	813.057	666.652		RWDD4
ENSG00000170989	2240.98	1890.96	2353.61	1988.44	1974.2	2364.74	167.73	187	180.87	176.58	181.51	168.76	288.023	277.997	718.516	501.631	513.498	545.333		S1PR1
ENSG00000100583	309.086	344.855	317.278	311.316	337.939	325.366	314.71	284.4	315.18	269.39	313.01	281.61	284.634	255.351	222.964	229.045	252.06	213.545		SAMD15
ENSG00000186193	258.83	280.993	342.506	356.964	438.244	468.26	191.53	169.07	398.53	417.17	691.98	647.69	129.323	158.066	193.668	357.812	819.265	810.724		SAPCD2
ENSG00000133872	5175.74	5084.62	4446.69	4577.62	4404.17	4187.47	5560.48	5577.01	5130.22	4320.41	4493.2	4440.21	3917.79	5443.97	3698.6	3995.7	3577.87	3634.15		SARAF
ENSG00000205323	2762.24	2753.47	2701.96	2791.25	2716.08	2819.49	1984.62	1964.87	1992.84	2256.4	2515.25	2327.7	1885.1	1916.63	2060.01	2585.36	2985.89	3185.41		SARNP
ENSG00000112167	205.345	182.472	204.53	170.648	205.108	198.706	228.43	217.23	232.86	220.77	226.79	223.96	243.442	220.102	221.571	218.546	234.822	227.438		SAYSD1
ENSG00000225648	700.036	796.414	771.086	717.185	808.6	653.649	621.52	695.38	685.87	722.64	662.45	712.29	887.648	869.888	1005.31	1013.23	1460.15	1248.02		SBDSP1
ENSG00000109929	736.755	845.682	678.46	718.35	602.962	564.167	950.86	1061.4	893.45	811.47	709.43	826.1	1191.3	1413.83	1032.17	922.814	783.814	678.75		SC5D
ENSG00000156304	885.017	1040.49	1096.78	1041.15	1221.64	1067.26	845.88	873.21	707.04	834.39	766.86	770.16	802.968	840.249	876.543	810.773	704.377	982.703		SCAF4
ENSG00000213079	422.071	327.428	447.863	361.535	377.585	364.744	487.45	345.89	399.67	324.65	367.44	363.19	509.044	542.161	387.532	456.083	316.029	442.392		SCAF8
ENSG00000143751	627.181	715.399	662.325	586.206	623.538	617.111	687.13	678.75	692.95	804.22	837.29	757.3	532.061	594.724	648.22	684.501	754.716	646.089		SDE2
ENSG00000196636	921.437	1080.62	750.118	962.732	768.649	666.801	687.63	610.33	603.53	664.63	648.45	642.3	1110.28	938.7	1048.1	940.024	1034.12	899.37		SDHAF3
ENSG00000154079	275.94	256.531	268.066	257.675	255.351	259.288	264.39	233.37	236.8	276.5	323.72	258.01	178.356	180.162	170.667	174.572	174.253	156.283		SDHAF4
ENSG00000185485	242.457	253	265.065	285.439	267.447	248.752	280.56	293.45	308.79	286.91	278.39	300.07	349.567	257.688	337.471	291.772	331.272	284.364		SDHAP1
ENSG00000203706	140.589	141.844	149.503	142.787	168.712	155.344	149.32	137.45	172.27	180.83	156.39	159.03	158.558	149.873	161.234	220.732	196.495	207.397		SERTAD4-AS1
ENSG00000155542	1262.62	1304.75	1004.91	986.994	953.071	1054.31	574.3	475.37	521.34	533.16	565.74	574.17	409.815	536.673	535.092	556.682	518.845	511.628		SETD9
ENSG00000156384	320.629	415.867	370.457	415.861	440.329	330.732	268.07	300.45	285.98	330.41	328.53	400.26	241.858	241.154	252.401	238.409	335.717	279.484		SFR1
ENSG00000061936	548.289	628.552	675.945	734.166	547.34	636.024	808.45	760.5	729.8	690.74	679.62	569.53	751.127	795.092	747.979	813.409	693.078	536.931		SFSWAP
ENSG00000176476	168.748	169.127	161.46	166.716	167.442	160.999	185.02	156.97	151.95	168.17	173.62	148.77	174.11	185.007	181.283	187.876	190.538	185.656		SGF29
ENSG00000118515	4777.58	3899.79	5245.09	4733.48	4569.13	5144.04	2388.08	2284.62	2547.66	2151.95	2274.06	2145.09	377.103	424.415	549.131	599.643	519.201	541.789		SGK1
ENSG00000138771	486.365	506.341	517.061	530.023	597.862	556.273	754.35	799.54	736.99	758.72	983.18	871	1583.59	1527.11	1460.93	1451.64	1494.02	1882.21		SHROOM3
ENSG00000187164	1867.9	1666.32	1498.85	1421.6	1682.53	1587.45	1722.78	1487.42	1726.93	1567.78	1565.83	1351.46	963.541	1229.23	1095.01	1050.25	786.892	856.977		SHTN1
ENSG00000184990	2207.12	2134	2377.33	2158.96	2253.74	2535.3	983.79	964.97	1341.08	1138.12	1775.41	1697.9	490.312	569.095	549.339	851.523	1703.41	1200.12		SIVA1
ENSG00000165480	240.104	205.402	221.436	203.245	268.491	258.066	152.86	171.33	205.6	183.99	281.9	225.63	132.402	212.332	206.294	386.846	627.779	623.966		SKA3
ENSG00000146409	211.647	200.366	205.208	180.315	211.503	216.983	293.48	367.83	369.48	341.36	388.59	358.15	431.286	442.042	563.63	579.002	448.032	534.447		SLC18B1
ENSG00000137266	260.269	246.91	252.547	275.819	247.664	272.07	820.74	830.69	716.78	819.24	682.16	717.22	284.976	264.154	220.732	216.771	181.197	222.093		SLC22A23
ENSG00000122696	1102.95	1124.63	1278.16	1295.32	1114.07	963.311	1088.86	1218.15	1620.26	1082.47	1352.26	1483.46	1297.83	1490.26	1242.2	1268.07	1168.98	867.421		SLC25A51
ENSG00000213699	394.976	531.628	475.96	426.775	394.079	394.464	383.97	499.79	501.31	495.29	455.82	480.4	221.515	187.382	229.889	185.147	265.088	356.369		SLC35F6
ENSG00000176273	271	249.927	254.178	258.403	277.016	293.355	185.38	198.89	222.58	266.68	259.46	252.38	232.822	227.886	385.557	314.86	398.179	382.376		SLC35G1
ENSG00000168917	848.343	903.151	869.572	786.155	815.607	833.671	1158.75	1078.76	1048.48	965.82	865.36	925.97	1224.97	1449.51	1192.27	1006.68	907.766	813.057		SLC35G2
ENSG00000211584	1210.01	1160.93	838.127	973.106	909.865	1133.56	1461.66	1209.23	927.81	1034	951.17	998.32	1677.38	1693.1	1510.52	1197.05	788.314	704.119		SLC48A1
ENSG00000169241	1931.27	2103.02	1730.72	1637.79	1629.85	1618.64	717.84	776.35	669.17	704.42	676.9	731.89	332.797	307.622	435.184	326.676	399.766	333.256		SLC50A1
ENSG00000185803	1842.82	1935.39	2148.21	2405.96	2068.99	2131.17	1922.73	2044.17	2437.67	2690.48	2570.18	2812.64	985.556	943.018	963.767	1105.91	1625.71	1472.81		SLC52A2
ENSG00000089060	461.961	497.411	480.9	465.552	425.623	461.469	1897.65	1768.65	1931.46	2205.6	2000.49	1944.35	502.311	716.321	524.202	496.434	547.652	523.233		SLC8B1
ENSG00000119906	481.128	460.858	559.174	516.279	753.367	551.215	356.91	397.16	382.84	362.35	390.05	407.84	401.154	548.811	488.156	565.736	546.051	573.504		SLF2
ENSG00000119705	15831.1	16182.1	16266.4	17457	20769.9	17792.5	12987.4	11879.3	14305.6	14511	16022.4	16420.9	12631	13241	14667.7	15027.3	15695.3	16068		SLIRP
ENSG00000132207	221.028	277.162	245.98	287.018	257.054	243.281	596.8	712.73	725.72	873.6	838.08	789.71	469.437	420.185	513.71	470.702	583.73	607.581		SLX1A
ENSG00000188827	442.636	525.724	535.092	628.405	579.161	490.629	420.19	442.64	465.55	518.58	471.29	539.84	375.619	346.359	438.38	419.466	431.548	341.053		SLX4
ENSG00000166002	1074.89	1105.91	1330.53	1151.33	1667.34	1434.88	990.77	968.1	784.17	903.94	1317.72	1307.25	177.759	171.013	214.279	203.682	367.517	432.491		SMCO4
ENSG00000167447	957.848	660.368	868.768	662.325	745.021	853.637	877.93	769.45	661.45	735.51	694.12	532.9	957.848	1077.96	941.4	946.351	621.864	796.624		SMG8
ENSG00000105771	368.82	388.519	370.194	449.997	323.675	392.391	225.74	310.6	281.5	279.63	315.98	290.05	236.751	148.001	235.086	191.964	393.424	327.152		SMG9
ENSG00000205670	466.088	484.915	461.012	496.859	505.57	472.559	397.47	341.8	416.17	385.34	414.37	403.82	400.449	374.731	428.595	397.18	493.117	465.193		SMIM11A
ENSG00000163866	186.701	170.118	168.977	203.767	177.016	201.633	174.69	159.14	146.28	158.92	156.82	188.09	226.726	235.267	229.949	240.933	312.717	318.414		SMIM12
ENSG00000163683	1109.58	1198.69	1019.93	942.293	816.358	864.894	1930.15	2025.76	1952.05	1820.37	1911.76	1985.75	978.774	866.069	676.723	562.287	489.039	456.855		SMIM14
ENSG00000176209	1496.93	1803.82	1309.4	1373.6	1149.17	1198.11	1629.07	1654.57	1314.81	1385.65	1213.21	1418.52	1086.13	884.489	593.236	538.587	531.414	577.851		SMIM19
ENSG00000214046	908.697	1004.7	809.625	805.844	770.626	809.625	707.99	587.51	611.8	670.95	736.76	591.86	1188.71	1226.81	997.525	1161.66	1109.42	1387.97		SMIM7
ENSG00000111850	131.981	152.792	133.541	131.304	135.957	131.099	194.99	194.47	200.07	172.78	160.3	151.77	267.459	229.655	182.191	194.028	186.679	179.317		SMIM8
ENSG00000279078	189.417	193.226	205.135	230.881	234.043	202.864	257.73	324.47	348.12	270.51	296.97	288.45	235.856	224.542	239.32	272.462	176.931	176.376		SND1-IT1
ENSG00000232956	956.025	1094.72	1070.48	1084.32	1090.23	1148.05	1587.46	1426.87	1647.52	1715.29	1919.47	1958.81	1215.7	1228.73	2280.31	2685.7	2551.22	2829.89		SNHG15
ENSG00000203875	5536.96	6058.4	3512.74	3756.71	3350.82	3674.37	3945.69	4228.96	3370.27	4083.65	4340.33	4283.39	2178.12	1646.08	1386.83	1499.35	2102.71	1662.62		SNHG5
ENSG00000200983	197.508	183.884	209.419	223.743	210.497	233.812	143.67	146.62	147.25	140.85	155.59	148.76	159.996	172.23	209.525	215.953	237.016	237.11		SNORA3A
ENSG00000212607	192.653	175.942	209.793	198.706	212.04	208.6	173.82	185.17	161.87	173.84	186.26	177.25	214.917	228.358	272.558	300.977	258.666	295.991		SNORA3B
ENSG00000277887	223.965	226.645	203.651	236.694	273.908	219.933	198.38	230.25	192.35	224.54	249.49	237.05	209.793	202.5	205.208	276.198	276.054	237.799		SNORA50C
ENSG00000200792	268.994	278.575	346.603	304.584	336.617	332.682	354.05	351.68	419.63	308.33	383.32	378.63	296.942	358.048	326.323	312.89	242.431	245.141		SNORA80A
ENSG00000207475	146.192	150.315	154.253	173.172	170.504	172.834	151.67	174.35	182.27	209.33	210.22	251.48	144.485	154.081	135.726	156.606	171.736	171.025		SNORA80E
ENSG00000161981	2642.03	2814.13	3218.55	3034.65	3243.32	3776.34	943.46	867.84	1229.59	1433.68	1976.09	1792.91	736.992	1648.27	1817.68	3142.38	4396.22	5026.28		SNRNP25
ENSG00000184209	232.476	212.144	277.218	246.612	212.352	222.858	286.72	265.24	351.06	308.05	317.22	361.46	213.29	190.224	258.705	216.166	248.129	211.476		SNRNP35
ENSG00000060688	1063.46	1088.6	1321.84	1292.68	1648.72	1523.72	636.38	722.73	837.87	720.75	1131.98	1138.7	575.338	549.608	920.815	716.654	1485.66	1594.91		SNRNP40
ENSG00000100138	1995.52	1910.81	2111.04	1886.62	2059.35	2197.24	1941.63	1759.2	1873.74	2200.01	2134.87	2143.1	2042.39	1947.05	2267.92	2153.04	2157.65	2272.32		SNU13
ENSG00000198142	1484.84	1568.57	1286.22	1628.33	1359.36	1246.93	1712.19	1883.7	2003.68	1587.93	1654.04	1959.68	3922.83	4172.6	3430.24	3534.61	4025.41	3287.81		SOWAHC
ENSG00000182310	646.089	693.078	586.476	764.593	566.538	472.482	768.06	816.03	779.55	809.63	565.07	645.25	687.133	478.526	345.459	387.784	194.911	233.568		SPACA6
ENSG00000196406	130.689	131.949	134.323	130.927	132.729	130.791	275.49	250.22	213.36	249.75	196.28	209.16	168.662	165.321	146.029	159.528	140.642	133.095		SPANXD
ENSG00000231649	2037.86	2274.96	2342.07	2321.03	2230.68	1764.8	4363.74	4125.84	3851.22	3147.89	2907.82	2774.04	4018.08	4908.51	3379.85	3902.67	2085.6	2843.21		SPATA31B1P
ENSG00000040275	447.402	474.238	439.309	456.966	525.012	457.594	253.03	321.34	382.43	369.73	477.94	440.57	306.709	514.01	484.686	775.31	1126.86	760.191		SPDL1
ENSG00000100014	713.152	911.664	792.697	904.36	942.482	737.649	995.67	960.44	955.68	1019.53	1043.24	1119.08	720.576	793.53	743.219	795.985	753.047	750.62		SPECC1L
ENSG00000164808	362.726	337.313	378.959	349.873	430.882	405.647	885.02	676.15	667.97	488.53	620.21	517.06	371.745	381.14	311.762	407.746	290.473	312.114		SPIDR
ENSG00000010072	287.859	276.505	273.168	268.942	276.756	274.837	237.66	253.85	216.83	211.6	225.47	222.54	358.144	370.169	355.354	378.265	340.256	334.274		SPRTN
ENSG00000123178	406.154	576.743	427.569	458.573	370.686	362.975	530.15	471.78	360.83	431.69	384.78	331.48	565.736	601.797	551.931	627.523	483.533	429.832		SPRYD7
ENSG00000165389	569.913	576.843	560.832	664.687	525.11	418.428	1269.08	1302.69	1573.43	1440.45	1409.17	1416.44	466.265	555.607	341.95	332.608	268.297	300.26		SPTSSA
ENSG00000182934	725.143	628.68	767.454	656.25	700.809	837.69	1094.73	1176.59	1074.57	963.77	925.64	764.45	1098.2	1227.2	1058.87	1068.78	937.69	1175.24		SRPRA
ENSG00000136450	5164.62	4601.47	4946.71	4584.67	5643.29	5294.31	3142.38	3150.89	4258.14	3497.32	3813.81	3857.1	3934.85	4766.14	5607.61	6038.78	5307.55	7985.58		SRSF1
ENSG00000161547	7792.32	7498.77	8361.37	8845.12	9968.55	9619.43	4853.16	4652.82	5788.65	5300.57	6880.37	7039.86	3964.48	3931.49	4995.43	6880.37	9231.83	11319.1		SRSF2
ENSG00000116350	2114.49	2198.69	2340.51	2672.85	2989.17	3061	2101.75	2238.97	2229.65	2472.87	2745.08	2383.98	1527.11	1601.27	1584.85	1978.16	2202.31	2255.48		SRSF4
ENSG00000100650	2339.86	2342.57	2276.43	2361.03	2180.15	1853.92	1871.16	1913.86	1871.3	1759.89	1497.8	1690.03	2181.67	1964.43	1796.12	1760.95	1481.65	1546.41		SRSF5
ENSG00000124193	1952.98	1894.52	2407.59	2162.88	2382.72	2399.28	2208.08	2361.27	2562.07	2398.22	2590.85	2694.03	2163.88	3124.09	2612.8	3523.62	2167.49	3520.79		SRSF6
ENSG00000115875	809.408	754.109	967.188	852.671	913.539	1029.1	611.56	485.99	838.55	818.52	1007.67	877.65	489.912	375.977	627.675	690.903	958.98	904.657		SRSF7
ENSG00000263465	1564.2	1382.14	1601.27	1183.08	1139.08	1370.21	1198.97	1170.45	988.51	1046.98	794.67	803.81	2937.07	2590.85	2921.99	3089.21	1712.84	2181.22		SRSF8
ENSG00000111786	9126.76	8438.75	10280.8	9505.15	11304.3	10260.5	5701.6	6004.63	6026.92	7004.35	6638.99	6650.39	5775.29	7274.71	7977.68	8258.54	8004.67	9140.22		SRSF9
ENSG00000134602	786.364	722.641	739.312	740.379	729.492	763.192	327.91	355.81	358.71	367.54	386.71	364.66	580.342	757.093	671.509	681.071	762.77	740.185		STK26
ENSG00000143093	2352.69	2674.75	2277.18	2423.41	2432.9	2036.96	2659.02	2731.64	2508.22	2249.51	1994.47	2523.03	2361.27	2611.79	1971.45	1895.77	1346.68	1288.7		STRIP1
ENSG00000064607	901.666	1016.63	1023.57	1257.53	1165.96	942.399	487.27	461.22	497.57	554.26	609.6	590.46	823.189	740.814	845.385	875.201	912.57	798.977		SUGP2
ENSG00000164828	1821.58	1752.96	1933.86	1848.87	2268.42	2122.2	970.77	1101.66	1061.4	968.1	1170.45	1031.67	1776.57	1695.07	1781.36	1849.89	1758.28	1825.74		SUN1
ENSG00000100242	1211.19	1329.08	1101.96	1353.73	1178.48	1177.2	1783.55	1659.67	1662.62	2076.04	2224.49	2281.32	1422.11	1540.64	1084.9	1781.36	1505.25	1706.71		SUN2
ENSG00000100647	423.052	481.217	355.701	360.062	257.706	264.154	1045.06	987.85	440.57	424.93	228.39	251.26	1895.77	1827.41	918.076	987.583	388.594	380.607		SUSD6
ENSG00000177868	1096.16	1035.11	929.946	994.36	1035.43	1181.3	1246.47	925.09	1283.55	1280.96	1603.29	1588.73	646.822	688.32	712.678	765.043	1134.02	951.923		SVBP
ENSG00000175854	1948.48	2174	1433.33	1606.07	1300.86	1678.6	1687.71	1413.3	1412.66	1357.23	1265.28	1573.95	1530.01	1967.69	1365.37	1575.2	1426.03	1424.29		SWI5
ENSG00000147642	290.256	338.981	281.863	245.402	290.103	309.872	246.64	202.32	252.67	270.22	317.09	282.36	215.07	259.879	301.77	281.344	254.558	286.016		SYBU
ENSG00000055070	1765.66	1534.53	1876.22	1796.57	1695.78	1879.82	975.32	847.88	909.87	954.64	843.36	848.73	955.541	947.889	838.762	996.394	833.149	969.57		SZRD1
ENSG00000152382	375.287	331.972	388.948	345.277	346.454	410.411	288.82	289.7	312.77	311.56	358.5	376.47	228.54	244.367	251.74	249.071	369.74	344.534		TADA1
ENSG00000187325	370.403	414.867	339.41	402.093	417.705	313.483	163.17	179.52	199.73	207.5	171.89	179.07	288.4	306.218	380.027	272.92	351.876	350.945		TAF9B
ENSG00000144559	948.426	854.8	933.848	917.58	988.859	942.046	467.78	448.1	557.63	538.94	495.37	505.38	615.532	559.509	724.081	591.486	720.645	728.81		TAMM41
ENSG00000183597	336.486	336.262	345.957	333.929	344.371	380.027	409.4	364.37	267.78	293.69	265.78	252.79	399.074	557.748	345.957	406.373	221.915	293.627		TANGO2
ENSG00000103047	167.897	138.316	165.215	160.814	155.42	182.24	163.08	149.4	170.88	155.05	156.28	143.66	244.359	255.321	269.815	306.555	295.432	268.712		TANGO6
ENSG00000263327	178.468	171.844	193.548	178.7	178.979	162.218	171.01	175.73	183.64	216.27	189.12	205.84	250.102	174.109	224.99	199.569	230.065	196.619		TAPT1-AS1
ENSG00000156787	231.191	240.768	232.074	213.032	262.341	222.795	859.7	904.88	660.68	624.9	710.99	685.32	248.089	335.272	268.444	334.172	297.342	296.973		TBC1D31
ENSG00000145348	326.058	286.226	349.353	308.01	311.891	343.931	572.83	518.15	498.66	431.76	454.47	385.05	552.667	564.705	419.875	374.397	284.891	273.473		TBCK
ENSG00000179152	268.097	255.602	231.26	223.636	219.75	200.51	214.68	266.96	232.81	231.94	215.79	228.55	223.704	209.346	197.728	193.903	225.882	209.417		TCAIM
ENSG00000240280	255.69	257.251	308.465	288.827	392.653	316.35	151.77	150.74	140.77	159.2	180.07	167.45	138.973	140.854	162.168	179.318	182.292	178.875		TCAM1P
ENSG00000116205	144.051	139.339	167.118	150.728	172.246	161.21	154.63	136.94	139.33	143.74	140.28	153.35	193.034	189.284	191.161	180.96	179.935	177.28		TCEANC2
ENSG00000180190	224.932	232.583	213.073	196.364	216.142	220.073	149.89	152.94	153.31	135.42	147.03	142.79	143.289	142.822	145.093	141.426	152.998	141.024		TDRP
ENSG00000257949	274.332	293.977	323.123	243.58	264.547	356.369	293.84	240.79	207.36	212.47	230.09	202.43	217.438	233.187	200.637	226.808	203.625	223.346		TEN1
ENSG00000151287	660.677	627.975	595.366	712.374	830.691	614.813	386.05	400.01	456.08	374.03	729.56	659.07	597.862	520.66	580.719	577.58	1539.82	1406.09		TEX30
ENSG00000137574	208.78	178.051	208.481	201.149	195.648	164.945	342.88	340.54	289.68	276.1	310.36	237.56	164.066	180.358	175.897	205.054	143.891	158.719		TGS1
ENSG00000130193	526.96	495.095	622.017	577.337	742.732	808.683	1249.55	998.56	1196.17	1216.49	1347.03	1430.98	1950.76	1091.38	1942.14	1816.06	1972.38	1673.71		THEM6
ENSG00000144115	357.16	360.897	388.385	334.734	292.428	257.778	454.24	463.92	349.98	420.55	307.15	259.17	1087.7	1061.4	847.531	761.535	412.275	545.409		THNSL2
ENSG00000078237	3914.35	4516.39	3195.45	3327.12	2407.59	2001.66	3152.83	4073.77	2192.59	2127.82	848.73	886.66	5599.3	4870.1	4371.55	3982.18	1731.82	1544.9		TIGAR
ENSG00000132286	289.322	293.074	256.892	327.687	289.971	273.249	273.94	232.63	262.32	288.83	234.29	231.41	248.473	242.614	253.629	243.744	274.538	346.087		TIMM10B
ENSG00000075336	2437.91	2854.11	2789.73	3045.31	3043.61	2442.89	1931.09	1843.65	2117.48	2008.35	1881.86	1953.26	1917.67	2349.61	2667.9	3068.3	2832.47	2721.1		TIMM21
ENSG00000113845	173.774	175.954	173.4	168.281	165.534	159.403	183.92	150.24	167.49	160.32	160.52	176.53	185.772	179.774	196.02	189.106	161.359	176.333		TIMMDC1
ENSG00000149476	372.838	422.739	289.172	382.188	333.762	333.299	282.45	344.05	260.07	284.98	255.51	259.14	568.953	346.242	393.207	292.473	319.214	246.696		TKFC
ENSG00000232112	13152.4	14411.3	13959.8	13835.6	12604.6	13292.7	12197.5	9720.88	10003.1	12957.1	10637.8	11462.8	14667.7	17139.3	16685.1	14742.1	13889.4	15205.6		TMA7
ENSG00000254618	4181.17	4031.9	3565.73	3545.13	3279.33	3532.02	5275.99	5466.37	4658.25	4703.88	4642.69	4646.96	6571.03	5841.16	5890.21	5588.73	4898.16	4757.9		TMED10P1
ENSG00000214881	7228.75	6996.22	7839.01	6698.58	6825.29	6258.01	6571.03	5978.4	5493.07	5931.72	5607.61	6362.11	4356.62	4555.81	3953.89	3881.76	4619.62	3865.07		TMEM14DP
ENSG00000177854	190.322	179.742	174.406	196.228	155.746	198.991	325.61	352.65	437.56	382.64	398.39	365.86	280.96	260.308	273.063	242.872	215.122	206.245		TMEM187
ENSG00000170088	369.592	403.981	292.601	332.22	269.705	273.798	586.61	654.73	742.08	729.4	681.62	784.17	701.405	637.365	872.969	737.34	861.336	713.012		TMEM192
ENSG00000168701	1341.54	1434.88	1427.36	1367.33	1257.34	1512.65	2080.25	1859.47	1535.63	1935.39	1865.48	1923.68	1353.73	1315.36	1323.59	1379.74	1239	1341.08		TMEM208
ENSG00000119777	535.818	629.521	476.725	571.56	574.947	607.262	401.56	420.37	325.2	379.58	322.52	325.89	367.012	321.494	370.194	317.872	372.393	313.373		TMEM214
ENSG00000168569	487.103	459.944	552.818	538.533	533.797	669.855	423.55	369.5	534.99	586.57	543.28	556.43	391.833	381.981	561.885	532.806	578.702	537.164		TMEM223
ENSG00000089063	3401.8	3344.32	3016.06	3154.26	2689.38	2904.14	5100.12	5387.34	5552.92	5555.73	5265.57	5041.17	2162.4	1940.56	1838.17	1454.52	1360.17	1276.29		TMEM230
ENSG00000160055	164.239	175.426	175.289	177.372	173.27	168.286	151.99	147.9	147.9	164.98	158.86	153.74	161.663	180.442	179.839	179.387	159.909	149.979		TMEM234
ENSG00000155755	1315.36	1157.58	1218.38	1039.97	1378.74	1223.76	568.78	612.21	593.24	579.92	640.61	626.76	956.813	1355.64	1179.78	1510.05	1639.27	1714.33		TMEM237
ENSG00000135185	549.999	569.913	571.845	624.303	614.353	603.378	737.71	883.47	684.91	694.65	689.29	688.6	1761.79	1698.14	1239.86	1392.52	1242.23	1429.71		TMEM243
ENSG00000106771	590.504	626.661	529.255	644.034	606.657	539.702	1120.04	1079.47	1271.32	995.76	1167.35	1359.04	660.677	702.292	692.715	674.135	751.524	732.428		TMEM245
ENSG00000165152	202.864	211.856	238.97	209.419	226.874	244.633	250.67	209.15	235.27	245.06	273.85	217.87	287.06	292.987	314.401	357.272	311.183	266.557		TMEM246
ENSG00000106609	1043	1014.42	1112.68	950.555	1103.88	1304.75	807.43	812.15	848.48	873.21	803.14	897.45	1201.09	1190.53	1173.51	1191.3	1219.25	1392.2		TMEM248
ENSG00000153485	1422.01	1396.01	1400.85	1536.82	1526.29	1368.34	1027.65	908.07	784.37	953.08	844.46	971.29	1551.81	1358.48	1168.35	1125.24	1259.54	1139.48		TMEM251
ENSG00000232070	228.114	182.56	174.031	170.767	147.477	166.003	217.23	190.6	168.87	168.45	140.92	144.91	398.656	367.012	226.313	241.974	138.414	159.838		TMEM253
ENSG00000133678	504.177	532.905	359.935	412.159	394.312	447.458	728.47	695.86	703.96	595.79	673.12	577.34	548.909	485.668	452.881	426.889	389.58	380.671		TMEM254
ENSG00000205544	4742.11	4548.83	4694.57	4187.47	3945.69	4183.44	2719.63	2298.12	2949.77	3413.09	3277.22	2999.73	3455.3	2551.22	3370.27	3079.86	2647.41	2009.32		TMEM256
ENSG00000134825	13889.4	13813.4	13581.8	13526.5	12577.3	14061.7	14377.5	10623.5	10542.8	10244.6	11109.9	12248.6	10753.5	10886	11489.2	11304.3	10675.1	12029.2		TMEM258
ENSG00000151135	174.972	148.632	157.985	153.598	145.831	143.173	182.81	166.21	148.92	154.01	154.04	143.09	217.175	236.383	187.421	184.437	144.635	161.025		TMEM263
ENSG00000129925	597.358	610.508	522.43	609.901	659.075	693.898	549.26	522.19	626.2	667.49	584.41	561.65	377.361	329.216	337.375	289.142	409.015	315.785		TMEM8A
ENSG00000137103	212.615	187.687	189.827	190.66	166.434	188.571	242.98	198.36	181.21	206.43	156.81	169.81	230.531	221.491	190.961	201.207	145.531	184.95		TMEM8B
ENSG00000177728	643.882	764.007	613.592	690.743	738.722	568.382	539.41	562.47	521.53	579.28	450.19	419.18	370.959	243.026	309.408	311.058	258.849	276.15		TMEM94
ENSG00000188167	159.819	158.812	156.038	149.498	152.825	159.407	154.49	153.13	157.52	143.27	151.53	160.75	140.402	138.852	152.73	166.045	143.506	159.296		TMPPE
ENSG00000187653	342.331	365.475	325.957	374.169	293.173	353.269	2340.51	1844.37	2728.91	3115.92	2753.47	3782.77	803.805	766.288	720.645	1007.67	1265.28	1360		TMSB4XP8
ENSG00000213593	4396.22	3848.74	5040.78	4724.52	4750.68	5682.97	3250.65	2949.77	3938.53	3221.92	3961.44	3800.05	3517.7	4459.23	4005.52	4808.44	4658.25	5984.05		TMX2
ENSG00000124191	1439.62	1553.49	1495.69	1763.32	1779.28	1692.48	198.62	170.77	178.36	189.07	247.82	205.45	560.461	455.289	365.863	279.171	425.88	380.723		TOX2
ENSG00000182165	513.895	484.872	430.14	391.848	248.398	315.358	529.15	391.31	366.21	460.97	192.86	208.21	1608.62	1287.62	867.285	851.76	271.755	278.805		TP53TG1
ENSG00000134779	2207.66	2079.42	2225.78	1960.63	2057.48	2324.1	1522.66	1182.74	1255.68	1217.66	1437.28	1358.9	750.557	1052.27	953.362	1099.51	1072.24	1096.04		TPGS2
ENSG00000163870	488.816	526.96	536.931	535.222	484.087	515.102	1272.41	1282.76	923.69	1220.04	934.65	908.22	627.181	485.171	454.637	369.044	458.123	515.102		TPRA1
ENSG00000176058	164.347	177.808	163.911	180.03	171.907	191.761	192.35	192.09	211.75	190.87	195.01	184.35	170.118	156.224	180.358	168.252	204.5	207.638		TPRN
ENSG00000136527	1945.98	2082.42	2132.06	2028.99	2105.29	2269.33	886.42	930.32	1154.87	1059.75	1708.09	1601.77	991.569	945.662	1763.32	1726.92	2135.54	2527.13		TRA2B
ENSG00000160218	184.495	182.949	198.64	187.774	190.426	198.873	137.58	148.84	135.98	137.46	135.34	147.04	161.756	161.547	163.905	174.755	164.743	169.916		TRAPPC10
ENSG00000168538	262.188	238.611	278.079	228.508	258.025	239.324	406.69	389.7	407.29	318.65	343.36	287.03	560.295	655.862	593.453	621.904	422.596	528.139		TRAPPC11
ENSG00000171853	1139.08	1190.53	1302.69	1198.97	1100.24	1252.29	1184.01	1134.02	1020.37	952.14	995.16	896.77	1030.98	1065.13	1020.92	874.099	812.149	910.944		TRAPPC12
ENSG00000113597	253.404	268.495	251.852	265.82	266.308	246.533	260.89	283.13	243.55	260.5	225.88	253.29	311.017	322.995	308.517	301.559	263.513	273.871		TRAPPC13
ENSG00000153339	730.032	651.183	826.356	660.19	628.243	741.631	568.12	671.13	605.64	523.73	582.27	474.84	749.852	942.762	836.46	840.072	501.521	721.83		TRAPPC8
ENSG00000204713	232.929	162.971	207.455	176.917	217.926	220.459	246.46	216.95	302.2	270.84	279.17	240.38	208.261	201.321	252.344	266.402	267.122	315.434		TRIM27
ENSG00000100106	171.083	142.078	173.447	164.664	135.645	154.608	179.62	176.59	205.84	184.25	176.64	184.3	152.435	186.121	135.262	176.423	194.091	217.038		TRIOBP
ENSG00000205133	187.131	179.917	176.877	162.264	180.343	174.525	274.22	249.07	257.48	264.75	225.6	256.45	223.696	261.138	194.707	198.683	158.896	177.033		TRIQK
ENSG00000136932	295.66	291.702	326.19	347.055	302.203	348.849	588.8	532.26	505.87	513.5	491.56	472.11	674.012	842.436	566.668	610.508	691.564	654.185		TRMO
ENSG00000122435	187.235	173.185	165.286	170.751	161.193	169.734	319.27	345.21	338.73	294.41	267.61	303.02	328.548	466.8	409.304	423.206	310.894	322.457		TRMT13
ENSG00000121486	347.621	334.933	341.653	302.666	349.577	321.342	286.38	325	277.74	260.04	246.38	271.61	545.761	591.424	446.262	446.405	291.131	325.943		TRMT1L
ENSG00000155275	186.576	177.145	160.645	184.999	162.602	175.604	170.89	200.49	162.99	188.64	174.39	182.48	153.673	161.632	160.153	165.692	149.225	156.422		TRMT44
ENSG00000171103	410.343	413.448	405.926	389.498	352.797	326.755	297.18	356.45	269.74	289.55	279.58	310.64	387.604	354.139	388.594	373.783	305.99	344.425		TRMT61B
ENSG00000198860	883.209	884.489	763.776	747.241	825.448	677.259	502.82	538.09	562.78	552.67	600.65	571.45	1009.74	1128.27	876.766	998.324	1017.58	1166.45		TSEN15
ENSG00000007520	404.559	427.306	353.663	426.186	527.13	477.172	336.83	252.04	282.98	370.19	335.96	335.27	267.859	264.188	353.981	343.12	361.076	415.272		TSR3
ENSG00000075234	255.248	236.036	266.584	239.18	282.719	289.546	1252.29	1032.95	1009.74	1102.9	1018.89	955.54	378.694	424.12	392.13	481.747	364.931	393.685		TTC38
ENSG00000101407	310.418	272.601	369.938	292.188	435.035	416.7	267.37	257.19	246.64	241.66	316.03	277.18	280.214	483.533	356.164	467.78	444.633	480.504		TTI1
ENSG00000129696	970.767	816.936	925.637	877.073	959.631	1138.02	877.2	806.52	724.08	687.97	736.44	592.78	594.724	670.948	658.339	713.439	642.432	589.212		TTI2
ENSG00000188229	6302.66	5825.9	6996.22	7952.57	8392.88	7977.68	3515.52	3460.54	4201.47	4762.27	6175.63	5696.59	3507.32	3206.19	5906.61	7024.59	9394.45	9341.41		TUBB4B
ENSG00000251297	914.266	636.024	682.162	661.638	636.024	873.4	457.52	307.78	382.12	406.71	478.23	449.07	469.956	466.678	693.346	865.902	832.888	965.825		TUBB7P
ENSG00000171928	721.717	791.118	795.918	699.247	685.838	745.371	582.11	493.09	698.78	625.14	775.96	754.35	666.652	750.397	814.495	642.261	911.646	887.161		TVP23B
ENSG00000086712	165.524	195.591	184.61	235.468	225.875	210.69	139.99	176.83	164.01	168.58	171.08	165.05	181.361	178.083	212.184	210.3	262.449	248.158		TXLNG
ENSG00000176912	1632.23	1647.52	1358.45	1677.38	948.426	1006.38	628.99	650.67	394.31	426.72	251.58	212.64	1227.2	828.138	565.208	529.382	340.817	292.026		TYMSOS
ENSG00000163714	963.265	899.016	861.336	804.831	1154.87	850.937	675.53	764.01	569.53	560.13	592.19	618.89	673.121	1084.9	939.413	1148.8	717.386	944.216		U2SURP
ENSG00000144744	189.719	170.605	151.186	172.214	144.225	152.081	174.25	202.81	178.99	182.02	202.4	171.65	234.584	218.494	218.205	231.327	229.819	225.974		UBA3
ENSG00000153443	1967.61	1843.84	2138.03	1667.58	1906.57	2103.36	3466.23	3044.38	4248.46	4899.04	5443.27	5531.48	645.97	570.209	1523.98	1379.19	3267.18	3142.26		UBALD1
ENSG00000185262	510.878	620.933	529.903	540.616	649.9	606.533	682.16	570.26	571.98	545.65	564.39	474.66	402.093	387.604	337.556	390.142	335.007	407.456		UBALD2
ENSG00000154127	945.491	989.705	719.516	802.58	611.38	549.416	1457.73	1476.83	1307.71	1174.54	1071.45	1197.3	1058.11	940.737	1057.07	1061.72	1370.69	1206.65		UBASH3B
ENSG00000144357	253.22	212.411	245.887	222.68	259.566	273.757	291.25	353.87	269.57	234.55	246.32	220.93	371.397	378.746	375.691	327.265	246.246	280.824		UBR3
ENSG00000102595	184.254	225.23	224.721	203.27	240.523	214.163	372.29	464.69	406.15	347.95	322.46	336.49	372.775	421.269	351.368	364.426	289.546	287.356		UGGT2
ENSG00000175970	224.075	219.15	177.321	226.093	207.113	197.725	177.73	189.96	172.76	171.65	215.65	178.55	186.387	149.931	187.09	138.184	226.692	219.251		UNC119B
ENSG00000132478	570.044	581.873	576.291	612.436	649.525	592.186	412.1	409.64	426.28	345.96	419.55	407.46	325.075	310.541	282.01	307.488	307.023	329.713		UNK
ENSG00000101019	517.553	521.097	518.658	553.381	505.338	491.917	749.03	847.01	787.59	863.21	717.44	770.99	927.158	1008.4	816.841	762.986	524.729	533.778		UQCC1
ENSG00000137288	4261.96	3780.25	4292.73	4516.39	4424.85	4031.9	2877.54	2169.89	2775.46	2927.6	3455.31	3204.11	2421.59	2672.85	3213.43	3183.2	3134.24	2963.47		UQCC2
ENSG00000204922	321.77	338.106	359.413	275.639	305.652	360.062	357.05	246.7	357.44	328.93	313.07	322.4	525.012	503.465	522.093	705.167	1003.14	700.488		UQCC3
ENSG00000184076	555.572	492.92	574.02	568.592	479.737	617.802	519.41	398.16	401.32	465.08	423.57	475	451.008	539.017	552.615	647.885	589.035	657.689		UQCR10
ENSG00000127540	504.984	496.974	512.43	526.652	532.411	709.784	221.34	213.87	224.96	229.71	296.43	293.02	222.527	204.572	246.555	294.772	323.49	369.662		UQCR11
ENSG00000135763	194.13	194.01	205.768	222.964	232.074	247.211	192.42	221.61	232.69	246.19	256.85	294.36	156.474	136.864	202.229	183.716	313.19	297.809		URB2
ENSG00000106608	644.016	639.025	661.63	694.146	732.624	691.21	653.34	680.13	552.18	731.7	667.44	646.17	1161.46	1142.62	1342.47	1211.46	1212.96	1138.86		URGCP
ENSG00000105176	2003.76	2144.94	2015.17	1991.49	2173.58	1878.27	2499.91	2931.88	2877.09	2621.64	2700.82	2781.63	1920.09	1781.97	2202.39	1985.97	2104.31	2221.95		URI1
ENSG00000103005	626.756	608.122	769.929	830.257	831.98	806.003	925.32	912.54	1076.76	1017.31	892.65	923.16	1008.79	1451.64	1044.39	1118.44	884.663	991.133		USB1
ENSG00000141076	1325.88	1050.64	1343.95	1348.28	1358.45	1731.1	958.6	840.97	1174.22	998.99	1452.92	1399.94	1053.84	1283.55	1391.8	1411.55	2235.48	2265.67		UTP4
ENSG00000151445	266.508	239.045	203.06	221.388	215.122	241.491	310.75	273.76	251.37	249.97	203.61	222.8	241.287	283.625	263.338	268.994	206.753	197.399		VIPAS39
ENSG00000062716	4207.21	3870.7	4545.82	3752.63	4191.7	3985.45	2198.69	2379.22	1824.97	1520.94	1910.27	1827.41	2929.5	2680.58	1987.52	1581.73	1474.5	1268.71		VMP1
ENSG00000154978	357.334	379.746	435.035	402.253	466.397	469.819	262.84	309.69	285.57	256.85	290.52	332.61	313.19	282.873	294.11	275.991	353.919	439.146		VOPP1
ENSG00000122958	191.263	194.218	178.356	201.294	180.046	165.272	167.58	182.76	200.25	181.01	173.09	163.46	261.792	272.07	235.139	263.338	323.894	235.737		VPS26A
ENSG00000149823	1600.71	1653.41	1826.28	1702.97	1640.71	1693.1	1126.54	1067.5	1074.89	1097.35	840.97	957.85	1667.34	1620.84	1480.56	1600.71	1222.01	1359.63		VPS51
ENSG00000075399	323.839	327.309	339.568	346.805	276.198	305.387	388.87	419.97	425.03	496.97	478.64	373.9	462.304	396.792	448.179	417.705	328.239	295.903		VPS9D1
ENSG00000102763	151.482	157.795	155.11	149.957	153.44	175.819	223.23	212.5	234.66	217.93	225.32	205.84	254.042	257.727	298.229	298.591	229.505	287.149		VWA8
ENSG00000146530	211.204	192.519	181.904	182.637	201.582	158.927	155.54	152.71	141.3	145.36	141.15	136.25	152.295	171.431	196.91	169.982	146.233	157.962		VWDE
ENSG00000062650	269.163	267.089	313.433	283.569	360.424	324.274	285.88	328.93	265.93	268.02	284.77	296.1	274.67	280.323	339.924	359.559	313.011	356.633		WAPL
ENSG00000146556	686.908	702.959	645.14	740.1	693.078	595.018	796.44	799.94	695.45	948.16	743.19	612.55	629.826	622.981	590.663	497.317	511.798	402.524		WASH2P
ENSG00000185596	1620.21	1732.53	1685.95	1780.71	1627.72	1584.23	3265.19	3171.32	3365.42	3344.71	3100.47	3331.15	1430.98	1487.42	1635.62	1838.14	2072.15	2303.9		WASH3P
ENSG00000166272	409.176	385.321	406.886	388.748	357.102	409.529	296.47	434.02	394.23	372.39	313.23	312.77	317.561	208.527	290.699	228.203	265.878	311.017		WBP1L
ENSG00000141580	979.879	1183.6	1038.02	1388.33	1359.04	1140.9	591.75	914.27	800.34	803.14	792.32	972.07	458.981	288.914	461.053	349.154	687.133	511.252		WDR45B
ENSG00000123154	186.964	179.217	207.312	170.419	192.15	224.87	152.66	143.6	134.24	139.68	148.69	148.31	245.792	208.78	268.491	197.358	213.244	193.574		WDR83
ENSG00000105583	2740.47	3131.73	2563.22	2775.46	2217.07	2798.67	1651.78	1382.14	1549.8	1677.39	1424.29	1402.57	2707.27	2497.95	2663.3	2672.85	2625.73	2727.29		WDR83OS
ENSG00000116729	357.816	351.407	374.877	367.225	398.517	420.85	185.36	180.91	175.32	177.55	191.67	191.85	508.123	485.093	539.213	512.438	599.823	608.093		WLS
ENSG00000141499	252.961	195.711	270.095	224.411	308.804	280.266	207.79	155.08	159.02	188.6	209.94	197.67	181.948	213.412	198.991	220.617	273.19	291.133		WRAP53
ENSG00000116213	1532.71	1804.48	1819.25	1631.34	1626.63	1448.9	1414.33	1356.71	1208.57	1099.79	954.4	845.88	1304.75	1868.69	1166.45	1448.28	677.448	554.239		WRAP73
ENSG00000173950	310.318	302.803	355.433	388.594	351.943	354.139	249.28	205.33	267.12	365.61	407.46	425.88	264.429	242.331	353.867	290.743	504.562	376.589		XXYLT1
ENSG00000241127	542.937	599.507	505.873	524.882	543.733	431.156	447.46	398.47	450.71	460.86	401.91	586.82	895.09	878.172	933.574	862.411	944.934	1003.14		YAE1D1
ENSG00000182362	671.43	683.093	629.697	605.773	543.965	587.778	1478.31	1264.73	1468.74	1334.14	1356.68	1316.15	487.325	430.882	408.907	328.89	408.137	385.985		YBEY
ENSG00000060138	17268.2	18273.7	19750.8	19221.5	16904.3	18319.2	19133.5	20439.5	18615.5	16182.1	13496.9	12822.3	13526.5	14908.9	11828.9	11978	11008.7	10180.5		YBX3
ENSG00000221886	200.113	202.186	207.638	200.77	209.444	184.85	149.46	191.55	146.45	163.68	156.85	168.45	233.408	218.205	199.126	221.089	205.108	214.593		ZBED8
ENSG00000198081	440.81	380.115	469.057	406.517	499.698	535.222	292.51	367.77	283.71	318.41	400.24	307.84	301.736	334.403	356.979	409.249	391.454	445.677		ZBTB14
ENSG00000173276	255.321	212.166	219.493	212.807	232.785	230.812	242.24	270.56	234.45	208.41	203.74	201.68	282.799	319.879	248.192	212.922	216.825	230.065		ZBTB21
ENSG00000168826	172.117	177.116	199.237	168.687	190.291	183.426	193.37	178.87	186.96	178.74	172.02	146.74	165.679	172.321	169.476	189.17	174.176	168.031		ZBTB49
ENSG00000104427	462.119	484.087	488.156	515.102	514.963	523.734	323.49	257.44	335.06	326.66	404.34	364.07	253.794	204.5	265.088	323.894	425.365	360.825		ZC2HC1A
ENSG00000119703	300.186	360.417	276.182	322.795	301.696	239.812	265.68	278.46	239.8	301.03	303.85	361.61	230.355	240.352	230.538	230.002	320.586	263.176		ZC2HC1C
ENSG00000187801	179.241	179.171	161.087	172.527	176.005	167.516	136.61	132.93	136.42	138.76	137.85	136.56	169.05	199.004	162.051	168.458	151.098	157.916		ZFP69B
ENSG00000103994	650.235	654.269	632.928	665.591	738.201	637.075	686.63	699.71	656.01	566.46	632.04	558.7	1002.14	1124.08	1071.35	1277.92	918.398	1093.03		ZNF106
ENSG00000062370	220.974	213.545	178.406	190.339	210.518	179.905	213.22	237.52	163.64	168.13	169.58	157.83	259.747	289.591	239.199	230.881	200.476	191.263		ZNF112
ENSG00000196922	922.814	922.814	801.518	802.221	883.651	689.461	1498.85	1538.65	1351.85	1332.7	1181.92	1232.6	1168.07	1167.69	962.806	743.34	404.115	538.204		ZNF252P
ENSG00000257267	526.087	506.621	482.494	517.648	511.798	391.914	284.89	384.25	427.83	313.01	328.81	364.74	328.239	434.707	354.139	368.51	347.055	291.973		ZNF271P
ENSG00000267508	163.084	148.859	144.2	142.007	147.677	155.582	305.78	308.97	294.11	249.79	229.15	260.56	309.356	273.093	237.888	228.908	216.74	206.429		ZNF285
ENSG00000181315	238.725	220.092	262.376	232.805	249.933	236.994	239.52	284.22	281.16	218.46	222.2	235.38	307.865	332.757	259.889	297.33	210.807	241.808		ZNF322
ENSG00000133624	188.93	215.07	184.183	190.742	187.442	170.354	262.78	313.13	210.76	276.97	227.13	223.37	408.943	440.245	303.062	291.189	218.03	176.198		ZNF767P
ENSG00000196453	187.788	196.296	196.144	189.49	206.565	213.49	242.14	224.31	248.64	234.36	255.89	247.82	210.08	229.18	183.703	176.458	202.229	205.863		ZNF777
ENSG00000180257	284.827	274.989	256.493	267.122	250.102	240.62	306.36	324.23	310.27	271.66	260.31	279.02	287.628	342.726	281.543	283.268	243.105	250.486		ZNF816
ENSG00000197933	419.094	471.779	428.996	455.085	453.901	484.569	152.2	155.85	168.46	178.24	207.56	215.49	235.439	299.069	267.251	300.833	327.823	305.115		ZNF823
ENSG00000198783	904.939	1108.19	949.632	933.064	1023.13	810.584	677.59	716.09	632.12	663.89	613.86	667.38	1039.26	1022.3	783.375	767.89	985.489	793.005		ZNF830
ENSG00000022976	1139.67	1161.36	1251.48	1260.67	1178.05	1069.92	857.77	791.58	872.48	851.76	699.25	742.95	716.779	741.443	736.992	780.917	590.364	717.979		ZNF839
ENSG00000109917	1077.96	980.999	1076.38	1106.25	1144.23	1270.54	1463.27	1257.34	1118.91	1257.34	1157.58	1137.66	1040.25	1101.96	1139.67	1201.77	1132.7	1053.84		ZPR1
ENSG00000169249	290.387	329.216	338.92	308.555	315.845	248.02	373.96	443.14	339.85	361.82	234.79	282.62	663.34	631.039	705.041	588.376	417.849	417.538		ZRSR2
ENSG00000140987	502.509	512.546	560.705	477.941	499.315	494.245	566.29	551.83	539.84	488.02	464.41	449.9	488.913	591.631	578.351	626.498	416.119	398.926		ZSCAN32
ENSG00000137185	320.75	341.602	302.609	296.314	323.3	286.282	365.86	374.03	296.1	275.78	304.58	277.91	559.911	463.386	414.867	380.723	371.027	301.892		ZSCAN9
ENSG00000214655	1338.43	1449.51	1405.28	1501.46	1402.57	1234.67	1627.72	1528.86	1472.4	1546.78	1113.63	1255.72	1761.09	1239.43	1270.54	1137.32	763.018	678.586		ZSWIM8
ENSG00000000003	452.374	425.915	357.437	317.768	306.588	306.273	404.25	411	329.64	341.59	298.52	307.51	816.673	643.126	640.03	649.732	581.738	677.691		TSPAN6
ENSG00000000419	2799.13	3146.48	2825.67	3012.97	3254.17	2399.62	2137.55	2386.69	2235.84	2436.15	2418.04	2667.25	3865.16	3652.45	4749.74	4453.26	4272.75	4554.93		DPM1
ENSG00000000460	325.957	246.829	405.986	341.355	467.036	528.573	191.44	197.81	237.21	193.02	361.46	380.78	142.71	218.123	248.425	409.398	522.729	652.923		C1orf112
ENSG00000001036	566.031	477.039	575.58	469.704	516.34	602.004	695.19	863.4	737.68	638.26	699.64	696.88	510.563	594.941	719.207	813.448	837.744	907.365		FUCA2
ENSG00000001497	608.122	511.628	847.668	723.876	840.459	872.307	716.32	655.9	749.05	764.23	934.33	1065.46	445.024	457.974	575.929	688.497	667.309	643.458		LAS1L
ENSG00000001561	292.065	261.824	249.732	226.901	256.892	252.275	168.15	217.1	149.1	150.73	162.3	166.3	255.541	316.938	281.049	315.616	196.877	234.364		ENPP4
ENSG00000001617	170.882	164.864	167.884	188.756	191.761	181.887	207.53	219.59	199.75	175.56	170.24	172.05	1974.2	996.734	1383.92	1012.58	684.913	1068.17		SEMA3F
ENSG00000001629	1209.63	1188.71	1013.78	1099.22	887.56	926.213	896.77	1016.98	903.15	765.93	712.68	786.15	1225.42	1423.71	1029.39	1167.35	915.517	872.738		ANKIB1
ENSG00000001630	239.757	265.32	212.782	287.484	246.588	217.229	326.6	309.92	356.91	358.2	404.23	409.92	178.827	218.645	240.723	200.053	240.654	243.58		CYP51A1
ENSG00000002549	1242.23	1060.28	1189.66	1176.28	1000.75	1089.86	1365.37	1359.36	1330.53	1212.88	1340.17	1364.81	1913.85	1401.23	1637.63	1933.29	1866.08	1565.83		LAP3
ENSG00000002586	1530.01	1307.7	1249.09	1331.81	1180.05	1422.11	1080.06	1112.36	938.54	1148.05	929.95	885.02	861.519	1140.9	918.352	1151.33	761.213	944.523		CD99
ENSG00000002834	6519.85	6920.8	5906.61	5471.04	6230.03	6546.01	5511.2	6068.77	6620.86	6032.52	5480.36	5867.72	6249.28	4683.1	5914.81	5760.57	6715.81	5760.57		LASP1
ENSG00000003056	4634.8	5307.55	4690.73	4870.1	5582.74	4564.2	1986.44	2887.68	2462.99	2513.68	2404.68	2662.28	1458.77	914.57	1270.14	890.627	1869.77	1646.08		M6PR
ENSG00000003137	260.375	252.209	219.331	244.819	248.265	241.974	2191.51	2195.96	1789.06	2190.21	2168.22	2403.67	949.302	756.019	698.508	595.366	791.747	773.236		CYP26B1
ENSG00000003147	395.207	445.528	382.354	400.475	385.307	399.017	234.46	232.81	242.5	258.24	226.65	250.11	586.577	576.284	501.514	482.033	362.326	362.711		ICA1
ENSG00000003249	1687.4	1957.68	1764.26	1916.96	1713.52	1771.44	782.91	748.72	845.88	855.34	831.02	839.45	381.932	464.761	406.747	481.885	336.455	430.666		DBNDD1
ENSG00000003393	942.762	980.634	1035.43	996.394	917.327	823.195	580.72	595.02	589.67	514.01	570.69	542.16	978.931	922.814	956.273	927.189	763.406	807.763		ALS2
ENSG00000003402	337.494	396.114	307.943	293.881	289.172	262.886	1748.76	1752.96	1317.13	1441.88	860.91	969.27	2201.14	1831.57	1656.61	964.917	439.986	425.816		CFLAR
ENSG00000003756	1286.84	1263.66	1293.78	1297.06	1317.72	1266.58	1584.85	1578.27	1515.21	1383.04	1451.64	1232.25	1500.96	1526.39	1209.23	1236.5	1072.16	1040.81		RBM5
ENSG00000004059	2566.52	2244.44	2098.45	2460.63	2227.2	2557.87	1552.71	1438.1	1634.23	1616.2	1629.07	1522.94	1058.5	1020.58	1414.33	1429.12	2022.65	1383.04		ARF5
ENSG00000004142	361.535	354.853	384.784	381.353	412.903	455.007	484.76	431.84	488.22	519.87	520.51	515.91	456.966	454.695	471.286	478.153	428.637	525.724		POLDIP2
ENSG00000004455	1559.95	1514.3	1806.09	1806.86	1842.17	2129.38	2789.73	2581.45	2851.29	3073.49	3357.98	3064.37	1859.04	2234.44	2850.17	3332.91	4122.51	3760.76		AK2
ENSG00000004478	1257.34	1106.64	1519.91	1456.53	1507.49	1756.57	1042.74	847.35	1138.7	1276.3	1410.41	1236.1	553.532	456.296	694.117	709.784	933.574	935.024		FKBP4
ENSG00000004534	671.59	664.132	745.192	666.469	788.833	694.117	601.05	626.37	669.4	578.35	551.21	539.27	672.323	651.894	684.501	654.077	573.086	727.385		RBM6
ENSG00000004700	531.877	517.665	644.984	582.842	743.394	655.996	252.38	292.89	274.63	267.11	298.07	327.78	360.857	522.16	462.85	473.534	446.793	467.486		RECQL
ENSG00000004779	7161.82	6537.85	7468.9	8285.77	7557.98	7241.47	5670.01	5332.01	6063.54	7324.99	6771.6	6833.87	4853.15	4493.2	5192.12	4694.57	6976.16	5280.33		NDUFAB1
ENSG00000004864	793.118	682.502	722.196	683.842	703.63	869.854	634.22	618.07	684.28	559.32	708.44	623.66	747.398	943.456	959.631	1000.47	1044.77	1065.79		SLC25A13
ENSG00000004866	276.901	240.29	289.985	256.635	261.479	324.779	335.57	356.3	316.82	335.03	309.5	323.07	352.089	379.484	358.32	377.63	427.221	490.277		ST7
ENSG00000004961	317.739	310.542	361.497	393.078	353.445	404.996	433.44	395.21	383.78	389.38	377.13	417	420.89	396.449	376.048	382.765	340.555	359.301		HCCS
ENSG00000004975	519.641	533.822	471.286	483.93	516.517	556.779	514.23	477.07	418.52	503.9	473.22	456.9	260.674	225.122	262.711	243.78	289.922	326.479		DVL2
ENSG00000005007	409.815	545.106	442.461	651.021	606.406	499.895	254.42	246.61	293.4	341.21	313.48	282.26	465.776	380.274	496.249	412.026	757.482	619.036		UPF1
ENSG00000005020	624.24	728.242	513.404	604.393	526.653	490.742	897.68	905.35	886.52	758.84	758.61	870.72	1156.43	1329.09	1057.03	866.768	815.055	651.682		SKAP2
ENSG00000005022	21225.1	20104.3	23574.7	20036.3	21884.9	20769.9	15644.9	15695.3	15092.4	16459.5	15205.6	16311.6	26143.1	23193.6	21333.6	21479.8	20543.2	19181.2		SLC25A5
ENSG00000005059	3572.43	3740.6	3591.14	3625.97	3666.78	3770.36	694.34	709.61	682.3	841.19	1138.02	1132.7	725.288	799.544	1028.65	1190.93	2388.08	2226.43		CCDC109B
ENSG00000005075	528.792	454.47	476.385	432.655	517.885	586.476	261.28	253.96	226.43	261.36	265.13	310.42	203.712	253.03	246.355	262.545	297.288	274.016		POLR2J
ENSG00000005100	775.03	832.678	895.09	1091.38	943.456	1002.3	707.38	789.07	859.7	892.43	943.96	1165.61	954.398	804.831	1121.22	1164.66	1692.48	1415.94		DHX33
ENSG00000005189	302.068	287.97	337.939	275.281	293.744	392.877	163.45	159.17	185.19	146.74	235.55	223.05	145.728	214.783	162.913	210.444	189.827	233.628		LOC81691
ENSG00000005194	730.404	634.604	701.165	613.146	663.193	791.118	548.81	530.26	524.08	539.7	604.24	553.75	720.942	784.364	822.775	961.957	730.225	856.01		CIAPIN1
ENSG00000005339	750.062	783.136	560.671	582.192	821.694	646.775	526.63	591.3	493.61	570.53	490.72	545.96	713.126	678.834	556.016	648.339	736.96	696.666		CREBBP
ENSG00000005448	5841.16	6415.49	6578.99	6362.11	5691.13	5760.57	612.33	498.47	421.53	508.96	525.01	511.91	1683.76	1608.62	1837.23	1557.25	1647.52	1375.2		WDR54
ENSG00000005469	221.089	208.527	196.556	200.578	164.612	174.906	237.02	194.03	197.64	139.94	140.76	131.63	613.745	608.806	621.572	652.459	281.755	225.655		CROT
ENSG00000005486	1165.85	1310.13	1180.99	1385.82	1460.18	1541.51	854.18	767.34	880.64	1008.1	917.69	892.16	1487.65	1586.98	1257.57	1349.16	880.096	969.611		RHBDD2
ENSG00000005700	457.335	382.498	371.546	337.615	313.127	298.142	740.98	1192.27	813.41	792.32	723.02	815.17	513.602	624.896	530.023	469.681	491.889	407.075		IBTK
ENSG00000005801	421.119	398.088	291.422	323.49	310.541	277.585	445.13	461.89	352.65	275.37	272.17	307.58	731.136	1335.09	700.809	907.029	400.242	554.817		ZNF195
ENSG00000005810	299.189	270.294	371.167	321.391	360.125	311.616	398.71	498.28	504.98	457.59	454.11	491.26	790.043	586.823	760.712	715.191	731.748	634.393		MYCBP2
ENSG00000005889	297.119	302.272	247.775	275.371	307.197	248.683	365.56	416.7	340.54	409.02	298.14	343.82	411.115	396.307	440.642	412.37	431.464	338.167		ZFX
ENSG00000005893	884.611	858.056	715.904	729.538	679.197	672.267	639.8	696.16	589.05	583.42	576.62	551.58	2254.52	2240.19	1760.41	1688.33	1354.18	1381.97		LAMP2
ENSG00000006007	282.57	251.12	235.928	240.835	224.229	244.973	408.94	357.1	318.51	321.81	290.16	302.66	350.419	422.37	265.208	317.087	265.039	223.676		GDE1
ENSG00000006015	1733.06	1882.19	1629.19	1871.26	1557.43	1445.68	1268.03	1209.66	1214.63	1319.44	1113.63	1318.64	901.973	718.007	871.967	783.089	729.671	798.696		C19orf60
ENSG00000006042	1319.58	1277.21	1325.87	1295.4	1217.55	1407.58	875.25	934.71	882.88	849.15	924.33	810.86	379.432	401.047	454.891	518.106	572.798	534.699		TMEM98
ENSG00000006062	438.865	470.997	530.486	495.373	454.47	492.025	274.99	264.59	239.83	305.95	314.65	267.71	222.77	182.487	252.417	212.75	330.566	290.473		MAP3K14
ENSG00000006118	450.708	438.145	408.114	427.499	430.392	466.481	645.76	551.21	552.97	645.14	670.62	565.74	442.127	359.935	357.691	303.271	384.11	349.873		TMEM132A
ENSG00000006125	466.398	388.121	524.465	378.07	410.609	503.459	259.53	271.43	293.72	260.53	276.9	228.38	274.579	159.112	365.862	215.365	325.89	273.53		AP2B1
ENSG00000006194	997.182	981.731	1103.54	1113	1061.4	1232.95	779.37	865.36	776.62	703.96	687.59	741.63	814.495	777.867	736.146	994.36	793.118	921.773		ZNF263
ENSG00000006282	1757.64	1701.53	1267.42	1408.64	1241.23	1279.73	914.02	945.21	841.65	1148.36	799.78	889.47	570.612	621.7	732.428	712.015	570.911	505.873		SPATA20
ENSG00000006327	3075.2	2932.52	3032.88	3277.22	2066.55	2730.68	1803.82	1555.14	2733.58	2114.49	2904.73	2642.04	1883.14	620.752	2161.64	828.955	3717.34	1948.48		TNFRSF12A
ENSG00000006432	171.856	164.889	203.245	157.975	179.565	197.304	271.3	258.85	304.74	208.86	231.74	209.11	681.115	411.799	404.498	342.074	275.281	329.653		MAP3K9
ENSG00000006451	1401.84	1573.95	1490.76	1430.98	1492.68	1256.92	1359.63	1485.27	1186.72	1008.23	1012.24	1073.58	3398.49	3199.91	3512.74	3703.6	2421.59	3067.98		RALA
ENSG00000006453	2511.12	2520.71	2443.83	2126.26	2097.07	2276.14	1693.1	1595.49	1261.87	1235.43	1169.52	1110.5	2172.72	2486.68	1530.7	1891.85	1301.81	1278.85		BAIAP2L1
ENSG00000006530	703.164	596.642	676.147	699.41	626.074	638.429	883.65	828.32	720.1	751.72	762.81	643.56	730.969	829.713	763.406	839.22	742.732	833.422		AGK
ENSG00000006625	884.419	902.213	929.826	935.592	1019.81	868.442	437.26	460.34	416.64	478.11	653.65	717.27	1188.3	1298.39	1480.47	1578.44	2700	2229.47		GGCT
ENSG00000006695	679.124	665.466	758.507	677.121	829.398	839.014	737.22	746.23	740.98	750.71	689.96	735.14	585.423	649.051	640.117	702.496	598.11	719.899		COX10
ENSG00000006712	961.375	1002.62	1012.24	1134.43	1239	1208.57	773.56	657.58	962.14	772.06	944.75	907.53	897.682	1259.24	1171.8	1189.3	1016.98	1362.47		PAF1
ENSG00000006715	613.231	559.286	591.41	510.202	533.23	456.465	518.43	579.99	475.54	425.44	405.6	383.15	936.96	852.97	662.86	633.488	448.949	452.697		VPS41
ENSG00000006744	654.941	514.67	642.131	596.95	844.102	752.738	535.6	510.53	539.5	642.61	602.08	596.43	679.619	592.782	976.042	948.719	856.683	938.951		ELAC2
ENSG00000006831	3561.46	3335.02	4005.52	4063.73	4216.38	3870.7	2819.49	3187.94	2638.63	2068.32	2957.44	2524.26	1299.67	1319.61	1241.23	1201.09	1317.13	1425.53		ADIPOR2
ENSG00000006837	205.708	203.115	163.198	194.402	166.158	173.011	236.66	253.84	202.2	216.93	212.76	193.16	179.746	192.579	139.454	156.102	133.934	134.416		CDKL3
ENSG00000007080	457.211	410.933	547.085	500.616	432.933	485.749	290.97	235.36	231.22	308.76	236.59	242.24	263.338	288.06	322.846	310.318	350.873	266.676		CCDC124
ENSG00000007168	993.962	1180.3	1122.2	1123.14	1264.43	892.654	849.32	1113.32	1290.08	1122.86	1103.23	1176.01	617.681	638.621	820.369	759.798	870.995	920.577		PAFAH1B1
ENSG00000007202	359.479	307.899	302.582	290.473	328.363	337.264	258.25	206.29	233.22	286.97	369.28	303.49	308.465	251.178	331.313	264.106	534.02	436.917		KIAA0100
ENSG00000007255	326.383	282.177	235.239	253.577	207.143	232.37	219.12	206.68	206.29	214.16	192.26	186.75	297.019	271.877	240.682	256.023	187.32	156.685		TRAPPC6A
ENSG00000007376	521.533	549.495	553.748	599.197	635.245	648.577	432.73	301.26	404.89	535.69	533.03	582.4	427.638	478.965	697.859	651.183	1000.47	969.83		RPUSD1
ENSG00000007384	1844.37	2282.11	2116.64	2571.65	2002.81	1712.84	1573.43	1533.98	1355.32	1467.94	1123.92	1280.19	2594.47	2312.29	1976.09	1715.93	861.792	877.198		RHBDF1
ENSG00000007541	519.201	525.543	508.497	592.062	532.772	625.63	367.9	404.34	434.27	412.16	405.16	417.17	451.541	442.731	419.28	510.698	527.586	487.677		PIGQ
ENSG00000007944	250.967	283.021	250.035	252.828	265.397	259.363	340.17	346.8	382.19	443.82	376.29	386.28	393.285	324.869	423.206	449.17	431.236	459.695		MYLIP
ENSG00000008018	11673.1	11489.2	12717.6	11828.9	12768.6	13201.6	8791.63	8650.27	10122.3	9002.91	9264.24	10774.7	8361.37	11828.9	8392.88	11222.7	8516.46	9281.15		PSMB1
ENSG00000008083	497.411	570.692	540.158	561.743	560.578	518.148	676.6	665.02	780.92	785	674.94	764.59	702.292	607.262	721.717	694.533	663.826	569.436		JARID2
ENSG00000008130	340.705	323.789	352.416	374.911	394.829	399.266	1341.54	1580.54	926.5	1171.8	925.97	894.58	183.674	211.704	232.135	214.098	223.773	263.268		NADK
ENSG00000008256	342.333	379.615	359.578	297.376	364.938	311.386	257.01	251.68	242.02	252.72	216.89	224.46	277.658	256.346	300.91	319.355	318.953	292.461		CYTH3
ENSG00000008282	1368.06	1213.57	1227.54	1119.57	1209.54	1194.29	1233.63	1315.53	1188.04	1239.71	1125.17	1161.47	1825.5	1995.7	1948.1	1849.43	1475.59	1689.62		SYPL1
ENSG00000008283	561.462	594.676	514.935	616.185	586.368	568.025	228.38	225.91	235.32	240.24	248.39	241.9	352.543	382.748	423.308	472.348	460.262	534.014		CYB561
ENSG00000008294	798.786	831.601	879.642	790.601	888.736	771.257	545.44	653.19	517.03	453.64	415.89	455.75	547.213	499.498	484.448	461.122	447.656	460.457		SPAG9
ENSG00000008300	955.541	1036.56	894.259	978.487	904.879	820.171	815.36	833.15	591.06	639.28	604.37	619.36	622.875	478.875	495.095	417.172	353.414	338.23		CELSR3
ENSG00000008324	3827.2	3656.74	3509.79	3727.52	4161.75	4067.38	2233.33	1762.54	2390.58	2492.02	3181.31	3045.63	3218.55	2761.05	4541.95	3653.79	5775.29	5005.5		SS18L2
ENSG00000008405	432.657	356.761	483.483	377.488	492.053	500.216	240.06	230.24	244.33	232.23	273.58	245.26	260.89	303.121	328.832	337.16	303.351	359.297		CRY1
ENSG00000008441	650.166	807.434	715.042	900.361	872.307	785.756	355.23	297.68	366.35	391.23	484.76	416.7	329.713	336.553	603.665	618.074	1084.9	1152.28		NFIX
ENSG00000008710	233.104	265.875	243.349	261.766	261.774	239.369	350.88	313.13	348.36	344.56	314.41	308.16	179.343	163.203	180.081	151.738	178.537	165.683		PKD1
ENSG00000008838	599.76	733.742	629.063	696.727	771.696	708.725	767.1	739.36	644.78	788.68	704.49	630.16	1006.4	972.508	755.705	886.317	733.938	871.755		MED24
ENSG00000008869	672.085	650.076	597.821	616.866	622.066	627.314	409.66	412.29	392.76	337.92	331.98	305.01	752.833	640.972	657.794	601.691	348.509	470.616		HEATR5B
ENSG00000008952	160.219	175.585	213.75	227.288	231.455	193.133	200.21	206.9	231.41	223.29	206.81	244.14	170.488	177.308	173.226	208.552	188.214	168.539		SEC62
ENSG00000008988	22316.9	21884.9	23127	22668.3	20164.2	22913.5	24842.1	22030.8	25367.8	27617.9	26981.8	23948.3	19221.5	17457	16590.9	19481.5	15563.3	16547		RPS20
ENSG00000009335	1585.37	1563.29	1784.44	1620.45	1854.94	1789.09	2369.91	2352.24	2405.29	2221.53	2422.42	2180.77	2101.58	2225.74	2366.32	2102.18	1891.39	2294.47		UBE3C
ENSG00000009830	407.986	410.343	524.775	498.169	580.012	552.026	477.94	349.92	415.66	397.55	473.52	441.24	251.753	353.181	382.188	415.968	430.7	453.795		POMT2
ENSG00000009844	429.309	336.072	437.139	426.889	436.465	468.44	225.9	304.53	299.36	270.05	256.17	264.11	205.082	292.143	271.877	260.269	253.837	283.802		VTA1
ENSG00000010165	1028.04	971.012	1166.03	1153.07	1299.14	1296.86	1013.46	1109.04	1124.16	1119.65	1043.77	1127.73	1583.55	1497.84	1961.87	1893.4	2027.97	2249.62		METTL13
ENSG00000010219	1898.67	1926.42	1579.97	1359.36	1203.45	1447.91	891.87	725.56	653.71	917.58	774.87	697.26	971.707	1080.39	1184.27	1256.09	1249.09	1107.29		DYRK4
ENSG00000010244	2375.48	2175.3	2599.54	2418.85	2429.46	2520.18	1780.8	2054.9	2118.48	2029.24	2030.56	1928.07	1863.12	2003.19	2261.99	2633.07	2626.74	2876.03		ZNF207
ENSG00000010256	4069.82	3659.35	4056.58	3773.14	4050.66	4391.89	4983.69	4898.17	4782.32	4622.86	4455.41	4110.53	3992.75	4135.16	3400.61	4086.78	3848.74	3703.6		UQCRC1
ENSG00000010270	1016.3	989.182	1033.24	1055.51	935.238	1122.48	545.91	500.17	484.24	548.19	570.39	620.48	560.214	617.111	547.868	626.074	682.162	661.454		STARD3NL
ENSG00000010278	2850.43	3098.79	3028.74	3183.2	2849	3387.46	1213.21	1003.36	1069.09	1279.73	1590.19	1274.44	1394.07	1929.91	1215.7	1675.85	1447	1432.94		CD9
ENSG00000010292	3878.4	3902.67	4777.58	3970.9	4572.55	5286.24	1024.57	864.88	1419.56	1416.74	1871.77	2068.32	739.554	990.233	781.65	1722.78	2439.19	2756.27		NCAPD2
ENSG00000010322	1192.79	1249.09	956.813	1047.83	966.458	788.833	568.68	669.4	562.3	578.24	477.32	420.64	827.978	567.61	695.451	652.923	376.726	397.421		NISCH
ENSG00000010818	199.256	180.83	206.087	196.079	223.048	179.486	138.54	143.09	149	165.23	138.43	149.46	238.361	213.309	203.507	181.828	222.068	168.447		HIVEP2
ENSG00000011007	520.021	462.805	683.039	678.957	696.176	764.455	338.17	344.3	335.96	309.64	354.29	404.5	338.727	354.054	412.159	448.725	443.608	429.972		TCEB3
ENSG00000011009	591.486	530.953	653.418	569.658	667.309	613.745	352.88	333.41	345.36	388.67	320.75	314.16	515.836	268.525	518.476	284.976	306.032	308.972		LYPLA2
ENSG00000011021	249.489	259.829	229.106	230.413	231.311	225.243	257.96	221.85	197.25	199.92	200.91	190.38	173.622	187.649	176.041	184.062	154.336	176.078		CLCN6
ENSG00000011052	7671.67	8328.28	8289.18	7157.11	8943.05	8747.41	5854.69	5462.31	6238.76	6802.2	6944.45	6866.73	5728.87	6393.28	7474.61	7150.23	9258.43	7311.26		NME1-NME2
ENSG00000011105	1949.25	1961.74	1933.29	2312.29	2017.41	1869.77	1530.7	1449.51	1547.58	1596.7	1632.23	1740.33	574.563	568.382	476.834	495.686	318.515	365.785		TSPAN9
ENSG00000011132	644.711	585.156	607.815	614.813	573.359	634.393	383.32	331.69	336.98	314.29	296.71	289.17	421.195	393.862	361.535	319.476	317.278	292.987		APBA3
ENSG00000011143	196.659	186.964	182.208	158.4	172.181	175.286	176.53	166.48	143.13	153.57	151.81	152.6	166.84	187.949	159.696	185.268	153.535	158.323		MKS1
ENSG00000011198	449.073	414.397	417.914	451.976	434.707	494.69	460.19	488.43	493.75	498.78	583.75	599.86	823.687	721.445	755.325	641.338	835.682	706.403		ABHD5
ENSG00000011258	177.862	198.498	171.976	178.701	168.891	179.946	167.69	166.75	203.44	166.22	184.04	169.67	173.039	195.105	168.444	177.31	193.773	165.583		MBTD1
ENSG00000011260	618.346	584.827	625.145	562.688	546.301	571.291	415.5	434.92	394.16	457.21	457.08	467.95	324.905	374.465	464.132	465.015	558.76	777.867		UTP18
ENSG00000011295	443.704	406.61	520.979	407.837	434.459	447.046	559.02	376.82	484.76	416.96	438.87	455.82	801.011	772.661	860.909	912.882	644.592	752.894		TTC19
ENSG00000011304	8300.6	8804.31	10636.5	10435.3	12139.5	11255.2	7399.98	7292.6	8229.95	8239.04	9775.93	8900.56	7453.9	6844.93	9598.88	10013.7	11815.4	12801.4		PTBP1
ENSG00000011376	335.272	299.135	354.054	341.602	393.502	404.045	352.6	326.19	323.3	351.94	351.26	337.38	370.051	442.392	458.054	469.883	436.521	516.05		LARS2
ENSG00000011405	293.458	332.741	261.743	313.326	285.309	245.874	246.52	300.12	237.53	264.76	200.94	234.39	480.386	676.716	645.123	591.617	536.759	434.345		PIK3C2A
ENSG00000011422	195.152	201.096	258.813	270.072	280.151	281.557	1135.97	1149.66	859.18	1080.22	955.1	1049.78	431.491	470.545	333.57	384.841	458.548	430.901		PLAUR
ENSG00000011426	429.672	368.039	473.96	424.655	661.81	571.042	192.49	237.46	411.8	355.37	538.59	484.24	200.171	744.323	669.05	2189.23	1906.25	2472.87		ANLN
ENSG00000011454	637.044	732.056	712.858	680.29	699.955	511.252	805.05	1024.92	693.5	711.49	611.8	700.16	1854.79	2193.83	1689	1730.45	1356.37	1423.71		RABGAP1
ENSG00000011566	356.689	254.991	316.721	255.915	271.985	255.541	227.96	297.18	248.87	206.32	195.2	204.38	315.3	418.568	389.498	388.385	241.931	337.676		MAP4K3
ENSG00000012048	172.466	165.597	168.527	184.972	203.731	183.087	130.83	125.15	130.09	135.64	168.65	169.97	127.95	147.975	158.291	164.948	260.105	229.472		BRCA1
ENSG00000012061	751.155	750.06	812.239	770.928	666.438	778.141	1439.87	1262.51	1281.23	1319.25	1219.45	1186.12	1222.52	904.766	987.907	723.775	672.569	579.587		ERCC1
ENSG00000012174	176.364	178.248	200.246	171.036	181.592	193.736	178.47	180.45	177.94	185.61	149.13	182.32	160.399	156.084	163.009	161.749	148.68	169.076		MBTPS2
ENSG00000012211	270.053	253.88	238.132	279.484	248.158	287.101	183.67	145.16	173.71	137.76	139.5	139.79	210.995	178.655	173.709	172.504	167.349	142.962		PRICKLE3
ENSG00000012232	502.311	494.69	598.771	585.156	563.787	580.297	532.55	584.93	581.72	520.98	556.27	523.34	333.574	374.078	355.171	339.291	370.121	439.47		EXTL3
ENSG00000012660	927.189	824.512	815.359	723.39	850.937	853.903	899.26	905.09	1020.92	822.11	954.12	1167.35	763.018	825.448	719.716	745.827	853.903	1049.13		ELOVL5
ENSG00000012983	248.977	236.455	259.113	230.247	280.419	255.665	207.89	191.65	198.19	225.83	202.58	186.58	277.301	327.947	346.909	357.55	322.611	292.651		MAP4K5
ENSG00000013275	2308.96	2743.27	2564.61	3012.73	2642.74	2447.08	1321.28	2346.46	2075.54	2535.68	2052.84	2489.68	1174.4	398.466	1154.86	619.978	1516.32	1380.42		PSMC4
ENSG00000013288	1064.28	1030.25	1073.3	1188.98	1073.85	997.781	1274.83	1319.61	1201.09	1409.17	1026.92	1208.57	1265.75	1012.85	976.574	782.969	527.045	671.447		MAN2B2
ENSG00000013306	6890.5	6806.6	6112.54	6951.07	6682.13	7024.59	4191.7	3881.76	3870.7	4584.67	4312	4498.11	4584.67	4995.43	5395.28	4844.66	5471.04	4878.83		SLC25A39
ENSG00000013364	757.522	655.515	577.506	638.059	414.452	520.753	1402.74	1478.02	1769.61	1878.63	1441.53	1495.95	494.026	317.35	561.001	331.032	362.334	338.458		MVP
ENSG00000013375	577.463	524.851	500.623	469.253	491.682	465.666	541.01	601.08	531.25	464.25	479.7	474.63	713.747	985.604	680.328	707.848	745.795	708.154		PGM3
ENSG00000013392	549.495	688.184	589.371	546.434	538.204	603.793	353.27	386.85	374.84	391.52	429.43	364.85	433.112	461.532	468.511	343.545	366.848	302.01		RWDD2A
ENSG00000013441	360.114	391.313	308.106	300.75	330.714	293.507	392.25	434.94	347.84	363.13	320.52	332.63	748.745	808.847	625.094	595.579	584.98	577.606		CLK1
ENSG00000013503	480.332	449.073	568.261	424.243	561.426	476.904	792.91	915.25	959.25	683.99	706.19	689.79	727.254	926.764	1068.47	1088.32	635.245	939.413		POLR3B
ENSG00000013523	368.625	328.425	381.488	397.421	418.519	424.582	312.16	252.28	313.01	316.47	288.51	259	286.153	252.209	303.271	305.224	295.052	319.015		ANGEL1
ENSG00000013561	817.797	828.358	739.358	636.765	654.864	796.672	595.55	600.92	513.6	448.84	453.15	437.9	603.124	786.206	651.391	638.432	445.49	598.603		RNF14
ENSG00000013583	2527.13	2427.09	1673.71	1639.93	1533.45	1617.5	3318.81	3283.29	3333.23	2831.55	3039.6	3348.91	1883.7	1886.03	1594.22	1759.48	1923.68	2234.29		HEBP1
ENSG00000013588	190.924	170.017	175.346	195.15	187.612	217.386	978.73	609.63	771.85	755.18	862.22	805.84	1218.84	1150.29	2154.42	2359.91	1051.02	1412.65		GPRC5A
ENSG00000013810	991.569	952.143	1351.85	1270.14	1597.33	1421.1	333.76	284.49	549.61	611.8	938.95	844.6	195.635	301.892	408.206	992.124	1684.25	1630.39		TACC3
ENSG00000014138	682.827	640.613	839.46	815.359	1068.78	1097.35	318.61	292.83	301.26	320.56	836.46	803.98	361.949	565.208	514.531	1097.35	1214.44	1685.08		POLA2
ENSG00000014164	705.167	640.117	615.414	684.501	594.886	673.612	803.62	747.05	907.53	805.05	823.69	844.47	531.199	423.151	491.128	511.252	617.537	547.241		ZC3H3
ENSG00000014216	2533.43	1748.13	2427.09	2289.66	1920.27	2196.64	786.32	599.35	735.67	558.51	722.73	610.75	2607.32	2720.66	2270.56	2178.12	2520.71	2196.64		CAPN1
ENSG00000014641	11801	12331.1	11723.6	12381.8	11673.1	10737.7	5401.15	5649.36	4795.38	4356.62	4958.02	5175.75	7372.48	6852.17	7849.17	7565.2	7486.55	6627.9		MDH1
ENSG00000014824	1415.94	1424.68	1276.3	1210.39	1158.75	1187.41	1039.39	1406.09	1135.97	1088.32	1092.99	989.71	2614.29	3238.01	2822.68	2828.02	1887.39	2604.4		SLC30A9
ENSG00000014914	679.943	694.192	724.643	737.961	757.301	686.883	794.46	834.94	754.17	847.71	837.71	768.39	394.174	462.234	300.862	333.971	360.598	338.534		MTMR11
ENSG00000015133	171.37	183.661	207.426	215.827	228.267	210.888	170.74	170.79	172.99	228.7	198.27	172.55	197.378	241.865	253.178	235.267	225.655	253.718		CCDC88C
ENSG00000015475	203.969	199.066	230.549	202.176	230.321	235.274	293.94	283.49	291.01	302.54	340.63	290.7	187.824	193.583	223.714	258.952	251.421	288.053		BID
ENSG00000015479	1242.81	1010.5	1150.66	1108.64	1200.62	1070.76	840.47	958.51	985.1	824.6	1000.1	841.13	1034.82	1362.75	1343.76	1214.41	1233.14	1455.48		MATR3
ENSG00000015532	1085.43	1360.46	1415.94	1398.08	1283.14	1355.64	625.03	501.81	630.92	647.18	594.89	664.13	518.845	568.953	803.139	869.572	668.271	722.196		XYLT2
ENSG00000015676	464.501	492.458	528.078	540.978	613.322	582.889	483.62	514.67	384.16	507.89	417.79	382.91	986.805	755.494	820.577	883.467	859.226	886.868		NUDCD3
ENSG00000017260	754.772	674.949	706.607	578.403	758.076	752.792	327.44	363.71	281.48	264.96	290.58	253.6	557.592	570.893	529.161	485.955	446.94	562.872		ATP2C1
ENSG00000017797	950.857	1011.89	1114.05	1036.31	1145.88	897.682	371.03	408.21	410.04	459.07	420.64	427.14	420.481	532.411	518.033	627.078	530.26	628.68		RALBP1
ENSG00000018510	833.422	815.359	851.233	801.518	892.086	884.489	719.9	788.83	679.82	738.72	746.01	710.15	1046.53	1077.67	1191.3	1101.66	1019.55	1170.98		AGPS
ENSG00000018610	351.205	358.511	349.399	319.476	288.06	362.082	296.24	273.06	298.26	275.94	267.12	297.81	332.987	323.839	255.164	315.123	398.285	297.982		CXorf56
ENSG00000018699	1015.78	872.051	1163.98	1070.48	1059.97	1212.49	588.2	609.5	754.51	614.45	660.05	534.35	466.678	590.751	665.625	973.106	737.216	925.089		TTC27
ENSG00000019144	241.189	238.879	276.815	252.589	266.931	264.344	385.5	410.43	590.66	526.55	469.56	554.92	482.584	439.77	703.63	688.741	695.861	687.97		PHLDB1
ENSG00000019995	320.841	330.303	406.517	313.127	395.421	440.245	270.79	272.92	227.82	249.28	247.74	210.11	368.705	352.271	334.344	302.541	307.899	329.539		ZRANB1
ENSG00000020256	507.459	477.569	547.044	522.428	487.061	549.192	155.88	164.03	138.34	141.38	144.31	136.26	145.909	149.023	142.767	155.181	151.161	140.321		ZFP64
ENSG00000020426	307.838	362.536	298.463	326.058	339.849	246.867	310.42	284.17	299.59	302.45	282.36	317.42	566.992	627.523	514.846	540.616	583.999	557.062		MNAT1
ENSG00000020577	147.788	162.065	160.632	152.574	152.183	144.446	236.1	234.82	193.27	253	195.73	202.61	396.571	391.522	321.598	332.424	287.484	287.06		SAMD4A
ENSG00000021355	599.955	601.155	520.247	440.479	502.311	534.584	3211.51	2921.99	3120.44	3025.7	2889.08	2938.8	5026.28	4782.31	3466.02	3599.13	2965.84	2738.37		SERPINB1
ENSG00000021762	199.328	223.029	205.731	221.574	203.677	197.374	202.25	204.16	193.79	197.95	190.89	204.5	224.536	242.664	236.559	220.59	187.841	213.323		OSBPL5
ENSG00000021826	201.605	185.772	227.602	213.412	233.499	229.262	12476.1	11924.9	11514.5	11319.1	12435.3	11879.3	350.464	464.598	439.309	416.7	288.446	347.47		CPS1
ENSG00000022267	365.048	339.348	348.06	426.053	405.811	449.905	209.31	230.78	199.71	170.5	293.21	224.25	149.418	164.705	221.285	217.533	217.438	228.806		FHL1
ENSG00000022567	194.532	184.931	194.135	238.202	229.939	239.264	716.67	773.47	926.32	993.52	965.58	1029.41	190.903	211.262	179.209	202.25	236.696	206.615		SLC45A4
ENSG00000022840	308.047	282.224	263.188	244.597	222.175	263.764	296.03	301.22	307.44	296.27	272.07	317.93	235.737	261.316	246.729	305.453	218.519	285.786		RNF10
ENSG00000023041	796.309	731.279	887.494	869.092	928.232	892.795	519.96	584.1	614.68	500.29	691.6	680.42	1008.66	1339.32	1198.16	1271.06	1646.94	1652.8		ZDHHC6
ENSG00000023191	1659.47	1466.36	1755.84	1525.37	1258.8	1634.79	833.59	731.69	979.86	796.79	1014.44	659.55	1112.54	926.882	1220.58	989.722	1051.96	1163.92		RNH1
ENSG00000023228	168.783	167.308	216.407	195.837	192.757	212.982	199.15	183.41	232.48	213.39	228.77	205.37	215.122	193.374	218.44	195.134	188.307	179.199		NDUFS1
ENSG00000023287	598.771	591.06	574.865	575.929	451.867	485.442	935.45	1198.11	911.65	952.38	821.04	904.88	448.962	761.712	424.045	516.761	359.765	449.386		RB1CC1
ENSG00000023445	5150.51	4848.1	5644.2	5950.84	6384.23	5499.83	745.22	892.7	811.23	757.79	635.44	699.22	315.634	511.55	314.548	358.455	283.662	289.31		BIRC3
ENSG00000023516	179.943	171.136	171.114	159.68	170.41	182.523	181.48	183.52	181.83	171.43	172.55	174.78	248.667	306.241	276.238	279.149	244.091	241.887		AKAP11
ENSG00000023608	187.25	197.009	183.728	220.578	198.771	179.362	229.27	209.55	233.59	251.66	234.92	253.3	246.21	274.066	310.236	296.448	390.469	384.72		SNAPC1
ENSG00000023697	3615.78	3296.43	3839.59	3867.87	3671.89	3999.51	2246.7	2122.2	2256.4	2222.14	2761.05	2720.66	2059.22	2467.36	2594.47	2523.03	3311.83	2954.03		DERA
ENSG00000023734	6315.92	5577.01	6106.04	6058.4	6199.58	6265.85	4709.59	5670.01	5691.13	5747.41	5236.23	4983.69	4232.6	4336.59	4768.49	4361.01	4031.9	4333.24		STRAP
ENSG00000023902	378.746	335.058	496.327	395.581	441.32	519.721	210.37	196.5	228.14	226.65	225.63	248.06	188.024	213.602	183.688	244.44	222.037	258.21		PLEKHO1
ENSG00000023909	494.671	545.286	587.225	573.722	595.276	586.529	4905.64	5844.83	4776.41	4959.24	4862.07	5057.05	1213.32	1331.71	978.361	991.265	1115.33	1174.24		GCLM
ENSG00000024048	495.791	423.979	549.873	413.448	440.082	416.19	430.46	427.83	413.06	294.88	334.05	276.5	728.81	723.729	658.717	705.758	389.802	506.123		UBR2
ENSG00000024862	853.172	865.631	701.267	628.11	623.098	596.95	770.63	894.26	621.1	727.89	564.3	609.37	778.592	667.104	586.608	576.174	526.208	510.775		CCDC28A
ENSG00000025039	592.895	633.242	464.781	481.128	481.312	513.305	1012.58	1101.04	819.95	728.65	764.83	756.87	409.993	346.191	409.398	393.502	421.119	443.139		RRAGD
ENSG00000025156	434.815	395.421	364.243	423.422	406.808	476.056	203.98	201.95	210.24	183.7	189.85	185.35	326.599	350.464	340.541	400.149	360.757	395.96		HSF2
ENSG00000025293	266.073	263.418	256.651	304.372	293.355	245.224	251.37	339.41	305.11	205.58	233.1	193.06	428.857	388.052	430.14	419.787	361.535	490.575		PHF20
ENSG00000025434	305.948	261.358	287.683	303.803	286.715	326.984	502.06	429.13	635.86	639.05	527.59	515.1	501.692	440.998	524.354	440.161	385.046	305.781		NR1H3
ENSG00000025772	2474.29	2134.52	2781.19	2781.19	2649.03	3269.95	1555.57	1268.12	1371.64	1519.5	1464.77	1602.35	3075.2	4039.05	4098.86	4367.22	3509.79	3240.54		TOMM34
ENSG00000025796	258.121	268.466	277.159	245.304	262.956	286.941	247.2	248.54	249.63	198.82	220.97	207.63	279.874	363.283	303.467	315.925	256.925	313.942		SEC63
ENSG00000025800	2287.27	2750.31	2323.7	2600.24	2494.75	2634.83	2380.67	2131.17	1955.13	1958.81	1681.68	1450.64	2430.18	2342.07	3321.52	3157.68	2166.32	2711.05		KPNA6
ENSG00000026103	214.121	183.276	194.206	181.574	147.774	148.413	239.57	261.69	182.05	182.18	139.07	148.33	389.572	443.084	305.675	375.713	231.649	183.643		FAS
ENSG00000026297	892.89	852.671	831.281	819.952	794.25	834.854	2070.03	1894.52	2105.29	1929.91	1927.81	1994.47	1508.8	1580.54	1897.65	1942.87	1407.69	1570.67		RNASET2
ENSG00000027001	487.889	505.976	784.849	554.239	677.259	734.309	658.51	580.81	692.04	630.63	727.89	709.03	554.915	463.665	588.954	641.48	643.74	676.459		MIPEP
ENSG00000027075	279.411	229.445	249.072	231.408	293.881	274.502	210.96	232.69	227.65	211.86	194.05	192.42	1021.18	1294.2	935.445	970.979	812.606	1073.3		PRKCH
ENSG00000027697	710.146	771.85	654.728	639.418	566.123	601.469	2759.43	3622.24	3832.64	3287.81	3368.06	3185.42	2301.53	3470.6	2223.19	2297	1651.78	1670.59		IFNGR1
ENSG00000027847	912.882	946.526	962.135	933.188	964.621	916.569	549.87	468.92	592.78	653.42	514.53	575.93	508.317	470.415	683.424	664.477	541.409	478.153		B4GALT7
ENSG00000028116	427.741	493.864	443.608	417.244	436.092	357.927	300.69	314.11	283.63	255.51	229.44	267.12	357.21	439.986	306.504	346.298	371.321	362.78		VRK2
ENSG00000028528	177.573	197.897	188.852	174.899	181.803	165.94	205.27	233.43	198.4	206.21	171.47	195.09	258.049	262.71	216.618	214.562	166.174	174.935		SNX1
ENSG00000028839	1491.98	1341.08	1294.2	1410.41	1505.25	1267.42	1006.68	993.36	997.52	937.12	1047.24	1054.61	915.517	986.994	952.681	1059.14	1262.17	1155.98		TBPL1
ENSG00000029363	556.938	472.839	520.406	505.669	618.425	554.618	472.74	618.76	589.9	595.04	569.44	582	515.7	708.563	825.606	837.816	831.024	853.934		BCLAF1
ENSG00000029364	238.228	232.99	227.288	221.515	235.774	230.117	248.64	373.78	275.82	259.29	201.43	282.49	320.986	222.55	308.374	257.561	316.562	381.353		SLC39A9
ENSG00000029639	599.643	541.63	582.889	552.778	557.459	577.097	345.32	290.84	433.01	435.68	463.39	410.21	512.334	494.781	466.8	527.13	456.083	504.647		TFB1M
ENSG00000029725	760.504	704.861	825.079	810.773	845.389	784.574	570.04	689.79	547.97	570.12	572.95	492.68	770.854	860.909	943.456	955.222	696.53	1064.83		RABEP1
ENSG00000029993	614.021	730.404	597.358	670.416	635.109	583.527	269.08	292.29	209.86	255.28	283.8	264.71	936.238	1011.89	448.806	795.302	849.553	1099.22		HMGB3
ENSG00000030066	976.574	732.919	1191.3	965.401	1102.47	1382.44	841.83	753.37	797.85	695.14	849.32	804.58	791.747	977.273	1168.81	1348.64	1391.21	1832.36		NUP160
ENSG00000030110	212.305	206.953	250.716	194.797	155.155	212.305	195.42	175.45	191.32	177.86	185.04	139.98	272.694	231.128	267.175	231.191	186.35	193.349		BAK1
ENSG00000030582	2029.84	2203.42	1615.7	1903.23	1488.5	1478.03	1697.35	2166.22	1583.15	2008.57	1489.58	1319.04	4699.23	2264.07	2827.05	1778.35	755.144	771.08		GRN
ENSG00000031698	1553.49	1533.98	870.582	622.388	606.789	728.108	2236.92	2100.09	1366.83	1169.16	879.33	782.97	3265.19	3534.61	1545.74	1918.59	855.834	881.512		SARS
ENSG00000031823	276.304	291.501	325.052	329.882	325.536	326.709	244.06	222.49	244.22	255.01	240.05	210.09	330.657	325.55	330.056	346.75	406.704	341.394		RANBP3
ENSG00000032389	1361.92	1695.78	1650.35	1620.84	1498.85	1848.87	1087.53	1081.46	1045.39	1000.99	1024.24	1044.77	1359.36	1213.76	1239.43	1254.07	1169.96	1097.76		TSSC1
ENSG00000032444	1512.65	1843.45	1142.09	1557.25	1541.15	1359.04	691.28	631.89	643.46	683.04	663.34	658.95	992.779	873.4	965.825	860.232	906.696	686.336		PNPLA6
ENSG00000033011	245.601	232.502	247.522	289.507	309.028	310.604	274.79	324.53	322.97	494.69	352.21	393.94	244.291	155.963	270.71	213.774	353.109	298.142		ALG1
ENSG00000033030	849.553	795.092	782.513	717.721	888.25	741.278	636.7	594.58	585.66	484.09	575.09	451.87	631.72	701.405	577.58	639.754	542.03	517.648		ZCCHC8
ENSG00000033100	173.226	182.361	182.004	208.384	168.422	210.216	238.76	226.13	242.21	263.49	321.66	272.78	209.842	185.059	213.188	200.188	251.01	222.175		CHPF2
ENSG00000033178	296.097	292.695	320.43	265.591	312.379	312.114	302.45	282.01	258.58	273.76	246.78	297.12	752.894	816.936	875.189	823.466	760.712	637.044		UBA6
ENSG00000033627	2146.29	2225.29	1888.34	2172.72	1830.76	1826.83	1590.19	1927.81	1782.53	1975.2	1468.66	1473.92	1140.53	855.834	1002.86	736.638	497.854	565.332		ATP6V0A1
ENSG00000033800	505.285	409.993	513.895	513.034	491.824	461.707	504.32	567.74	603.66	523.34	561.43	571.98	544.552	612.547	671.59	673.306	534.219	493.153		PIAS1
ENSG00000033867	216.232	176.85	271.873	233.41	241.886	302.548	193.47	194.02	232.16	215.05	248.84	252.77	314.123	328.865	449.731	420.093	424.92	399.092		SLC4A7
ENSG00000034510	30334.8	23496.7	23713.1	28251.7	30856.6	27205.9	26504	23713.1	22580.5	28298.3	30066.5	26009.8	26074.2	23948.3	27560.3	25367.8	27560.3	26710.4		TMSB10
ENSG00000034533	252.634	220.27	242.286	296.523	247.4	267.367	189.08	186.96	169.65	151.53	191.18	194.43	186.573	197.746	220.929	210.342	225.122	241.354		ASTE1
ENSG00000034713	2823.28	2641.25	3097.38	2802.79	2817.54	2668.83	2342.85	2898.03	2309.87	2335.03	2178.86	2114.93	3449.34	2700.26	2635.45	2256.94	1665.96	1429.18		GABARAPL2
ENSG00000035141	1419.56	1550.28	1623.57	1639.27	1795.89	1857.21	1190.53	1226.01	1130.19	1612.44	1599.41	1265.75	485.029	579.595	1019.22	826.356	1392.2	1304.31		FAM136A
ENSG00000035499	296.554	261.842	322.736	326.632	336.784	343.342	143.91	130.34	165.86	152.11	173.51	201.71	146.136	174.463	171.405	306.118	490.573	451.565		DEPDC1B
ENSG00000035681	702.093	646.541	805.046	598.661	748.421	785.002	1785.13	1846.51	1550.65	1297.49	1434.88	1300.86	614.021	746.9	705.548	717.6	609.084	840.762		NSMAF
ENSG00000035687	533.925	539.968	523.056	528.778	531.879	470.893	628.98	669.05	937.59	909.14	1003.93	1096.57	562.209	621.309	892.333	808.227	1128.66	930.776		ADSS
ENSG00000035862	811.212	689.183	740.322	650.89	779.692	851.093	1360.76	1232.13	1108.94	1191.01	1246.58	1069.22	640.24	569.4	709.909	802.411	629.955	724.955		TIMP2
ENSG00000035928	414.053	405.552	450.905	399.49	531.456	440.971	306.58	372.48	311.36	287.14	383.05	387.82	369.612	451.268	369.796	395.901	458.34	453.072		RFC1
ENSG00000036054	315.616	321.202	339.348	313.011	356.027	303.062	205.11	267.22	218.67	196.19	174.77	170.99	404.725	300.694	375.089	305.831	306.555	325.02		TBC1D23
ENSG00000036549	382.246	355.145	375.87	339.521	403.746	386.098	620.25	729.04	645.75	514.77	541.51	526.2	726.363	925.947	738.57	829.889	558.285	718.026		ZZZ3
ENSG00000037042	621.572	680.763	528.666	651.468	538.587	506.493	335.06	296.38	298.55	350.28	369.48	308.01	359.011	352.143	431.548	337.98	290.21	253.76		TUBG2
ENSG00000037241	3304.32	3444.2	3308.38	3538.12	3275.4	3251.16	2450.21	2024.96	2298.52	2558.36	2130.67	2151.67	2125.01	2340.43	2881.79	3122.06	2792.07	2653.48		RPL26L1
ENSG00000037474	5991.48	6012.27	7746.05	6786.48	7651.54	7050.33	5221.29	5604.14	5906.61	5760.57	5543.41	6052.37	5788.65	5906.61	7438.79	8004.67	5505.49	8302.62		NSUN2
ENSG00000037637	158.668	163.375	169.966	166.138	184.005	192.736	153.36	146.83	148.95	163.5	139.79	143.98	168.888	176.821	133.552	161.554	145.797	137.655		FBXO42
ENSG00000037749	271.839	250.07	245.224	253.067	263.151	300.577	254.62	262.15	223.47	227.82	247.32	216.92	351.943	348.299	366.045	338.167	263.188	316.766		MFAP3
ENSG00000037757	544.928	651.132	576.53	632.652	517.118	549.982	616.61	600.65	529.56	525.52	383.64	412.47	2188.89	2334.76	1770.73	1572.18	800.721	765.986		MRI1
ENSG00000037965	1234.37	1587.93	1306.81	1809.11	1613.6	1393.55	189.8	198.06	238.59	246.36	298.33	263.97	164.158	158.295	190.71	174.365	194.517	190.984		HOXC8
ENSG00000038002	211.774	201.379	175.926	173.496	154.827	160.704	454.78	438.29	433.45	470.77	418.34	426.28	619.767	575.088	492.999	412.443	468.84	375.619		AGA
ENSG00000038274	1374.96	1583.4	1304.19	1418.52	1205.18	1145.33	1043.14	1125.34	1108.57	983.09	886.39	858.09	1310.15	1249.31	1353.87	1176.78	1479.85	1210.6		MAT2B
ENSG00000038358	1311.4	1486.86	1694.56	1665.95	1634.23	1697.45	831.12	750.71	854.66	880.91	899.02	1007.91	997.525	699.068	823.867	789.718	897.682	877.073		EDC4
ENSG00000038382	242.748	253	286.538	231.489	282.365	250.399	228.33	272.83	231.86	246.53	228.7	280.05	287.321	268.681	340.468	335.836	290.743	313.127		TRIO
ENSG00000038532	471.779	536.269	459.432	507.757	481.805	544.982	650.89	559.99	636.24	592.19	522.54	582.64	732.794	780.164	731.136	842.217	673.487	626.074		CLEC16A
ENSG00000039068	210.005	223.696	160.657	174.406	150.207	171.099	985.56	785.39	1180.98	904.3	1055.25	1102.19	3568.02	2954.03	3605.29	3591.14	2698.93	3308.87		CDH1
ENSG00000039123	727.053	661.152	785.756	691.081	806.744	730.225	472.11	493.75	482.58	523.55	468.75	473.41	730.225	852.067	1005.59	1011.89	879.625	905.095		SKIV2L2
ENSG00000039319	216.061	176.035	196.972	177.926	199.098	204.043	228.14	217.78	169.85	170.95	157.3	157.38	198.764	235.561	204.815	218.646	165.636	198.672		ZFYVE16
ENSG00000039523	817.922	854.417	816.464	928.458	947.044	1014.82	690.74	691.28	847.53	917.33	894.82	1006.09	431.071	607.062	795.592	900.821	1083.96	813.235		FAM65A
ENSG00000039560	1812.9	1996	1979.11	1870.61	2412.69	2076.04	3187.94	4029.11	2987.82	3190.49	2776.62	2850.43	2226.43	2620.01	2925.59	2972.15	2709.84	2575.05		RAI14
ENSG00000039650	867.574	1090.23	1013.18	912.707	953.329	1025.23	1504.04	1122.48	1443.89	1434.88	1640.71	1415.39	748.673	695.35	758.279	727.887	805.046	771.052		PNKP
ENSG00000040199	302.92	292.866	405.647	295.539	366.354	335.836	194.64	180.03	186.06	172.12	200.88	204.86	196.834	185.429	227.602	227.653	203.245	279.975		PHLPP2
ENSG00000040341	227.959	206.294	241.822	196.859	220.243	213.602	357.74	369.73	365.48	374.47	368.89	364.68	345.829	501.815	405.439	456.615	335.114	449.573		STAU2
ENSG00000040608	283.538	295.014	313.071	327.472	306.317	338.422	166.77	167.67	167.62	146.57	184.67	195.81	137.138	136.198	135.764	137.071	146.192	171.516		RTN4R
ENSG00000040633	633.724	538.204	618.074	661.039	644.034	633.416	586.82	526.43	704.27	717.22	652.78	723.59	603.793	445.677	606.225	458.883	606.657	507.894		PHF23
ENSG00000041357	4175.06	3803.18	3975.41	3925.14	4073.03	3886.19	4147.54	5580.73	4903.22	4977.74	5153.57	5673.01	4194.92	3994.06	4934.46	4034.67	5506.64	5200.7		PSMA4
ENSG00000041802	609.496	559.323	593.034	539.702	608.692	697.406	495.79	549.26	520.66	698.64	583.41	622.02	552.154	402.918	648.078	593.775	518.033	709.784		LSG1
ENSG00000041982	174.747	170.456	166.771	217.426	179.359	167.607	255.42	231.26	232.45	202.91	243.93	231.26	172.684	222.56	203.429	257.081	193.846	231.804		TNC
ENSG00000042088	400.826	406.269	337.77	413.962	380.089	470.42	332.23	337.66	408.38	326.72	487.18	454.65	468.665	375.536	434.889	412.465	497.282	355.055		TDP1
ENSG00000042317	230.422	222.578	195.014	198.422	170.816	180.168	203.08	193.65	193.85	182.16	167.61	158.52	405.979	430.932	293.58	256.668	202.15	183.355		SPATA7
ENSG00000042429	154.884	149.815	147.81	156.345	160.226	143.057	173.86	160.8	210.22	178.96	153.59	163.31	175.804	177.923	186.121	202.426	173.887	190.725		MED17
ENSG00000042445	704.274	646.299	652.049	540.484	365.928	401.235	574.09	702.96	513.31	468.63	374.53	385.1	633.724	397.872	572.55	301.622	239.424	247.932		RETSAT
ENSG00000042753	7632.88	7489.8	8184.36	7932.25	8264.97	8424.6	12164.9	12679.8	12022.7	13230.5	13560.4	13115.1	8586.01	7642.26	9282.73	8489.19	10683.9	9985.88		AP2S1
ENSG00000043355	873.913	962.443	893.452	970.979	1129.26	989.182	1378.74	1346.68	1787.08	1619.01	1698.87	1754.48	476.174	436.738	576.743	489.659	684.686	700.809		ZIC2
ENSG00000043514	629.985	666.469	717.721	690.142	874.294	740.71	452.88	510.99	535.69	526.21	521.34	628.86	539.407	674.796	587.512	628.243	697.12	627.675		TRIT1
ENSG00000044090	182.873	184.267	192.466	210.138	192.678	162.477	158.54	171.24	159.91	157.71	139.06	136.84	159.755	171.687	163.021	148.818	136.368	144.125		CUL7
ENSG00000044115	6171.19	6093.61	6018.1	5638.36	6333.29	5971.5	7351.65	7620.67	7925.63	6406.37	6963.2	5978.18	4990.19	4791.25	5313.3	5573.21	4172.39	4791.62		CTNNA1
ENSG00000044446	544.233	573.922	536.066	576.843	590.751	598.771	289.06	267.78	320.26	295.15	293.84	270.71	387.139	323.252	394.976	378.116	395.647	343.996		PHKA2
ENSG00000044574	708.151	752.432	599.856	629.289	530.838	548.392	788.59	778.59	632.44	579.45	609.9	612.84	348.435	363.553	515.213	772.061	385.408	434.459		HSPA5
ENSG00000046604	1820.46	1928.89	1587.26	1608.25	1450.6	1359.15	2196.78	2765.72	2716.16	2768.5	2591.37	2629.33	2000.26	2175.33	2452.95	1994.67	2653.81	2434.25		DSG2
ENSG00000046647	154.674	158.246	182.041	170.841	158.453	161.816	205.72	210.17	207.94	186.71	184.42	173.56	246.186	205.675	186.337	179.708	167.353	158.98		GEMIN8
ENSG00000046651	271.663	264.748	244.702	285.431	275.858	209.238	506.62	514.23	466.91	484.32	460.5	529.03	440.388	425.025	364.744	343.756	331.378	295.294		OFD1
ENSG00000047056	274.397	283.138	264.516	261.059	294.449	270.554	498.74	419.2	384.63	347.32	357.44	273.27	811.257	822.293	683.588	629.526	396.643	468.137		WDR37
ENSG00000047188	196.079	207.607	199.923	218.84	204.005	203.899	182.96	178.8	173.11	176.59	156.99	144.52	272.033	330.178	334.115	342.923	191.902	246.284		YTHDC2
ENSG00000047249	720.731	634.781	674.984	607.023	534.164	633.392	1385.67	1516.1	1182.83	1142.83	1084.26	941.79	1290.25	1522.29	1052.37	964.776	806.842	844.143		ATP6V1H
ENSG00000047315	1443.88	1211.97	1423.06	1063.46	1649.83	1612.44	1573.95	1510.05	1256.45	1169.96	1313.67	1034.32	1442.33	1780.05	1721.33	2065.45	1019.78	2128.84		POLR2B
ENSG00000047578	407.558	463.619	428.857	464.781	403.71	400.094	683.26	794.67	603.38	715.4	578.73	622.22	693.504	614.945	537.452	413.97	318.568	335.058		KIAA0556
ENSG00000047621	383.045	343.684	385.498	335.624	420.375	408.364	363.55	345.16	327.82	320.21	297.07	275.5	325.676	408.114	380.723	381.353	253.297	345.096		C12orf4
ENSG00000047644	375.815	435.909	419.875	372.716	435.998	447.863	1110.18	1195.45	942.26	899.86	1082.78	988.2	718.127	829.538	553.842	632.015	630.778	667.104		WWC3
ENSG00000047932	215.433	204.384	198.909	193.621	184.033	190.103	309.09	270.05	312.05	263.31	278.96	265.4	295.485	289.322	339.41	342.331	311.017	371.397		GOPC
ENSG00000048140	1388.55	1356.35	1242.09	1515.18	1323.72	1343.72	787.82	828.71	785.71	928.03	788.49	779.74	562.551	535.423	546.861	593.426	629.855	662.501		TSPAN17
ENSG00000048342	169.633	166.881	158.393	156.751	148.653	147.216	245.56	240.62	244.26	267.98	243.36	209.95	253.88	308.16	411.95	451.789	277.32	297.753		CC2D2A
ENSG00000048392	327.111	344.779	282.601	244.14	193.031	220.047	883.19	1175.58	598.84	522.99	213.39	223.39	1091.83	1074.92	645.545	640.284	194.368	222.686		RRM2B
ENSG00000048405	273.852	230.253	250.93	261.316	259.708	274.469	206.85	219.56	236.35	266.26	213.57	231.64	361.076	432.156	437.557	534.123	378.116	431.548		ZNF800
ENSG00000048544	1562.03	1725.32	1690.95	1787.08	1812.9	1590.71	2258.8	2344.8	2748.11	2503.32	2512.09	2505.15	2234.29	2037.86	1814.46	1862.15	2000.49	1904.5		MRPS10
ENSG00000048828	2013.24	1989.37	1914.63	2114.49	2032.84	1833.04	3069.82	3625.97	3857.1	3766.94	3698.6	3724.43	4014.95	3630.37	4054.13	3931.49	4113.39	4031.9		FAM120A
ENSG00000048991	247.087	223.761	219.399	217.49	264.664	250.692	198.8	212.03	208.53	213.49	205.68	212.06	230.931	273.317	252.712	264.382	268.944	281.854		R3HDM1
ENSG00000049245	2669.81	2122.2	2485.31	1864.96	2001.66	2432.9	2649.03	2313.74	2198.69	2004.38	2049.53	1811.1	2054.39	2053.37	1821.58	1711.81	1139.08	1505.25		VAMP3
ENSG00000049656	10429	10865.6	11383	9760.76	11437.7	10717	7363.48	7923.15	8635.69	7241.47	7024.59	7408.1	3344.7	3591.14	4519.49	4532.86	4261.96	4493.2		CLPTM1L
ENSG00000049759	176.917	163.818	170.806	167.349	177.116	159.044	314.11	350.8	296.27	284.09	329.09	274.5	442.636	395.277	477.236	482.494	395.277	588.643		NEDD4L
ENSG00000049860	8058.15	7735.8	7756.16	7197.73	8408.07	7985.58	7313.96	6379.84	6627.9	5830.76	6043.97	6468.56	5250.2	5205.46	3873.93	4408.03	3413.09	3468.11		HEXB
ENSG00000049883	322.235	349.346	293.039	322.084	317.217	317.54	351.12	352.01	410.89	320.8	346.87	348.68	258.828	302.716	315.259	319.52	296.855	282.248		PTCD2
ENSG00000050165	164.579	172.149	152.626	151.434	146.319	155.22	131.4	128.17	144.78	139.74	134.29	134.39	291.011	327.885	314.789	354.877	367.177	361.478		DKK3
ENSG00000050327	745.698	663.939	717.979	636.535	704.377	794.081	1070.79	812.42	738.32	730.97	645.57	683.55	939.709	870.765	854.8	710.88	837.47	706.719		ARHGEF5
ENSG00000050405	839.22	995.761	944.934	916.829	921.566	826.837	537.93	450.64	442.81	426.77	362.73	346.19	2701.96	3340.83	3139.64	3260.99	1751.89	1954.19		LIMA1
ENSG00000050426	1288.84	1273.55	888.459	920.154	881.194	930.987	682	660.44	573.79	617.09	577.82	577.18	626.345	540.338	483.622	473.49	431.435	426.411		LETMD1
ENSG00000050748	730.718	719.572	824.945	814.664	921.92	955.546	547.85	536.75	561.57	534.83	647.48	641.5	498.219	489.379	492.018	427.888	501.479	521.504		MAPK9
ENSG00000050820	404.807	290.339	421.269	404.498	403.629	416.032	488.65	415.75	450	623.85	476.39	485.44	593.236	292.247	565.611	385.839	737.544	567.352		BCAR1
ENSG00000051009	519.875	568.574	582.014	515.913	564.705	534.349	437.74	388.18	374.47	489.19	339.57	312.89	460.649	433.112	461.961	436.917	390.052	441.765		FAM160A2
ENSG00000051108	3019.79	3052.35	2144.19	1787.17	1765.38	1960.4	2059.57	1961.04	1170.16	1305.4	1186.44	1087.46	1149.04	1533.61	730.162	659.046	507.812	501.405		HERPUD1
ENSG00000051128	225.914	211.245	226.901	245.84	237.799	249.793	163.28	214.54	146.35	175.35	197.95	203.34	395.18	274.502	405.156	273.617	682.655	304.74		HOMER3
ENSG00000051341	662.01	577.236	734.642	773.047	873.207	789.523	180.39	153.62	188.98	187.97	330.97	294.72	144.439	231.994	241.571	507.976	573.248	580.144		POLQ
ENSG00000051382	804.831	660.546	797.44	532.157	798.157	749.045	348	410.78	342.17	264.63	288.23	286.67	443.24	394.079	426.053	432.491	343.12	421.527		PIK3CB
ENSG00000051620	1623.57	1328.66	1443.32	1687.71	1286.22	1440.45	1804.48	1681.68	2090.76	1879.82	2084.51	2195.96	1972.38	1824.35	1978.16	1738.7	2375.21	2660.46		HEBP2
ENSG00000051825	260.928	269.64	325.888	273.642	284.126	270.141	208.65	229.38	202.32	243.95	225.53	234.19	219.673	333.574	280.628	318.272	273.571	282.087		MPHOSPH9
ENSG00000052749	1063.73	1117.44	1215.32	1229.23	1272.8	1332.7	1131.39	1398.08	1111.4	1369.79	1128.27	1086.4	827.447	1086.13	1414.99	1467.94	1508.8	1398.43		RRP12
ENSG00000052841	581.216	550.603	572.95	590.364	561.861	515.732	1088.6	967.79	1042.23	993.96	989.71	947.34	937.69	985.344	875.447	741.807	643.054	636.535		TTC17
ENSG00000053371	4267.53	3713.89	3985.45	4125.84	3911.57	4414.68	1167.35	1494.02	1352.38	1426.03	1559.47	1460.3	1297.49	1392.52	1600.71	1375.2	1710.04	1485.66		AKR7A2
ENSG00000053372	713.644	702.292	934.034	872.969	975.084	1164.66	338.48	341.05	457.52	492.24	610.35	574.95	243.506	294.968	352.598	439.088	651.021	735.67		MRTO4
ENSG00000053501	221.031	254.245	242.139	243.913	222.933	250.001	178.74	156.97	166.19	208.48	198.53	150.54	189.49	205.723	224.666	234.969	217.62	202.272		USE1
ENSG00000053900	675.152	632.015	622.388	699.584	719.899	645.247	401.74	553.2	429.76	445.24	439.57	428.64	630.314	855.048	868.541	883.883	819.952	862.411		ANAPC4
ENSG00000054116	2688.98	2519.14	2533.43	2385.63	2449.99	2600.24	2401.82	2260.75	2125.52	2334.51	2128.84	2236.92	1695.78	1893.82	2183.51	2111.71	2101.75	1945.23		TRAPPC3
ENSG00000054118	315.239	406.991	319.709	374.078	391.522	300.42	215.19	272.86	257.03	335.5	293.98	390.57	235.267	229.749	227.187	222.68	496.66	277.951		THRAP3
ENSG00000054148	3961.44	3851.22	3468.11	3911.57	2540.44	3259.07	8302.62	7952.57	6130.67	7187.88	5079.07	4795.38	6589.04	4772.35	4840.12	3859.68	2036.96	1691.66		PHPT1
ENSG00000054267	192.651	183.832	196.624	196.767	201.55	186.069	195.18	249.19	249.96	216.56	195.94	224.06	235.575	251.43	215.097	215.32	183.093	178.024		ARID4B
ENSG00000054523	593.889	788.588	660.069	637.115	634.909	590.085	252.54	264.33	197.97	214.26	198.18	210.22	261.404	292.884	280.411	259.575	240.597	238.841		KIF1B
ENSG00000054598	821.779	970.767	907.952	932.056	945.491	886.202	2604.4	3316.6	5290.89	5245.09	5401.15	5030.41	1724.67	1573.43	1724.67	1573.43	2477.18	2640.32		FOXC1
ENSG00000054611	180.3	190.386	171.869	182.47	192.837	189.42	216.13	303.5	257.64	303.57	262.63	293.48	237.043	209.379	219.597	174.474	193.322	187.423		TBC1D22A
ENSG00000054690	194.483	181.118	167.045	189.924	183.716	181.861	238.23	269.11	217.8	226.73	229.75	212.53	352.143	317.156	392.002	343.815	221.305	212.091		PLEKHH1
ENSG00000054983	536.565	526.625	501.394	403.348	425.767	429.807	226.02	234.53	185.02	188.1	177.97	170.11	298.053	291.696	264.491	262.461	183.376	226.534		GALC
ENSG00000055044	2302.86	2687.52	2647.41	3279.33	3720.92	2261.75	2120.06	2767.41	3269.95	3792.35	3152.83	3909.09	1884.29	1821.58	3073.61	3017.49	4240.71	4181.17		NOP58
ENSG00000055130	926.764	891.179	1155.27	914.968	1272.41	980.145	1480.56	1279.73	1594.91	1374.58	1555.57	1409.17	1160.37	1376.6	1359.04	1832.36	1136.77	1719.07		CUL1
ENSG00000055332	1714.33	1892.7	1629.07	1972.38	1752.96	1462.14	1811.1	1902.1	1427.36	1393.55	1547.58	1632.23	2255.48	1457.06	1366.83	1780.71	1609.98	1564.2		EIF2AK2
ENSG00000055483	229.563	221.515	193.756	207.789	211.839	199.463	178.39	145.85	166.62	145.73	158.93	150.48	163.009	168.845	164.507	178.003	165.299	161.691		USP36
ENSG00000055732	455.187	457.89	358.918	347.809	373.66	314.321	197.73	211.97	177.94	171.36	165.2	173.42	338.603	415.089	281.207	321.58	308.753	336.988		MCOLN3
ENSG00000055917	757.296	721.445	866.126	686.758	1030.7	893.452	655.26	854.42	613.88	627.08	627.67	613.88	801.901	910.149	720.514	682.655	574.088	793.74		PUM2
ENSG00000055950	1127.28	1237.75	1347.74	1202.15	1125.88	1285.86	1256.85	1238.46	1314.71	1368.01	1341.15	1293.38	981.679	1041.01	1317.85	1390.32	1340.9	1208.37		MRPL43
ENSG00000056050	739.791	828.138	816.746	836.46	998.035	589.944	550	669.05	623.97	638.91	832.45	1051.02	531.055	574.172	551.097	605.484	672.478	777.441		C4orf27
ENSG00000056097	919.289	830.438	943.456	890.019	814.282	851.473	1899.62	2002.81	2032.84	1764.8	1968.71	1753.53	1825.74	2283.25	2088.17	2286.06	1622.49	1614.17		ZFR
ENSG00000056586	917.821	874.875	1009.12	871.429	1000.99	869.338	717.39	716.99	568.95	477.07	519.72	444.63	998.986	1400.85	1059.97	1068.17	587.867	747.241		RC3H2
ENSG00000057019	5475.35	4851.33	6167.73	4486.14	5533.81	5025.74	1808.55	1772.67	1920.13	1529.53	1709.01	1483.83	2848.32	2498.13	3458.78	2457.33	2332.14	2464.92		DCBLD2
ENSG00000057252	278.176	259.325	244.177	218.245	218.072	241.042	229.91	215.83	196.08	193.64	214	209.55	194.684	218.03	251.753	251.578	251.479	276.688		SOAT1
ENSG00000057294	277.775	271.051	294.589	231.994	310.644	328.643	188.21	181.94	212.55	187.25	233.41	191.62	433.55	578.883	630.45	755.494	675.704	776.395		PKP2
ENSG00000057608	3314.06	2985.89	3179.11	2959.8	3218.55	2913.92	2447.27	2544.74	2611.79	2123.06	2703.49	2511.12	4175.9	4791.87	4107.17	4172.6	4288.2	5205.46		GDI2
ENSG00000057663	149.956	142.554	163.577	155.261	165.623	153.607	193.59	187.02	205.86	195.59	202.81	184.2	195.05	221.388	222.795	250.745	181.67	217.803		ATG5
ENSG00000057935	1576.03	1426.45	1622.49	1396.44	1399.93	1558.22	1087.98	1015.07	989.18	741.44	806.74	705.17	693.346	766.706	706.187	796.079	575.606	549.131		MTA3
ENSG00000058056	773.218	835.549	934.681	902.429	1051.81	916.5	365.37	367.46	449.69	335.87	488.72	508.08	210.329	206.062	301.837	294.925	398.069	435.651		USP13
ENSG00000058063	257.019	255.862	249.65	235.991	252.243	249.479	163.83	169.41	150.03	153.3	157.67	147.29	173.431	190.347	179.178	184.439	169.276	167.833		ATP11B
ENSG00000058262	7468.9	6150.97	6571.03	5752.95	4862.31	5405.4	6996.22	6512.12	5175.75	4467.45	4080.61	3618.46	5794.17	6441.69	5453.15	4986.51	3517.7	3441		SEC61A1
ENSG00000058272	180.564	182.438	163.211	160.529	167.486	181.904	181.65	214.16	203.82	160.77	178.12	175.91	236.541	271.298	233.221	250.516	276.15	262.783		PPP1R12A
ENSG00000058600	1407.69	1261.41	1360	1340.17	1469.74	1540.64	1181.3	1128.66	980.15	1150.67	1092.72	1177.65	1038.96	990.772	1370.21	1204.93	1297.49	924.333		POLR3E
ENSG00000058729	1035.11	1246.05	904.657	905.095	955.222	866.663	564.83	650.04	568.68	675.7	602.24	537.27	820.577	880.233	1002.62	824.672	871.429	786.505		RIOK2
ENSG00000058799	1246.44	1203.5	1148.69	1079.26	949.344	1183.83	1007.92	957.21	936.66	921.05	846.93	705.05	1849.69	1696.45	1848.68	1535.47	1309.31	1252.52		YIPF1
ENSG00000059378	636.024	673.916	612.841	591.06	561.743	685.319	2356.72	2113.37	1336.28	1435.76	1511.15	1317.13	1051.38	485.556	425.025	420.826	283.538	412.67		PARP12
ENSG00000059573	639.597	567.352	576.843	551.73	536.403	698.777	660.05	642.72	679.29	645.38	707.99	644.28	671.755	679.619	1025.63	926.764	1007	1140.16		ALDH18A1
ENSG00000059588	238.442	219.297	227.855	228.114	242.542	225.774	410.21	374.17	433.7	454.36	394.03	367.13	439.088	509.399	644.161	631.229	491.824	551.326		TARBP1
ENSG00000059728	167.269	174.651	155.787	156.248	157.138	146.019	218.67	227.05	144.03	182.56	170.34	165.79	940.737	824.876	736.298	492.999	455.633	415.19		MXD1
ENSG00000059769	180.03	195.778	205.617	200.013	197.508	220.617	210.19	234.1	276.89	225.94	237.95	239.48	191.277	240.835	252.383	271.526	242.912	316.35		DNAJC25
ENSG00000059804	13432	15358.1	17139.3	16096.4	16500.5	15695.3	2546.36	2556.39	2486.68	2666.31	2510.17	2366.09	406.886	272.653	284.126	198.154	281.445	192.26		SLC2A3
ENSG00000060069	212.517	241.268	236.244	258.33	239.087	234.119	171.91	167.53	173.34	197.76	210.38	199.02	163.092	149.985	171.624	161.48	179.216	163.905		CTDP1
ENSG00000060237	917.247	1010.97	997.983	967.996	1036.99	888.094	1032.47	1179.5	935.62	851.67	966.87	1133.58	585.183	616.254	624.065	624.37	554.671	669.645		WNK1
ENSG00000060491	385.321	424.655	466.397	530.149	424.415	448.396	345.96	415.27	370.54	462.7	328.19	494.06	446.834	293.246	332.805	315.057	488.717	473.119		OGFR
ENSG00000060642	499.789	417.244	409.398	424.504	373.595	321.341	333.64	366.77	286.72	274.14	347.11	261.66	319.67	310.364	310.465	245.255	203.157	215.101		PIGV
ENSG00000060971	693.078	776.846	626.661	554.817	730.737	617.537	1139.08	917.58	1000.47	1051.7	1097.08	1093.98	1739.44	1462.76	1519.02	1173.51	1173.51	1292		ACAA1
ENSG00000061676	688.655	602.679	716.89	572.66	707.237	752.621	849.19	1011.43	725.33	612.6	615.88	537.6	975.32	853.334	970.953	781.1	753.194	948.977		NCKAP1
ENSG00000061794	939.413	844.601	935.63	933.574	799.785	862.037	2151.95	2432.9	2517.09	2182.32	2568.72	2374.19	1256.92	952.852	1479.36	1130.19	1574.58	1498.85		MRPS35
ENSG00000061987	757.482	566.538	661.152	450.45	423.747	434.271	749.55	775.03	568.57	447.66	318.77	321.6	1018.18	1296.02	926.995	821.039	372.446	485.985		MON2
ENSG00000062194	812.84	863.25	856.003	775.226	837.117	710.834	538.37	661.04	528.92	500	457.26	473.77	981.025	1103.87	968.027	1033.26	843.472	1023.27		GPBP1
ENSG00000062485	3030.46	2432.25	2804.64	2580.29	2933.98	3534.1	1841.2	1608.7	2054.86	1786.54	2390.1	2085.86	1709.92	2053.64	2642.78	2925.39	2605.22	3137.28		CS
ENSG00000062582	5294.31	5800.83	6130.67	6175.62	6415.49	6505.21	5011.25	4610.64	4361.01	5158.74	4610.64	4919.02	5056.89	5001.81	7187.88	7123.84	6816.36	7084.27		MRPS24
ENSG00000062725	332.261	341.892	319.645	332.315	300.828	291.333	328.07	394.05	392.45	326.93	304.71	304.93	265.763	255.893	224.697	212.292	165.867	179.909		APPBP2
ENSG00000062822	499.007	522.626	687.97	831.118	833.671	867.285	479.34	439.99	669.91	725.29	992.12	951.92	153.329	173.999	287.866	256.761	508.415	558.384		POLD1
ENSG00000063046	7942.65	7565.2	7333.23	6779.57	6323.88	6415.49	6825.29	7039.86	7255.23	6424.39	6288.9	5466.37	7161.82	6038.78	6142.53	6164.73	4627.44	5860.75		EIF4B
ENSG00000063169	281.543	260.599	277.049	328.591	320.149	312.264	499.43	433.18	473.12	445.87	410.93	450.8	265.281	221.807	198.437	221.614	206.619	229.788		GLTSCR1
ENSG00000063176	808.455	816.029	737.544	760.504	731.748	739.791	1431.42	1103.23	1101.96	1146.16	1059.75	993.06	999.769	1212.88	1089.27	1096.78	881.512	778.094		SPHK2
ENSG00000063177	26784.6	23831.8	25025.6	21536.8	23948.3	25775.7	32814	30186.6	30186.6	31597.2	28939.9	32423	26784.6	28585	25948.8	28895.8	27942.6	24842.1		RPL18
ENSG00000063241	683.986	622.659	874.512	866.846	690.142	973.9	743.97	486.98	794.84	715.19	905.09	755.67	441.567	460.74	713.644	689.161	769.929	637.501		ISOC2
ENSG00000063245	3340.83	3291.82	3372.95	4012.31	3780.25	3634.15	3974.23	4351.18	4834.06	5458.45	5505.5	5619.99	4848.85	4249.78	4952.64	4627.44	5516.41	5670.01		EPN1
ENSG00000063322	366.505	424.243	450.639	430.54	416.603	415.076	697.72	699.07	834.17	738.93	863.76	691.37	467.45	618.074	525.543	579.808	427.835	553.4		MED29
ENSG00000063660	407.837	429.832	374.526	414.322	354.216	385.046	2016.44	2210.97	1913.85	2203.43	1331.25	1257.77	1549.27	888.558	1070.24	1178.05	690.563	713.644		GPC1
ENSG00000063761	331.688	333.574	367.567	346.432	363.256	365.98	380.34	334.94	308.37	377.53	373.59	330.75	395.114	382.707	335.624	306.745	245.654	296.626		ADCK1
ENSG00000063978	756.329	710.233	792.138	663.665	912.185	896.627	722.89	638.67	596.06	557.06	653.97	601.55	499.396	519.641	557.785	659.841	645.598	875.173		RNF4
ENSG00000064115	3023.94	3017.49	2446.52	2376.41	1540.64	1370.69	2887.68	3477.31	2235.48	1721.33	1109.42	1079.11	2826.14	3147.89	2439.19	2468.47	1058.5	1238.11		TM7SF3
ENSG00000064199	723.211	710.88	683.986	657.439	600.96	609.229	914.57	698.17	978.49	1121.9	1006.68	1004.05	891.179	1053.84	940.214	1359.04	1241.23	1198.53		SPA17
ENSG00000064313	417.705	348.435	413.703	314.708	384.882	385.408	789.52	640.61	600.84	614.81	588.64	473.74	699.955	791.118	786.505	841.651	625.316	750.191		TAF2
ENSG00000064393	176.232	189.753	152.157	142.768	166.663	152.337	864.31	630.45	746.69	674.94	718.71	746.56	259.879	385.321	193.736	241.438	177.585	192.695		HIPK2
ENSG00000064419	666.116	474.76	622.222	508.77	555.833	575.929	898.21	656.91	816.94	682.66	745.49	595.37	609.737	569.355	629.18	693.504	693.346	560.951		TNPO3
ENSG00000064490	863.618	851.94	816.041	794.072	642.203	730.529	282.8	280.39	337.85	297.52	286.19	257.98	528.363	485.665	578.981	469.661	583.338	447.666		RFXANK
ENSG00000064545	195.648	209.599	223.773	288.06	214.339	233.164	161.05	154.12	165.45	178.12	210.16	197.89	173.375	143.01	178.343	167.996	169.234	171.314		TMEM161A
ENSG00000064601	1768.65	1858.73	1547.58	1737.84	1956.32	1782.53	2121.15	2730.68	1943.55	2559.2	1845.46	1774.88	874.099	1036.31	917.821	975.319	866.846	970.345		CTSA
ENSG00000064651	256.843	276.204	266.427	285.12	261.31	243.005	176.07	191.39	182.82	190.84	208.9	230.75	196.998	232.305	235.345	254.576	251.333	275.825		SLC12A2
ENSG00000064652	247.926	281.125	233.345	257.917	237.577	208.363	190.03	205.68	180.4	194.16	205.97	186.72	180.632	185.814	191.683	192.002	212.962	196.854		SNX24
ENSG00000064726	450.174	380.808	436.384	434.541	450.818	426.122	468.52	484	578.28	457.94	492.73	481.04	562.02	465.194	521.513	490.322	462.541	540.168		BTBD1
ENSG00000064932	211.293	227.82	210.784	232.336	241.491	225.939	818.52	775.56	650.53	634.93	639.6	566.29	411.95	358.204	424.243	377.527	468.511	514.748		SBNO2
ENSG00000064961	730.737	816.746	1058.87	1127.6	1110.18	906.425	1021.69	1095.81	998.99	986.43	1114.35	937.46	810.54	525.307	638.27	818.517	823.466	1018.18		HMG20B
ENSG00000064999	629.826	661.32	722.03	660.677	656.783	722.196	583.41	569.14	512.82	547.97	496.88	468.33	1087.53	999.442	1014.11	1069.92	939.413	1014.42		ANKS1A
ENSG00000065029	181.336	225.059	255.737	200.213	228.806	225.059	321.44	289.65	260.93	250.27	280.87	250.27	235.317	256.454	215.902	242.207	165.868	193.594		ZNF76
ENSG00000065057	772.462	895.646	903.938	970.345	1081.16	946.767	838.13	770.85	1319.27	1425.19	1476.44	1276.67	492.752	452.396	728.468	733.08	1182.69	1391.21		NTHL1
ENSG00000065060	285.431	246.355	265.643	244.781	259.457	263.861	321.34	233.47	246.83	191.49	264.34	217.53	363.761	366.638	267.859	250.44	269.163	241.189		UHRF1BP1
ENSG00000065135	252.522	235.688	254.205	198.662	232.694	219.002	188.31	194.19	167.25	149.28	178.99	159.24	274.502	370.686	285.311	406.61	370.536	299.896		GNAI3
ENSG00000065150	314.897	252.06	303.758	276.459	306.921	338.167	316.25	287.74	330.3	296.88	348.3	306.5	357.334	390.651	331.527	332.938	426.717	493.298		IPO5
ENSG00000065154	2499.45	2599.91	2755.31	2551.86	2796.55	2442.01	692.07	784.3	686.68	720.77	673.22	786.39	2899.96	3348.15	3076.48	3462.6	2674.66	3592.78		OAT
ENSG00000065243	369.276	356.557	339.675	269.887	349.579	342.165	342.54	368.75	364.93	354.56	360.21	327.82	479.543	515.624	477.941	505.375	339.924	342.828		PKN2
ENSG00000065268	1923.68	1868.69	2217.07	2542.82	2411.56	2452.53	1403.61	1451.64	1817.68	1828.69	1840.41	1761.79	1326.48	1188.98	1985.6	1934.54	3176.41	2724.15		WDR18
ENSG00000065308	436.255	408.943	476.834	378.433	457.078	435.149	544	733.66	698.33	617.11	587.73	573.92	510.994	446.509	446.582	474.662	562.303	677.259		TRAM2
ENSG00000065427	1520.46	1305.78	1519.02	1374.16	1470.26	1852	1604.32	1085.13	1526.39	1403.11	1470.76	1353.73	1159.49	1412.65	1972.38	2031.76	2283.25	2202.31		KARS
ENSG00000065457	476.608	522.857	512.628	533.503	552.331	552.331	477.82	509.13	522.73	418.08	571.85	559.51	519.441	427.741	488.532	456.296	407.986	468.04		ADAT1
ENSG00000065485	1114.05	973.9	1056.64	1034.69	1032.17	1094.34	761.98	602.5	515.21	525.72	551.33	563.79	358.148	413.703	318.16	348.344	343.437	349.697		PDIA5
ENSG00000065491	230.531	250.716	222.77	215.926	228.331	247.664	511.08	402.86	289.14	341.47	255.79	199.57	354.291	314.105	309.203	303.541	252.275	275.453		TBC1D22B
ENSG00000065548	732.056	831.98	725.729	827.754	883.209	674.603	644.16	791.75	837.14	678.96	557.63	746.43	1326.89	1559.9	1536.81	1703.94	1638.32	1787.08		ZC3H15
ENSG00000065559	598.098	508.798	587.607	405.798	480.214	483.086	738.5	663.68	581.78	502.93	518.04	437.77	764.037	970.051	638.429	658.631	394.722	540.843		MAP2K4
ENSG00000065600	503.304	438.486	570.39	451.308	438.286	539.577	656.78	692.21	554.82	649.79	540.24	583.41	390.809	544.233	540.89	539.274	517.885	490.502		TMEM206
ENSG00000065613	313.594	293.121	276.49	323.25	328.765	312.185	344.61	384.76	382.9	346.56	299.51	334.85	596.448	933.365	822.072	904.766	564.94	700.143		SLK
ENSG00000065615	306.971	312.649	251.729	339.978	298.405	289.971	474.66	533.7	526.88	601.8	515.91	519.55	528.666	535.313	546.571	462.029	526	483.618		CYB5R4
ENSG00000065621	2499.45	2468.47	1946.78	2209.54	1861.24	2052.69	1487.42	1295.66	1160.69	1105.12	1148.8	1194.68	783.437	799.144	795.918	728.989	859.703	760.309		GSTO2
ENSG00000065665	302.388	292.601	292.391	254.72	280.144	291.516	310.99	309.36	257.12	235.09	277.74	226.84	224.271	260.45	235.267	229.714	220.502	224.597		SEC61A2
ENSG00000065675	153.355	172.901	157.038	159.858	162.957	158.796	263.42	251.05	228.08	229.54	258.62	223.21	466.597	455.917	471.686	431.762	239.482	250.572		PRKCQ
ENSG00000065717	802.968	799.144	886.202	917.821	862.411	981.251	164.77	181.53	166.78	180	188.07	170.59	148.316	170.017	159.285	191.023	179.808	202.887		TLE2
ENSG00000065802	328.643	363.074	335.624	287.101	302.697	302.609	416.32	371.82	414.32	370.05	364.43	401.23	1360	1193.57	910.944	719.716	733.419	672.844		ASB1
ENSG00000065809	153.857	142.07	156.849	153.297	199.501	148.155	1674.22	2095.97	1702.35	1691.66	1837.23	1546.17	823.867	1360	498.569	779.904	503.837	743.504		FAM107B
ENSG00000065833	228.748	236.775	208.457	211.809	188.198	217.926	2185.71	2389.19	2171.18	1735.31	1876.22	1875.18	1057.41	1221.64	745.192	751.524	731.136	616.96		ME1
ENSG00000065970	2705.43	2612.8	3157.68	2867.66	2784.64	2938.8	972.61	1020.92	928.69	981.73	1131.39	1116.33	510.613	535.917	495.496	477.644	511.076	707.677		FOXJ2
ENSG00000065978	9517.34	9812.62	10035.5	9812.62	11046.7	9898.22	8408.07	9619.43	8594.83	8609.37	7726.41	8915.33	7756.16	11591.5	10244.6	10519.1	10925.9	10369		YBX1
ENSG00000065989	290.008	269.269	272.966	288.86	373.128	357.334	179.94	170.74	147.94	202.95	170.99	198.99	160.647	144.894	160.351	146.767	148.081	180.555		PDE4A
ENSG00000066027	520.506	478.965	547.766	469.819	539.496	566.668	673.49	611.01	614.81	548.91	580.14	456.51	605.096	570.793	499.789	470.997	431.379	430.7		PPP2R5A
ENSG00000066084	1137.79	871.039	1254.29	916.994	1084.99	1188.22	979.63	921.11	940.56	772.42	882.1	818.73	994.824	1110.38	894.199	1063.06	766.928	840.327		DIP2B
ENSG00000066136	1089.27	1080.74	980.999	1061.72	1008.79	1028.03	1140.91	1046.98	967.19	907.03	777.3	758.92	796.624	1143.23	804.831	894.582	708.151	761.213		NFYC
ENSG00000066279	597.503	615.668	596.302	793.568	828.32	640.804	216.63	267.98	451.1	467.78	676.46	800.52	171.617	505.375	473.515	1515.2	1553.49	1692.48		ASPM
ENSG00000066322	710.993	673.772	768.064	715.956	594.096	761.535	956.81	678.1	707.99	837.69	610.51	636.02	703.961	907.952	1011.35	1079.11	772.462	745.192		ELOVL1
ENSG00000066379	885.716	889.492	822.259	827.637	808.458	854.051	1181.56	900.36	925.77	863.22	857.99	808.65	1225.56	1000.2	1220.94	1107.05	1561.59	1028.42		ZNRD1
ENSG00000066455	513.725	465.241	477.068	437.737	400.715	442.996	853.64	871.84	765.46	575.93	727.69	714.27	1319.27	1755.18	1167.69	1152.65	610.071	716.99		GOLGA5
ENSG00000066583	1120.04	968.097	1067.26	1020.92	1204.93	1187.01	521.88	551.93	601.47	543.73	680.44	630.63	563.912	452.704	551.826	539.702	840.072	692.386		ISOC1
ENSG00000066654	477.592	505.193	405.07	437.177	466.593	392.779	367	474.19	476.8	473.92	401.45	469.84	459.422	580.415	513.717	538.41	573.509	564.99		THUMPD1
ENSG00000066777	454.108	393.716	457.943	326.112	431.133	396.55	653.5	741.96	582.5	438.4	443.5	438.85	973.088	1135.17	1124.46	1201.72	621.477	817.031		ARFGEF1
ENSG00000066855	846.682	760.896	749.419	735.308	752.894	803.805	2072.15	1887.39	2078.64	1940.26	2331.14	1967.69	488.717	577.097	488.913	523.467	573.504	598.771		MTFR1
ENSG00000066933	272.862	303.164	292.428	288.703	315.73	270.19	388.39	411.03	441.32	363.46	392.13	353.41	322.561	358.659	401.019	379.303	256.567	334.115		MYO9A
ENSG00000067057	1542.41	1829.37	1954.19	2077.81	2150.82	1986.44	7575.94	11344.3	7333.24	9371.98	7380.41	7804.97	3696.14	3678.87	3740.6	4008.7	3920.28	5458.45		PFKP
ENSG00000067064	1165.28	1215.32	867.098	1057.07	850.234	654.941	1577.66	1890.96	1498.03	1673.71	1597.85	1498.46	873.654	935.024	577.236	734.166	676.763	886.419		IDI1
ENSG00000067141	1155.67	1089.86	1254.53	1115.48	1230.71	1178.97	918.08	937.69	943.46	995.16	960.75	907.77	1030.25	961.957	691.28	721.445	677.979	770.44		NEO1
ENSG00000067167	4012.31	3485.76	3291.82	3389.86	3139.64	3221.91	5236.23	6409.53	6298.04	4709.59	4946.71	5236.23	4528.11	5505.49	5180.15	7372.48	6043.97	5493.07		TRAM1
ENSG00000067177	226.22	229.537	252.857	231.014	279.11	266.468	235.93	182.66	197.75	200.07	200.16	185.17	218.756	232.101	250.967	263.268	243.247	262.971		PHKA1
ENSG00000067182	1421.6	1705.32	1412.65	1204.3	1424.68	1410.41	7103.02	6085.08	7092.08	8069.91	8153.02	7004.35	1862.15	1927.81	1790.64	1605.57	1706	1581.21		TNFRSF1A
ENSG00000067208	268.951	278.488	269.78	268.754	286.016	266.025	364.17	447.4	375.45	367.7	325.68	386.35	493.091	524.439	536.673	445.131	396.697	342.408		EVI5
ENSG00000067221	148.25	155.166	134.679	152.183	142.855	149.798	219.06	157.24	208.86	231.8	175.79	203.01	177.321	188.818	180.978	169.776	173.268	155.556		STOML1
ENSG00000067248	1103.03	969.57	1116.68	943.261	1234.93	1056.69	801.77	765.64	724.24	656.21	644.74	574.67	1040.12	1469.94	1238.72	1455.61	804.231	1045.83		DHX29
ENSG00000067369	850.03	986.805	974.254	1032.95	1142.87	986.994	646.7	795.3	624.77	527.69	641.98	541.13	786.668	714.267	888.558	717.215	565.736	778.25		TP53BP1
ENSG00000067533	986.805	1134.43	844.465	1077.03	926.764	722.03	701.92	701.6	692.39	763.25	702.09	742.49	965.401	1027.45	1624.29	1528.86	1850.72	1496.93		RRP15
ENSG00000067560	8194.32	7408.1	7599.75	6564.16	6564.16	8340.16	6627.9	6343.48	5978.4	6431.59	6682.13	6779.57	5529.09	7460.01	6771.6	6142.53	6199.58	8340.16		RHOA
ENSG00000067596	193.084	173.038	219.696	185.312	202.272	230.726	182.78	177.79	176.2	175.02	162.03	151.68	218.353	201.149	212.166	206.108	166.853	186.81		DHX8
ENSG00000067704	3240.54	2690.47	3906.2	2836.9	3481.01	3645.05	3958.83	3523.62	3817.43	3338.09	3687.14	3091.59	3817.43	3920.28	4304.24	4379.94	3063.37	3995.7		IARS2
ENSG00000067829	460.637	482.981	501.436	594.806	492.007	573.416	523.15	447.89	519.43	593.43	477.98	497.03	489.255	457.65	538.962	504.856	442.602	382.73		IDH3G
ENSG00000067836	243.648	228.639	231.889	237.634	226.125	229.563	182.62	153.48	178.26	203.93	178.22	178.45	295.381	257.227	306.971	230.468	230.365	212.643		ROGDI
ENSG00000067992	618.074	514.367	530.604	476.608	505.603	482.132	225.65	226.97	243.07	227.07	245.96	243.03	218.176	228.667	268.385	319.214	331.832	334.937		PDK3
ENSG00000068079	3368.06	3240.54	1931.45	2024.39	1490.08	2121.15	2212.24	2327.7	1331.25	1742.69	1475.95	1494.02	621.864	296.435	310.799	275.33	269.815	299.816		IFI35
ENSG00000068097	422.739	431.62	513.498	445.236	505.708	509.974	378.63	408.53	359.37	309.15	363.26	308.67	318.705	348.122	378.903	377.103	268.754	298.197		HEATR6
ENSG00000068120	1007.38	1118.72	1128.69	1235.28	1189.34	1204.38	1393.13	1137.47	1650.18	1794.99	1509.01	1616.14	1374.61	1381.72	1720.07	1774.92	1556.66	1573.43		COASY
ENSG00000068137	873.207	745.371	803.139	884.663	823.195	866.35	338.11	320.33	347.05	327.31	427.31	437.44	1316.64	1312.27	909.222	1117.12	520.979	421.87		PLEKHH3
ENSG00000068308	219.908	215.494	226.185	207.363	205.908	247.522	184.47	146.57	181.65	155.07	173.36	160.54	181.384	192.678	164.548	169.427	165.205	193.895		OTUD5
ENSG00000068323	252.547	249.464	262.317	279.411	210.995	277.859	228.2	216.41	195.81	210.3	243.44	214.2	236.649	224.021	199.463	180.065	216.004	182.208		TFE3
ENSG00000068394	611.665	551.326	603.057	619.915	400.84	450.639	302.16	264.55	336.83	458.12	388.11	423.98	352.598	302.697	228.908	291.422	334.115	258.928		GPKOW
ENSG00000068697	619.767	609.901	483.019	513.225	462.029	496.974	474.45	451.54	551.83	429	532.9	500.27	452.704	420.977	375.93	314.975	481.217	464.949		LAPTM4A
ENSG00000068745	295.552	318.988	288.226	310.464	269.895	269.272	248.22	350.01	286.1	337.17	241.1	270.5	462.071	287.068	335.545	269.104	281.929	240.009		IP6K2
ENSG00000068784	597.067	491.559	529.678	489.389	533.029	532.772	293.21	294.26	303.02	279.54	301.7	296.27	409.176	534.349	521.116	575.778	446.928	476.904		SRBD1
ENSG00000068796	825.079	749.852	855.59	763.776	902.373	820.745	469.88	469.24	405.93	405.99	387.53	417.91	637.656	686.161	649.19	685.319	665.323	811.887		KIF2A
ENSG00000068878	2028.39	1812.9	2690.47	2038.9	2392.55	2103.58	1562.03	1813.78	1376.6	1159.91	1150.29	1121.22	2280.31	2893.55	2196.64	2932.52	1231.14	1834.94		PSME4
ENSG00000068903	220.326	201.865	207.622	202.642	176.121	192.498	303.42	294.89	235.8	274.23	240.29	220.46	297.923	244.095	259.66	232.236	198.344	180.383		SIRT2
ENSG00000068971	300.694	343.066	301.77	272.92	230.691	282.659	264.11	240.38	271.53	222.23	223.05	209.73	399.504	316.721	406.991	266.11	216.407	187.364		PPP2R5B
ENSG00000069011	1190.53	1052.52	1458.24	1309.78	1506.81	1839.56	3043.38	2777.91	3266.45	2772.5	3594.42	3311.83	3504.61	2777.91	2346.26	1626.63	2567.59	2227.2		PITX1
ENSG00000069248	639.275	536.673	618.232	528.792	632.437	702.496	813.56	787.04	764.83	612.97	720.1	586.21	828.138	1077.03	1062.91	1209.23	903.151	1295.24		NUP133
ENSG00000069275	3763.75	4281.78	3730.41	4459.37	4305.52	3141.8	2857.27	2934.34	3823.41	3407.96	4278.06	4150.32	2223.64	2872.85	2217.73	2664.47	3713.86	3252.52		NUCKS1
ENSG00000069329	2009.32	2310.13	2005.81	2502.08	1902.78	2050.88	1985.6	2094.78	2530.71	1954.19	2733.58	2529.06	2447.27	2012.45	2401.82	2089.8	3494.8	2788.18		VPS35
ENSG00000069345	2299.37	2379.22	2650.58	2228.52	2380.67	2657.05	1676.6	1667.34	1830.09	1552.71	1888.34	1689.64	2647.41	2083.36	2898.36	2761.05	2919.02	3281.68		DNAJA2
ENSG00000069399	339.459	318.16	362.587	392.813	346.133	417.914	1519.02	1330.86	1616.79	1451.64	1593.54	1315.36	521.249	437.737	314.499	346.857	355.546	348.122		BCL3
ENSG00000069509	1160.69	1425.19	1000.99	1286.84	1008.23	830.691	1286.22	1051.02	1095.81	1166.01	999.18	1106.25	1082.02	1059.14	873.207	787.479	700.488	832.45		FUNDC1
ENSG00000069702	262.665	213.75	248.507	226.674	261.475	233.568	979.52	1142.09	1415.39	1221.02	1002.86	1058.87	419.382	354.936	506.926	512.052	384.784	366.104		TGFBR3
ENSG00000069812	785.261	824.838	574.672	656.736	312.455	303.348	357.5	332.86	206.05	213.21	141.72	150.95	772.128	938.195	703.509	954.284	309.666	427.009		HES2
ENSG00000069943	363.687	329.713	327.428	338.543	344.425	386.353	569.24	548.39	577.01	563.79	607.62	549.13	524.538	634.393	501.22	499.698	469.453	443.509		PIGB
ENSG00000069956	944.934	837.69	819.457	778.25	749.546	827.447	1466.84	1775.71	1197.3	1232.25	973.9	1010.93	2260.75	2307.49	1670.59	1554.72	925.972	1080.06		MAPK6
ENSG00000069998	923.285	973.665	1130.78	1110.49	1114.72	1187.55	892.4	718.03	969.6	966.74	1141.02	1140.96	472.282	403.053	662.481	671.294	786.327	805.757		CECR5
ENSG00000070010	209.181	193.231	202.593	185.139	188.93	203.601	198.29	202.64	163.49	182.99	169.18	183.22	229.826	207.184	194.385	183.296	177.999	159.594		UFD1L
ENSG00000070081	580.587	672.097	445.319	611.007	537.023	396.792	567.49	570.61	349.35	368.51	370.69	376.38	829.713	1158.43	586.956	695.451	656.628	538.84		NUCB2
ENSG00000070159	331.527	299.992	347.055	282.531	302.452	381.434	428.17	321.49	326.88	282.85	297.29	272.21	430.7	478.317	331.74	389.58	266.438	320.75		PTPN3
ENSG00000070214	523.885	507.384	594.861	483.841	547.446	485.835	1813.82	2124.37	2258.76	2156.24	2306.17	2528.08	1369.47	1346.09	1485.25	1598.48	1766.12	1915.38		SLC44A1
ENSG00000070404	1178.48	1208.87	1144.23	1048.84	892.654	1146.96	2682.16	2582.54	2907.82	3144.29	3021.35	2711.05	337.22	524.882	965.401	1249.55	1015.78	1077.03		FSTL3
ENSG00000070413	285.156	294.227	243.648	289.362	300.044	334.05	599.02	639.42	529.9	893.86	752.43	835.68	441.163	397.227	420.072	430.801	560.951	470.904		DGCR2
ENSG00000070423	406.237	415.596	502.284	511.148	509.883	523.155	316.12	322.8	372.05	362.01	382.9	401.56	258.943	258.663	312.99	325.76	461.571	576.513		RNF126
ENSG00000070444	712.374	812.149	703.459	768.223	675.533	607.815	760.9	688.74	703.84	810.77	615.41	558.76	567.487	512.43	461.707	417.849	450.45	385.754		MNT
ENSG00000070476	207.658	210.23	228.459	215.665	227.745	198.094	231.25	231.12	203.07	208.64	215.68	198.82	257.599	224.127	210.531	175.946	198.368	185.024		ZXDC
ENSG00000070501	1651.06	1517.75	1570.09	1355.32	1447.38	1550.28	1149.51	1026.34	942.05	1031.67	886.05	895.65	1076.02	1183.6	1086.4	1141.37	871.255	1022.48		POLB
ENSG00000070540	975.319	969.57	728.108	580.941	661.454	723.211	332.68	308.46	223.52	255.91	246.52	222.53	350.081	383.621	239.111	255.321	158.082	216.664		WIPI1
ENSG00000070669	3745.59	3613.6	1605.72	1354.25	1277.08	1442.28	3131.61	3042.58	1362.63	1113.46	1213.09	1059.56	2887.1	4713.18	616.312	547.711	507.848	567.123		ASNS
ENSG00000070718	419.466	423.151	468.144	416.79	528.666	519.325	246.59	252.67	270.41	276.81	361.82	322.91	276.688	288.86	321.77	354.651	336.835	503.214		AP3M2
ENSG00000070756	6201.87	6252.72	6216.29	6018.52	5862.81	5281.89	13376.4	13401.9	13256.9	13651.5	13188.4	11615.9	8971.1	9814.1	7873.7	7372.06	8157.31	8368.88		PABPC1
ENSG00000070770	1335.56	1480.96	1066.16	1044.39	1067.83	1128.96	823.69	915.85	803.41	796.84	779.9	763.02	999.442	1155.98	608.382	578.725	558.893	511.912		CSNK2A2
ENSG00000070778	206.929	236.178	241.318	234.1	239.002	235.584	157.93	151.51	150.74	160.63	141.12	138.72	165.623	196.324	158.611	177.438	165.772	160.999		PTPN21
ENSG00000070785	460.399	369.733	430.056	440.732	328.19	399.074	401.31	363.86	402.59	400.4	385.1	379.82	477.236	614.813	669.912	566.762	642.61	584.406		EIF2B3
ENSG00000070882	170.516	168.377	183.963	173.734	203.609	187.265	217.66	219.28	222.28	198.93	198.68	213.58	575.956	620.648	690.715	901.012	429.736	591.047		OSBPL3
ENSG00000070961	126.958	123.46	131.35	128.303	130.212	130.019	168.42	155.62	184.43	177.85	159.37	179.47	137.988	135.878	137.419	138.16	136.174	149.299		ATP2B1
ENSG00000071051	477.715	551.27	604.869	595.382	676.456	670.269	277.37	364.05	296.38	314.64	359.59	332.69	545.634	466.349	465.005	452.947	386.973	525.828		NCK2
ENSG00000071082	15159	17410.7	17268.2	19374.1	15528.1	15831.1	17756.7	17139.3	17048.4	17674.5	20297	21536.8	18976.3	17595	21479.8	20036.3	21269.9	20439.5		RPL31
ENSG00000071189	470.115	392.924	337.556	342.726	368.962	326.599	302.07	343.44	235.69	241.37	217.3	188.49	626.201	730.032	654.941	569.044	385.627	345.551		SNX13
ENSG00000071205	249.857	272.342	318.884	263.373	317.703	291.973	361.9	313.23	284.83	276.89	263.91	258.89	435.149	428.388	412.754	395.647	387.463	420.977		ARHGAP10
ENSG00000071462	2308.86	2209.54	2189.23	2331.14	2640.32	2546.36	3019.48	2833.39	2701.96	3079.86	3126.7	3307.28	998.555	1264.43	1315.36	1426.87	1662.62	1473.35		WBSCR22
ENSG00000071539	2650.58	2011.35	3458.25	3215.74	3829.83	4519.49	603.06	460.97	919.88	930.32	1884.29	1751.89	751.722	1565.24	1551.87	2890.99	3406.1	4371.55		TRIP13
ENSG00000071553	4158.17	3727.52	3669.64	3296.43	3539.69	3747.06	4528.11	4249.78	3693.67	3776.34	3293.72	3494.8	3780.25	2895.12	2788.18	2849	2517.09	2112.49		ATP6AP1
ENSG00000071564	1080.06	945.215	1327.34	1300.86	1693.1	1552.71	254.37	242.85	274.06	324.97	335.17	317.87	268.339	199.382	348.122	320.794	541.63	526.883		TCF3
ENSG00000071655	359.276	318.46	334.649	343.996	367.255	389.039	220.82	221.52	202.25	250.93	245.31	250.34	347.547	344.793	363.761	396.571	540.616	504.562		MBD3
ENSG00000071794	1044.28	897.972	979.739	881.979	1207.42	1044.14	316.15	353.89	286.34	307.62	353	331.41	285.673	346.48	382.053	360.862	360.561	460.934		HLTF
ENSG00000071859	5594.68	6138.35	5154.47	6230.03	5768.63	5836.39	3839.59	3884.95	3425.49	3382.36	3225.99	3350.82	3277.22	3331.15	3438.63	3105.91	2474.29	2532.24		FAM50A
ENSG00000071889	2306.38	2415.31	2050.88	2204.61	1890.96	2032.84	2013.24	1816.73	1635.63	1753.53	1630.91	1711.81	2719.63	2317.3	2428.99	2033.86	1818.44	1752.96		FAM3A
ENSG00000071894	594.576	588.954	637.265	658.176	680.005	675.152	703.96	673.31	665.97	690.32	718.13	718.71	889.468	808.683	834.17	917.58	909.222	762.46		CPSF1
ENSG00000071967	880.413	750.87	723.618	600.216	550.89	742.281	178.76	160.36	142.42	147.44	162.25	156.29	1063.07	1130.07	964.252	958.173	418.658	635.583		CYBRD1
ENSG00000071994	1420.78	1354.26	1586.35	1456.78	1589.94	1709.7	1181.02	1126.27	1273.12	1272.81	1320.92	1257.93	835.385	915.482	921.657	972.408	948.593	1110.2		PDCD2
ENSG00000072042	715.991	815.202	764.889	890.34	887.32	760.335	1949.41	2062.86	2258.73	2119.21	2086.86	2176.7	1407.1	1491.46	1396.89	1492.62	1585.13	1387.1		RDH11
ENSG00000072110	1835.73	1786.44	2128.84	1997.89	1913.06	2034.89	2053.37	1833.65	2370.92	2087.58	2791.25	2610.4	5015.25	5543.4	7342.61	7438.79	6370.03	7389.84		ACTN1
ENSG00000072121	538.943	575.929	520.379	521.752	465.695	473.96	608.81	560.21	456.61	482.13	367.39	429.43	585.773	481.901	436.092	403.629	274.304	286.226		ZFYVE26
ENSG00000072210	638.495	613.51	702.014	629.019	713.462	667.741	1922.07	1828.96	1965.18	1876.86	1694.38	1567.86	740.913	683.543	609.777	553.27	479.895	511.336		ALDH3A2
ENSG00000072274	2139.26	1597.85	2692.15	2168.22	2746.66	3093.07	5432.32	5966.43	5443.97	4903.38	6150.97	5090.39	4440.21	5015.25	5747.41	7398.77	6638.99	8220.18		TFRC
ENSG00000072364	1868.69	1922.73	1621.92	1536.81	1504.04	1144.23	779.73	855.59	836.05	770.44	684.28	837.14	1286.22	867.285	1242.23	781.527	1202.13	980.145		AFF4
ENSG00000072415	471.591	439.146	499.1	392.924	497.854	496.327	554.4	509.32	447.15	400.15	386.92	336.31	578.106	534.584	637.984	752.209	515.102	692.951		MPP5
ENSG00000072571	1037.99	899.335	1103.86	961.065	1011.33	873.386	260.1	284.06	404.5	360.34	495.22	570.82	153.478	373.598	351.018	962.713	905.744	1059.42		HMMR
ENSG00000072609	526.33	531.298	559.024	602.962	565.332	516.279	1535.15	1408.19	1209.63	1267.79	1162.61	1140.53	1052.82	1125.85	868.981	942.264	610.355	697.406		CHFR
ENSG00000072736	174.797	171.697	173.236	164.597	197.031	188.322	159.71	162.4	152.22	134.26	142.3	143.43	169.029	164.031	171.162	157.054	160.278	174.436		NFATC3
ENSG00000072756	200.65	195.27	221.02	202.246	217.435	214.775	195.28	217.24	202.5	215.05	213.54	224.82	244.832	219.098	265.824	241.21	285.048	229.76		TRNT1
ENSG00000072778	3021.48	3534.15	2817.81	3388.22	3101.69	2406.95	2830.72	3516.64	2803.87	3159.1	2470.85	2971.96	2694.2	2298.26	2506.07	1929.04	2174.57	1506.69		ACADVL
ENSG00000072786	249.493	244.945	257.251	266.763	229.788	256.81	180.36	178.59	159.86	160.58	159.09	149.47	449.905	276.15	294.716	263.151	283.392	261.358		STK10
ENSG00000072849	1664.21	1460.93	1547.2	1480.56	1541.83	1658.73	908.43	733.82	745.37	688.18	775.56	715.19	783.977	758.507	829.874	897.207	843.362	927.811		DERL2
ENSG00000072864	577.986	525.11	516.167	609.084	582.987	591.325	336.72	278.67	313.9	291.81	321.6	293.74	1666.32	1605.06	1383.43	1212.49	1527.11	1377.04		NDE1
ENSG00000072958	1293.37	1184.01	1504.04	1232.95	1274.43	1257.34	560.21	542.78	474.84	508.41	420.37	452.48	862.218	763.018	911.957	775.03	771.052	876.766		AP1M1
ENSG00000073050	264.429	305.262	330.849	272.25	333.363	385.687	203.9	196.65	247.19	220.91	257.87	313.48	270.613	358.322	294.356	337.556	374.663	347.177		XRCC1
ENSG00000073060	1127.76	932.352	1366.83	1524.34	1349.86	1441.88	2921.99	2638.63	2618.04	2907.82	2674.75	2250.44	479.972	515.836	656.783	807.247	612.547	714.834		SCARB1
ENSG00000073111	1406.09	1467.94	1693.72	2353.61	3909.09	3240.54	297.75	436.52	423.05	467.45	1531.09	1717.6	214.455	288.509	338.856	404.045	1413.3	2230.68		MCM2
ENSG00000073536	185.285	187.239	192.31	178.15	185.415	188.367	142.11	133.04	145.66	146.75	144.54	142.52	151.304	158.504	182.121	200.734	203.066	215.634		NLE1
ENSG00000073578	2504.55	2888.61	2391.26	2489.12	2503.68	2406.3	3595.15	3835.37	2725.97	2903.29	2812.83	2671.43	8978.89	9810.98	10351.2	8731.8	7745.15	7405.48		SDHA
ENSG00000073584	466.907	483.112	480.504	494.781	451.005	464.024	371.82	391.85	512.05	383.09	403.13	492.24	592.062	613.875	588.098	635.109	642.879	672.478		SMARCE1
ENSG00000073605	211.551	257.128	205.136	233.238	214.942	192.537	146.75	160.29	155.59	162.45	142.59	145.36	188.682	167.513	165.599	166.656	144.182	148.706		GSDMB
ENSG00000073712	852.409	680.927	979.879	855.048	847.35	1180.98	845.68	981.25	1122.2	841.65	1238.11	1109.74	368.56	430.54	421.741	535.002	824.077	717.721		FERMT2
ENSG00000073756	222.786	186.549	257.692	240.107	229.894	241.417	3081.56	4054.64	3230.45	2640.77	2474.12	2531.53	2055.77	4038.11	4024.38	6394.14	3821.16	5247.11		PTGS2
ENSG00000073792	3311.83	3185.41	3243.32	3404	3308.87	2680.58	415.75	505.38	616.96	513.23	510.61	601.16	2824.32	2614.29	3105.91	2663.3	2392.55	2389.19		IGF2BP2
ENSG00000073861	211.503	176.604	205.509	181.215	160.137	195.519	190.18	170.62	181.61	234.43	197.61	190.25	193.988	189.065	220.524	189.417	193.945	183.192		TBX21
ENSG00000073921	1033.68	1040.97	982.111	751.408	806.4	870.182	610.85	579.21	583.81	490.66	529.33	449.83	1296.73	952.148	1129.72	934.741	971.609	983.696		PICALM
ENSG00000073969	633.084	552.413	638.864	532.323	590.653	621.862	822.39	817.4	720.04	598.75	657.18	515.8	665.855	656.981	596.809	594.089	343.042	400.217		NSF
ENSG00000074054	476.174	602.67	567.837	603.793	563.166	455.633	431.62	462.43	394.59	492.34	455.17	415.97	573.086	759.326	710.671	833.964	624.141	604.24		CLASP1
ENSG00000074071	462.197	415.663	496.572	510.878	535.313	659.866	317.93	363.46	620.75	539.04	756.02	762.16	388.385	181.904	408.627	354.762	845.682	943.018		MRPS34
ENSG00000074181	227.577	228.566	243.105	221.672	153.329	172.339	1226.01	1188.71	1213.21	1310.85	1358.06	1269.08	438.286	453.37	340.95	320.891	350.081	354.936		NOTCH3
ENSG00000074201	6388.18	6349.01	5836.39	5855.42	5808.26	5923.35	2882.64	2682.16	2865.68	2856.27	3061	2660.46	4703.88	4261.96	5240.31	4467.44	6004.63	5221.29		CLNS1A
ENSG00000074211	570.086	516.438	505.003	432.003	406.476	421.832	528.33	488.19	497.76	489.11	506.78	475.48	520.18	416.394	362.759	294.609	302.605	275.807		PPP2R2C
ENSG00000074219	1448.28	1182.69	1621.36	1618.25	1692.48	2186.91	1346.37	1205.29	1618.25	1807.79	2041.44	1942.14	218.866	249.284	341.555	316.865	368.11	452.981		TEAD2
ENSG00000074319	2952.07	3266.45	2698.01	2644.88	2258.8	2719.63	3892.01	3659.35	3113.88	2836.9	2627.69	2835.05	5721.19	4652.82	3999.51	3851.22	3269.95	3664.92		TSG101
ENSG00000074582	553.321	516.866	580.587	630.13	569.913	691.848	698.33	575.09	724.74	767.84	687.97	786.32	639.275	775.162	937.69	954.124	1018.5	883.651		BCS1L
ENSG00000074590	449.038	470.345	396.637	391.47	306.386	315.069	726.55	811.73	621.76	673.26	502.13	580.01	577.037	715.901	446.429	558.417	520.214	721.659		NUAK1
ENSG00000074603	230.158	233.603	263.624	243.214	262.197	245.781	315.35	366.81	325.16	320.04	319.97	301.28	356.678	414.422	355.799	401.174	284.445	357.327		DPP8
ENSG00000074621	208.552	217.205	150.768	169.09	161.736	147.656	138.6	148.89	205.28	149.55	144.11	182.21	222.795	241.974	225.774	217.205	198.028	233.532		SLC24A1
ENSG00000074695	439.237	396.409	380.274	302.272	369.229	368.251	412.75	513.6	434.82	389.18	360.3	421.47	365.98	280.266	265.131	279.313	320.891	356.912		LMAN1
ENSG00000074755	407.913	446.834	438.38	496.327	447.944	475.257	577.74	633.24	560.21	552.33	497.63	519.44	493.578	593.512	506.341	507.347	409.993	400.149		ZZEF1
ENSG00000074800	18615.5	17171.8	21056.6	21153.2	23326.3	22455.7	27560.3	30135.1	27205.9	25367.8	28251.7	26627.3	10070.8	13152.4	13496.9	15358.1	14629.7	14148.9		ENO1
ENSG00000074855	333.088	375.339	304.528	316.203	359.413	294.414	225.42	202.68	207.22	218.84	229.47	199.48	344.855	268.229	317.373	313.373	362.67	270.476		ANO8
ENSG00000075089	707.989	589.212	555.833	608.544	540.354	486.559	881.51	902.68	920.58	835.44	819.46	997.78	623.848	682.162	674.796	540.239	692.715	611.797		ACTR6
ENSG00000075131	282.087	297.809	312.33	401.391	451.308	461.053	225.49	206.43	222.01	218.38	492.75	480.04	201.482	232.887	247.023	269.109	688.497	542.42		TIPIN
ENSG00000075142	397.53	372.245	390.096	397.677	366.477	408.649	304.23	274.63	322.8	350.01	295.17	343.24	341.484	344.673	410.324	463.435	475.216	472.215		SRI
ENSG00000075151	902.373	779.904	768.223	805.577	979.519	874.294	580.94	507.64	444	475.88	436.26	354.42	768.937	821.039	826.356	824.306	475.157	570.692		EIF4G3
ENSG00000075188	2652.35	2708.58	2505.15	2342.07	2743.46	2740.47	2091.97	2213.62	2583.97	2493.36	3023.94	3015.47	2148.21	1820.02	2527.13	2921.99	3878.4	3642.54		NUP37
ENSG00000075213	1209.23	1208.57	1169.52	1053.84	1378.28	1091.01	137.46	156.35	152.74	151.36	138.29	149.9	351.596	346.133	761.712	969.27	1038.43	1038.7		SEMA3A
ENSG00000075218	391.001	403.911	414.67	494.245	511.713	466.397	211.48	175.94	370.96	362.73	546.7	584	144.07	149.37	173.011	265	439.566	403.271		GTSE1
ENSG00000075223	263.461	250.16	227.959	206.619	198.991	255.62	145.99	134.7	141.53	158.58	143.18	138.84	211.128	236.036	227.066	235.774	221.031	182.123		SEMA3C
ENSG00000075239	3255.53	3277.22	3176.41	2955.73	3045.63	2703.49	2916.66	3308.87	3185.42	3139.64	2923.86	2913.92	4658.25	3958.83	4610.64	4840.12	4333.24	3976.5		ACAT1
ENSG00000075240	335.213	335.007	346.537	385.918	314.975	275.543	581.57	564.39	506.34	514.11	398.93	439.31	366.274	355.123	288.177	296.031	207.667	185.022		GRAMD4
ENSG00000075292	280.461	222.205	227.622	225.596	208.995	241.525	208.72	222.77	261.01	226.95	224.99	235.32	220.524	240.933	197.855	166.815	206.777	188.024		ZNF638
ENSG00000075303	315.361	307.505	315.093	327.623	364.614	339.207	190.35	192.33	174.19	193.12	189.83	212.96	190.99	166.382	193.353	182.884	247.812	257.365		SLC25A40
ENSG00000075413	262.208	293.881	309.44	284.827	294.488	288.357	317.37	294.36	281.1	312.26	330.02	261.79	349.299	354.564	312.531	297.441	301.312	260.526		MARK3
ENSG00000075420	893.176	873.577	841.476	783.088	899.802	849.612	1226.08	1295.28	1250.01	1116.22	1100.35	1088.73	649.737	1061.08	778.814	894.025	446.121	626.865		FNDC3B
ENSG00000075426	222.119	216.74	180.257	216.74	194.543	202.5	224.75	186.72	250.79	231.59	205.62	204.89	211.204	190.548	175.251	181.246	189.707	187.803		FOSL2
ENSG00000075568	3243.32	3671.89	3494.8	3335.02	3561.46	2852.35	3129.29	3648.17	2485.31	2276.14	1770.09	1627.08	4501.87	4952.64	3171.32	3065.86	1395.2	1361.92		TMEM131
ENSG00000075618	3848.74	3976.5	3770.36	4098.86	3735.62	4035.96	2557.87	2547.66	3187.94	3321.52	3922.83	3669.64	16182.1	14511	16862.1	16862.1	17632.3	16367.2		FSCN1
ENSG00000075624	28907.4	30217.5	28060.1	29542.4	29131.7	29634.1	26828.8	28154.4	30495.2	29773.1	28687.2	29078.6	25893.6	22618.3	26387.3	26116.5	31366.3	28524.4		ACTB
ENSG00000075643	750.924	762.16	596.15	529.903	602.67	746.227	1589.34	1511.15	937.97	810.3	943.22	919.88	1987.52	2315.15	1168.07	1304.31	836.05	1117.44		MOCOS
ENSG00000075651	208.183	194.587	206.294	178.101	180.784	185.495	374.47	354.14	329.95	271.37	301.37	246.91	262.284	298.405	228.639	253.067	162.617	234.393		PLD1
ENSG00000075785	6604.41	6309.85	6431.59	5860.75	6394.31	6336.39	4414.68	5582.74	4459.23	3941.98	4031.9	3255.53	4275.71	4919.02	4408.03	4089.38	3173.71	3150.89		RAB7A
ENSG00000075856	182.472	169.873	194.543	175.376	190.133	209.305	195.12	179.73	209.39	197.02	224.75	222.21	172.675	193.507	173.999	184.201	184.242	231.327		SART3
ENSG00000075914	1118.44	1088.32	1217.56	1092.13	1325.25	1525.73	1109.42	962.81	1184.96	1149.17	1117.7	1040.81	1152.28	1173.05	1447	1520.94	1933.86	1643.89		EXOSC7
ENSG00000075945	681.62	638.161	580.941	557.969	462.625	459.432	587.41	520.66	526.65	399.07	414.59	427.74	771.052	835.847	817.555	654.547	485.668	462.523		KIFAP3
ENSG00000075975	956.273	782.969	926.498	840.249	861.792	944.523	772.06	640.94	647.6	594.41	731.75	629.99	895.374	1046.25	715.399	845.682	809.625	902.903		MKRN2
ENSG00000076003	3235.66	2649.03	4125.84	3342.66	5149.86	5365.99	624.63	619.04	1032.58	722.2	3027.35	2746.66	828.602	989.182	1596.12	1170.98	2910.81	4094.97		MCM6
ENSG00000076043	4244.68	4753.85	3945.69	3985.45	3504.61	3299.24	4552.8	4857.99	4253.31	3976.5	3583.67	3899.79	9681.44	8527.83	9931.15	9780.92	10369	8567.7		REXO2
ENSG00000076053	256.242	304.989	261.034	216.091	287.628	253.76	245.53	247.28	240.31	268.23	201.66	308.84	474.932	462.899	509.841	469.057	739.791	505.375		RBM7
ENSG00000076067	276.273	282.01	225.021	239.153	236.101	238.59	266.58	242.14	250.86	217.72	240.62	226.37	526.554	513.725	522.626	607.385	646.822	566.538		RBMS2
ENSG00000076201	313.848	343.268	310.502	378.28	368.323	367.346	269.93	261.82	237.28	331.25	267.25	255.42	195.576	188.655	203.129	210.888	237.456	223.5		PTPN23
ENSG00000076242	1307.7	1239.86	1164.91	1175.24	1130.7	1342.72	1017.58	1049.39	941.4	730.55	964.42	903.94	1103.54	1248.68	972.609	1251.48	1035.63	1154.47		MLH1
ENSG00000076321	378.36	353.414	314.86	341.107	371.397	289.06	399.74	508.62	496.88	516.65	409.25	551.33	616.96	649.598	609.737	535.466	553.4	405.877		KLHL20
ENSG00000076351	225.57	243.58	220.584	279.061	259.907	249.642	161.18	173.95	210.01	215.65	201.21	191.09	151.784	155.837	218.466	199.501	222.858	201.544		SLC46A1
ENSG00000076382	258.464	234.552	309.408	276.227	326.323	321.202	155.97	138.32	184.99	171.37	240.18	205.43	139.313	160.322	150.495	246.221	357.986	390.867		SPAG5
ENSG00000076513	593.236	525.432	549.256	428.32	531.199	590.218	481.01	426.28	375.62	417.91	378.85	484.76	889.052	1035.63	1493.41	1459.93	1479.36	1789.06		ANKRD13A
ENSG00000076555	292.512	357.39	303.228	365.556	408.627	322.457	154.16	160.08	149.62	160.72	195.55	212.27	189.471	229.445	194.587	200.494	202.887	184.813		ACACB
ENSG00000076662	517.435	499.573	626.756	649.051	694.117	801.901	332	243.18	336.31	315.01	444.63	339.68	439.146	448.032	724.918	565.073	613.47	653.568		ICAM3
ENSG00000076685	623.228	691.678	638.74	616.775	632.793	630.778	1372.14	1339.7	1243.83	1199.62	1315.76	1026.34	1744.97	1446.01	1556.11	1569.22	1172.19	1083.06		NT5C2
ENSG00000076864	665.173	673.487	766.859	836.05	735.67	814.707	830.9	797.16	863.51	902.12	970.35	974.61	164.577	206.407	172.834	178.903	171.036	179.759		RAP1GAP
ENSG00000076924	1277.88	1447	1210.72	1432.94	1304.31	1494.02	793.9	620.64	590.22	618.89	539.84	531.06	1004.4	1202.84	1074.25	1140.16	1089	949.761		XAB2
ENSG00000076944	1545.74	1672.21	1750.41	1934.54	1711.01	1630.91	771.67	581.87	644.95	727.69	582.64	555.09	1313.03	1170.98	1419.06	1008.23	733.231	795.592		STXBP2
ENSG00000077097	1832.36	1613.6	1729.22	1571.96	1952.98	1519.02	1800.63	2140.48	1891.85	1622.97	1721.33	1451.97	1413.3	2407.59	1834.31	2032.84	1249.55	1488.1		TOP2B
ENSG00000077147	909.222	919.046	848.479	956.273	860.909	704.861	643.88	681.44	768.06	951.66	813.56	796.62	1056.32	976.042	1294.2	1147.67	1147.42	1132.7		TM9SF3
ENSG00000077152	2878.78	2497.95	2685.7	2856.27	3537.02	3811.26	796.27	697.12	1664.22	1517.75	2978.41	3659.35	474.662	561.653	1411.55	1834.31	4519.49	3906.2		UBE2T
ENSG00000077232	487.936	438.108	419.825	421.078	443.428	401.184	539.52	659.89	504.6	421.67	476.08	452.76	681.332	969.289	898.354	888.662	706.087	706.442		DNAJC10
ENSG00000077235	750.397	844.862	1020.92	1068.17	907.029	1087.7	951.4	875.65	953.33	1226.01	950.55	796.84	854.656	630.629	857.242	766.571	829.874	949.302		GTF3C1
ENSG00000077254	244.047	214.934	232.771	270.292	247.674	229.282	202.51	239.52	273.84	190.38	200.71	193.67	205.39	188.405	204.847	193.306	214.099	222.649		USP33
ENSG00000077312	1028.36	1056.64	1237.37	1184.96	1189.3	1226.01	960.29	1106.94	1041.45	1022.75	1094.73	1067.5	964.621	760.712	829.398	1015.99	1161.98	824.672		SNRPA
ENSG00000077348	594.886	561.537	631.039	651.894	714.127	753.367	1031.29	894.02	1236.9	1162.91	1298.46	1268.71	445.677	379.822	537.273	511.628	649.051	525.012		EXOSC5
ENSG00000077380	2020.99	1907.85	2093.02	1718.33	1986.44	1827.41	1578.27	1516.15	1520.94	1393.04	1319.61	1328.07	2875.59	3030.62	3071.17	3082.05	1840.41	2233.33		DYNC1I2
ENSG00000077420	262.15	281.389	260.599	235.267	237.634	260.886	1084.63	1067.26	1033.57	1259.24	1065.46	886.05	182.56	204.89	175.91	180.315	186.591	161.01		APBB1IP
ENSG00000077454	204.46	198.613	196.026	209.407	181.889	182.368	135.96	167.25	149.08	164.09	149.71	156.53	182.101	177.504	187.065	200.311	198.782	165.833		LRCH4
ENSG00000077463	238.546	254.067	218.245	189.567	198.502	217.62	169.62	161.16	151.39	186.95	149.47	157.49	212.807	195.007	204.754	193.491	167.576	197.017		SIRT6
ENSG00000077549	1555.11	1367.6	1499.64	1446.95	1279.93	1604.55	821.16	742.74	840.8	760.41	803.67	782.29	512.209	550.741	576.538	569.606	591.645	586.825		CAPZB
ENSG00000077585	687.594	660.049	699.41	669.05	596.642	710.332	299.02	308.67	286.81	303.34	274.02	235.36	266.884	239.244	261.281	222.343	235.584	180.763		GPR137B
ENSG00000077713	1225.52	1366.61	1288.56	1323.8	1391.84	1247.32	586.9	484.35	727.03	674.12	654.81	680.37	409.85	512.656	538.703	555.467	568.323	499.325		SLC25A43
ENSG00000077721	1507.99	1477.93	1503.54	1420.97	1425.28	1552.48	1467.57	1403.9	1353.48	1407.43	1453.19	1355.38	1381.75	1438.38	1150.95	1126.5	1130.76	1110.53		UBE2A
ENSG00000077942	365.793	336.36	362.914	382.48	417.914	453.63	1881.5	1923.25	1750.15	1887.53	1587.81	1813.73	295.554	387.075	300.848	419.402	377.137	460.21		FBLN1
ENSG00000078043	283.818	291.642	281.323	272.026	284.268	267.309	175.8	189.73	182.13	158.15	177.57	183.45	186.339	208.551	197.804	218.883	213.946	227.416		PIAS2
ENSG00000078061	525.724	512.947	531.914	511.798	538.84	593.512	675.94	589.84	659.63	695.74	650.17	639.75	440.888	406.079	435.85	389.249	479.543	404.894		ARAF
ENSG00000078070	674.938	673.121	553.199	538.204	577.58	591.06	499.32	480.5	487.33	423.58	446.03	395.65	429.588	553.098	503.074	488.717	473.866	490.629		MCCC1
ENSG00000078081	1445.83	1547.24	816.954	807.705	614.42	624.573	186.08	185.32	148.73	152.96	140.48	134.73	591.331	588.223	210.525	286.732	146.371	171.354		LAMP3
ENSG00000078098	236.207	255.391	280.604	259.174	327.563	241.354	170.57	173.14	164.7	144.55	148.65	159.19	161.813	176.738	181.275	211.839	152.097	170.469		FAP
ENSG00000078142	202.757	183.55	224.248	163.49	166.107	196.576	246.32	242.75	235.32	229.69	197.81	205.51	363.193	339.568	306.709	306.921	236.074	289.113		PIK3C3
ENSG00000078177	285.773	283.234	312.671	316.019	306.65	272.377	322.54	368.55	352.9	342.51	358.97	348.34	381.317	456.224	326.089	373.459	300.855	287.525		N4BP2
ENSG00000078246	706.719	694.117	640.804	633.908	669.736	647.805	420.48	375.22	294.88	309.87	341.82	292.47	211.928	213.545	190.984	244.065	190.961	205.208		TULP3
ENSG00000078369	5649.36	6026.92	6199.58	6690.22	6183.51	6362.11	6249.28	6019.35	6806.6	6236.92	6336.39	6142.53	2214.85	2434.25	2568.72	2803.12	2547.66	2904.73		GNB1
ENSG00000078401	6756.48	7161.82	7515.46	8302.62	7826.18	6206.05	511.63	426.05	611.56	633.72	592.06	614.55	149.892	184.61	303.336	617.681	762.46	952.376		EDN1
ENSG00000078487	557.748	514.531	462.304	435.336	447.33	454.108	300.83	294.44	275.13	264.04	283.07	275.42	202.641	206.429	172.095	181.875	168.308	159.606		ZCWPW1
ENSG00000078668	7902.55	7781.6	8041.41	7872.42	8567.7	8098.45	5410.82	5341.29	5760.57	5945.24	6441.69	6164.74	5066.95	6175.62	6091.73	6613.97	6388.18	6698.58		VDAC3
ENSG00000078674	1137.88	1107.6	1012.9	969.795	945.043	804.243	980.13	1050.33	756.03	653.05	598.55	580.96	972.427	1612.85	802.993	1079.87	590.898	600.934		PCM1
ENSG00000078747	249.889	253.67	229.977	232.016	276.926	220.502	175.8	169.86	190.2	189.27	184.45	219.1	246.867	278.218	246.319	309.567	323.724	310.057		ITCH
ENSG00000078804	255.886	259.708	236.775	267.715	269.926	277.383	527.59	394.66	439.31	447.25	325.02	277.47	441.877	495.496	278.3	326.432	164.266	208.673		TP53INP2
ENSG00000078902	258.532	275.585	233.858	271.806	254.72	242.579	288.23	318.23	266.51	328.24	292.1	321.39	437.985	338.362	421.826	270.407	312.114	319.976		TOLLIP
ENSG00000078967	903.938	893.859	951.403	881.512	739.282	912.182	750.19	756.39	681.96	708.44	737.54	736.99	1126.86	1236.9	1143.85	991.885	1015.07	1122.2		UBE2D4
ENSG00000079134	1101.66	1048.22	1008.53	1135.33	1176.01	965.825	427.14	528.67	479.34	440.24	531.51	473.6	456.296	479.339	576.597	574.402	790.65	856.4		THOC1
ENSG00000079246	803.805	639.418	875.447	662.838	857.975	1052.82	802.79	758.72	928.08	783.65	1082.46	987.26	992.439	1084.32	1462.14	1214.94	1907.85	1978.16		XRCC5
ENSG00000079313	244.781	283.569	282.845	329.263	336.214	345.889	161.83	168.25	182.32	183.5	172.46	191.74	159.848	151.411	184.73	170.325	271.226	242.106		REXO1
ENSG00000079332	405.986	372.337	435.336	380.115	311.616	377.527	519.87	587.62	717.6	681.96	656.08	644.71	676.316	637.044	591.325	680.576	695.35	752.585		SAR1A
ENSG00000079432	460.581	522.093	524.439	547.868	565.611	520.66	970.98	1033.57	704.12	884.84	675.94	690.14	743.186	475.878	523.548	448.576	425.716	423.495		CIC
ENSG00000079459	5101.17	4427.9	4652.58	4342.81	4081.47	4207.09	5442.5	5905.47	6268.08	5300.35	5372.88	5127.24	2975.68	4018.68	1980.22	2795.75	1832.23	2665.49		FDFT1
ENSG00000079462	5662.91	5386.76	5372.58	5321.35	5822.27	6215.11	1826.83	1418.52	1748.13	2039.96	2060.75	1949.25	550.501	625.145	1017.31	1142.44	1550.28	1561.13		PAFAH1B3
ENSG00000079616	1071.81	1096.16	1402.19	1430.38	1736.56	1655.16	552.67	560.32	921.99	987.26	1385.65	1413.3	270.476	556.074	657.439	1258.26	1733.54	1658.73		KIF22
ENSG00000079691	181.651	178.451	189.246	189.417	175.76	172.591	207.4	209.24	210.72	187.7	241.41	213.24	253.629	251.01	241.042	248.057	214.369	203.983		LRRC16A
ENSG00000079739	3027.35	2831.55	2932.52	2745.08	3039.6	3307.28	5572.12	5529.09	4715.31	4873.8	5125.28	4829.42	4307.86	3934.85	4316.15	4054.13	3197.91	3563.46		PGM1
ENSG00000079785	4795.38	4391.89	5437.66	4450.6	5401.15	5386.76	3961.44	3630.37	3570.38	3091.59	3570.38	3220.28	4683.1	5102.93	4866.44	5462.47	3794.8	4110.53		DDX1
ENSG00000079805	326.556	292.087	301.883	316.846	336.253	293.642	255.68	209.05	221.77	242.19	246.57	244.39	352.766	316.518	337.543	329.524	316.957	394.866		DNM2
ENSG00000079974	348.701	360.769	305.887	322.716	278.368	286.766	455.97	469.27	404.12	391.92	360.27	333.09	385.208	374.904	240.287	294.152	240.064	235.252		RABL2B
ENSG00000080345	166.021	151.794	160.001	178.281	195.218	182.633	143.76	163.6	151.88	143.21	149.12	177.84	176.746	170.364	215.429	239.216	248.516	297.476		RIF1
ENSG00000080371	783.652	872.969	616.097	666.652	652.923	522.093	1091.8	1348.64	1048.84	1166.45	1034.32	1164.91	1270.54	1403.61	1159.14	1116.69	1146.96	1250.05		RAB21
ENSG00000080546	785.756	783.21	680.444	621.7	314.288	321.555	1682.53	1812.91	926.21	776.62	287.19	248.34	2416.66	2999.73	1301.81	1441.05	350.036	388.821		SESN1
ENSG00000080802	343.791	350.944	332.862	342.686	399.893	304.615	354.85	461.8	369.44	376.17	373.46	347.92	367.966	361.576	344.849	306.026	285.892	304.757		CNOT4
ENSG00000080819	3257.05	2896.49	3845.83	3489.35	3460.54	3794.8	234.93	248.36	249.07	222.45	238.76	222.09	387.403	344.493	400.01	391.1	461.053	475.561		CPOX
ENSG00000080822	6375.94	6126.76	5820.44	5876.73	5830.08	6093.66	2025.27	2176.96	1900.47	1563.86	1664.07	1620.66	2518.23	2738.58	2292.6	2354.99	2290.03	2133.54		CLDND1
ENSG00000080824	11257.7	11650	12183.7	11257.5	12142.3	10659.9	7062.17	7451.85	8048.82	7264.46	8938.78	8086.25	8257.85	10541.9	10454.6	13226.5	12505	13427.2		HSP90AA1
ENSG00000081014	402.777	415.19	356.239	360.424	365.785	334.695	620.04	739.96	515.43	550	422.85	503.84	1126.54	1414.33	944.523	1017.31	732.428	557.368		AP4E1
ENSG00000081019	277.108	242.073	254.067	259.046	259.879	268.681	234.72	226.84	233.19	244.14	240.35	249.03	262.738	265.397	282.051	276.968	339.042	283.538		RSBN1
ENSG00000081041	669.736	718.127	709.254	667.967	671.932	598.11	288.55	360.13	255.21	301.16	252.52	253.07	1017.88	1027.73	641.807	448.292	533.029	318.884		CXCL2
ENSG00000081087	419.18	515.427	387.709	378.959	322.668	312.956	699.41	637.04	554.09	544.23	439.31	395.47	1023.96	937.69	830.257	661.454	416.79	370.121		OSTM1
ENSG00000081154	5825.9	5830.76	5321.35	5768.63	4181.17	3713.89	3720.92	3995.7	3458.25	3157.68	2244.44	2508.22	5170.02	4804.14	4498.11	4283.39	2880.77	2798.67		PCNP
ENSG00000081177	596.302	583.62	563.43	458.371	468.44	524.538	457.44	383.53	453.9	426.19	502.6	412.9	709.951	916.152	790.224	701.918	639.418	681.964		EXD2
ENSG00000081307	549.773	497.317	440.998	431.688	393.07	409.304	332.86	395.81	306.13	325.83	259.75	249.61	656.905	780.433	678.269	740.353	587.512	597.208		UBA5
ENSG00000081377	349.682	350.347	384.603	328.582	403.994	347.253	285.11	313.67	305.08	293.56	311.04	286.31	241.828	277.86	259.766	273.477	221.253	301.447		CDC14B
ENSG00000081692	305.831	270.407	327.823	316.098	362.78	342.664	346.71	342.28	377.31	461.47	390.94	432.61	264.779	229.853	383.045	344.118	334.226	368.445		JMJD4
ENSG00000081721	2290.72	2323.7	1872.77	2121.15	2318.65	2105.29	1874.52	2008.26	1991.9	2223.19	2214.85	2072.15	1691.66	1887.39	1596.7	1629.07	2168.22	2140.48		DUSP12
ENSG00000081760	248.54	269.887	293.837	344.855	282.087	301.428	275.13	357.69	271.3	305.11	325.49	313.68	282.365	247.522	239.951	225.74	248.767	207.163		AACS
ENSG00000081791	767.66	787.895	796.079	713.644	818.328	799.937	565.07	552.48	489.09	452.07	485.31	498.57	573.922	800.173	574.172	567.94	362.231	448.102		KIAA0141
ENSG00000082068	374.033	335.213	391.522	429.672	436.738	457.211	529.68	555.44	422.85	358.05	329.95	423.5	523.233	450.921	486.128	676.763	546.855	443.24		WDR70
ENSG00000082146	514.229	440.32	576.597	438.38	432.319	531.742	665.17	735	851.47	709.95	739.79	668.27	551.215	509.841	628.991	538.322	534.881	586.043		STRADB
ENSG00000082212	1073.38	1001.14	1052.62	985.363	1071.88	992.764	836.15	879.49	865.13	721.74	862.19	788.21	1182.09	1247.59	1483.88	1461.9	1416.63	1620.62		ME2
ENSG00000082213	343.268	341.265	390.651	280.993	404.498	359.413	417.85	415.19	385.92	387.53	348.06	343.63	517.337	439.088	505.603	546.301	393.592	582.014		C5orf22
ENSG00000082438	556.779	492.589	460.496	401.019	440.642	440.32	465.63	522.86	475.88	463.48	342.78	397.08	1026.61	1906.79	1287.62	1777.31	798.388	920.172		COBLL1
ENSG00000082515	2985.47	2947.99	3109.07	3088.13	2916.99	3085.88	1621.16	1501.46	1569.58	1987.47	1746.19	2078.7	2109.56	2150.97	2416.02	2289.97	2881.32	3057.6		MRPL22
ENSG00000082516	482.83	466.597	521.882	440.888	509.318	606.789	283.17	330.75	322.91	304.37	401.02	299.62	277.516	340.331	484.026	431.842	584.723	816.746		GEMIN5
ENSG00000082641	1350.48	1546.78	1239.43	1186.72	1258.85	1188.71	1455.34	1500.96	1063.73	998.56	1139.67	1052.01	925.972	939.971	861.336	577.011	865.631	806.934		NFE2L1
ENSG00000082701	1605.57	1561.13	1698.87	1603.71	1551.87	1559.47	1035.63	1091.8	866.13	803.41	825.6	790.92	1385.07	1990.38	1658.73	1877.26	1527.78	1550.65		GSK3B
ENSG00000082781	1066.75	1105.78	1219.93	1167.67	1273.74	1241.12	1067.47	946.47	1126.57	1131.52	1155.1	1125.96	1254.8	1227.51	1190.15	1201.02	1344.53	1267.78		ITGB5
ENSG00000082898	4031.9	3372.95	4271.99	3551.05	4541.95	4552.8	2477.18	3344.71	2416.66	1980.96	2095.97	1772.52	2390.58	2666.31	3395.48	3539.69	2904.73	3808.48		XPO1
ENSG00000083093	320.559	297.679	338.592	304.935	319.476	389.974	333.93	315.5	242.87	206.29	264.39	239.46	343.499	418.08	396.409	412.67	308.843	340.817		PALB2
ENSG00000083099	783.21	1016.3	910.944	1010.46	937.459	796.079	936.76	904.66	993.36	927.52	924.03	1241.23	1227.87	1060.28	1072.16	948.159	1259.61	840.072		LYRM2
ENSG00000083123	152.797	156.254	155.612	163.679	158.398	170.434	189.95	182.71	179.81	190.1	176.2	179.52	231.922	230.685	233.677	237.563	191.924	206.471		BCKDHB
ENSG00000083223	151.155	144.329	157.618	151.237	168.771	151.17	178.99	222.5	174.94	177.99	163.46	153.76	415.076	301.428	305.831	234.691	175.728	216.269		ZCCHC6
ENSG00000083312	403.404	373.284	424.738	381.306	438.149	423.16	558.59	590.8	667.23	549.39	542.65	570.71	307.673	316.1	333.687	335.032	386.406	363.323		TNPO1
ENSG00000083444	1711.01	1744.97	1576.68	1700.87	1757.64	1902.78	1721.85	1607.56	1689.64	1522.36	1465.85	1437.59	684.284	679.292	960.749	794.84	763.776	729.396		PLOD1
ENSG00000083457	1495.24	1622.97	1358.06	1376.16	1412.65	1451.11	1434.31	1261.08	1392.2	1494.02	1481.59	1614.17	1624.29	1590.19	1591.88	1493.41	1958.81	1784.56		ITGAE
ENSG00000083520	140.965	133.469	160.814	145.589	141.822	133.955	157.08	163.95	174.82	161.42	172.4	160.45	169.324	186.989	179.847	177.715	165.384	156.919		DIS3
ENSG00000083544	170.59	161.862	175.286	154.638	145.702	138.654	198.17	200.01	162.38	178.36	191.83	167.54	233.164	222.317	231.296	203.434	250.035	254.645		TDRD3
ENSG00000083642	174.376	162.969	188.568	174.618	184.375	176.889	179.6	180.16	194.05	185.51	205.66	217.57	223.3	193.66	262.175	285.92	298.395	303.083		PDS5B
ENSG00000083750	224.688	232.13	185.805	195.968	192.547	201.382	176.33	170.6	165.78	164.38	162.59	161.51	203.88	208.323	199.786	199.561	169.119	186.903		RRAGB
ENSG00000083807	338.106	365.98	362.67	382.428	342.536	394.829	330.24	255.74	287.97	381.49	345.46	371.1	319.613	296.239	382.246	408.882	436.599	340.468		SLC27A5
ENSG00000083812	283.986	288.357	290.298	291.309	339.737	388.276	537.45	484.47	310.99	405.44	331.05	318.61	727.053	738.513	639.945	682.162	489.843	496.66		ZNF324
ENSG00000083814	182.376	172.533	205.082	168.356	164.796	167.045	261.66	203.29	225.91	208.43	185.38	170.38	421.826	378.903	382.552	347.055	291.91	231.547		ZNF671
ENSG00000083817	253.718	209.022	233.532	207.531	224.075	269.476	263.66	238.32	210.5	197.13	221.13	206.81	327.512	345.68	285.021	325.02	248.726	311.232		ZNF416
ENSG00000083828	328.955	299.385	340.721	305.98	322.918	349.603	265.33	250.25	301.79	265.85	308.99	271.39	357.845	331.442	454.248	481.584	459.413	517.979		ZNF586
ENSG00000083838	261.663	212.206	200.297	202.082	227.557	215.289	290.26	253.88	225.21	263.23	234.01	285.52	318.37	320.26	256.964	286.627	206.877	258.58		ZNF446
ENSG00000083844	214.279	186.607	175.7	165.411	183.758	169.82	180.12	183.05	178.96	167.9	169.17	174.52	230.753	195.307	215.122	195.363	234.846	204.601		ZNF264
ENSG00000083845	21589.2	21153.2	22580.5	22850.8	18976.3	21399.1	26627.3	23948.3	27805.9	27143.2	27986.4	27746.2	29366.6	27500	27256.8	29309.7	26009.8	31673.8		RPS5
ENSG00000083857	1716.37	1828.1	1806.51	1628.07	1733.23	1556.79	2141.2	2471.47	2088.56	1787.28	1663.12	1719.08	13145.8	12433.5	13291	11744.1	7163.07	9438.71		FAT1
ENSG00000083937	458.573	498.079	362.895	435.909	397.483	359.621	782.51	860	706.72	815.17	751.72	806.52	567.837	652.615	572.705	660.677	619.036	683.986		CHMP2B
ENSG00000084070	536.107	507.469	546.551	526.089	516.98	573.17	508.17	482.95	505.2	512.2	472.93	458.43	500.429	460.407	612.269	593.547	479.119	585.106		SMAP2
ENSG00000084072	671.337	668.4	651.07	721.585	635.891	637.677	620.27	674.58	604.59	638.11	623.04	676.8	684.619	544.582	671.616	531.382	835.135	831.682		PPIE
ENSG00000084073	1391.21	1204.93	1663.62	1338.88	1311.75	1518.43	1264.88	1702.35	1708.82	1543.88	1657.13	1655.94	3190.49	3950.13	4187.47	4018.08	3329.2	3678.87		ZMPSTE24
ENSG00000084090	1408.06	1125.46	1468.13	1305.98	1670.15	1890.16	1998.77	1829.81	1976.23	1696.86	2261.66	1872.99	1792.67	2147.79	2186.67	2279.04	2121.77	2913.12		STARD7
ENSG00000084112	256.964	243.177	324.647	269.476	268.907	270.739	365.05	552.15	739.09	544.35	681.96	724.51	604.375	224.229	377.305	190.462	318.705	279.791		SSH1
ENSG00000084207	11648.8	11774.1	10070.8	10260.5	10347	11319.1	14184	12884.9	11953.1	11896.7	11222.7	11383	28984.4	19990.7	23751.8	19524.5	15123.4	14704.5		GSTP1
ENSG00000084234	475.536	435.507	489.042	430.344	515.623	476.885	1438.67	1412.02	1187.85	1096.14	926.83	812.93	1404.73	1606.53	1257.13	1441.89	880.509	1006.3		APLP2
ENSG00000084623	7050.33	6183.51	7532.06	5867.72	6159.69	8058.15	5443.97	5180.15	5365.99	4470.49	5307.55	4962.77	5256.99	7228.75	6932.68	6951.07	6159.69	5721.19		EIF3I
ENSG00000084652	2227.2	2167.49	2131.17	2158.41	1943.55	1914.63	2220.16	2204.61	1962.58	2156.58	1790.65	1939.29	2880.77	3079.86	2353.61	2625.73	2435.9	2594.47		TXLNA
ENSG00000084693	1600.73	1460.87	1678.54	1462.89	1209.37	1521.86	637.82	531.94	438.69	438.35	389	339.61	740.389	697.85	498.151	548.114	254.502	339.118		AGBL5
ENSG00000084733	3406.1	2711.05	2949.77	3025.7	3008.34	3126.7	5405.4	6976.16	6489.63	5405.4	5577.01	5477.19	3370.27	3305.38	3347.01	3572.43	2741.79	2730.68		RAB10
ENSG00000084754	405.716	389.368	427.067	313.433	335.769	340.998	406.52	380.19	386.78	410.04	368.11	338.66	387.328	391.1	446.135	363.761	285.107	288.4		HADHA
ENSG00000084764	493.385	554.402	533.156	541.264	479.339	557.748	578.11	425.42	310.6	357.27	248.47	249.86	486.765	633.908	386.353	410.652	157.678	176.7		MAPRE3
ENSG00000084774	962.443	922.978	1039.97	1311.75	1118.17	1022.75	403.75	456.97	533.37	637.98	638.74	696.53	312.717	212.352	549.608	332.805	834.649	884.663		CAD
ENSG00000085063	169.696	178.447	191.094	180	183.221	213.578	304.91	259.27	312.86	360.79	279.06	279.16	427.192	392.554	395.769	381.594	321.935	345.967		CD59
ENSG00000085117	176.746	171.389	162.876	183.087	165.436	188.184	328.31	274.19	217.95	275.64	240.7	246.47	398.835	273.318	243.172	208.97	280.445	205.514		CD82
ENSG00000085185	194.911	179.695	173.268	173.079	185.191	201.019	150.33	141.87	136.48	167.64	150.53	151.32	146.803	134.856	145.888	163.059	170.504	139.774		BCORL1
ENSG00000085377	406.517	357.053	508.208	412.903	469.057	561.861	653.32	550.97	642.88	552.15	619.26	619.58	1206.06	1421.1	1411.01	1449.51	1178.05	1297.06		PREP
ENSG00000085382	192.595	187.003	195.323	195.345	185.74	200.593	188.41	161.48	160.41	173.14	180.18	172.21	178.051	181.784	166.992	167.738	168.375	157.107		HACE1
ENSG00000085415	762.219	692.869	902.644	750.026	920.771	931.165	409.2	477.07	537.44	475.51	530.07	509.1	480.901	421.577	627.578	603.815	683.283	917.131		SEH1L
ENSG00000085449	590.892	561.743	604.655	609.63	509.231	581.048	549.13	627.52	735.31	554.57	551.83	528.79	798.639	787.27	913.091	836.05	761.039	826.837		WDFY1
ENSG00000085644	218.245	233.439	237.382	225.51	235.965	261.034	275.64	245.35	225.23	264.66	220.62	229.56	261.182	264.072	208.915	249.22	219.83	219.331		ZNF213
ENSG00000085662	3260.99	2705.43	3605.29	3137.04	2944.53	3648.17	33428.6	34928.7	31947.1	34145.5	35363	28491.4	4216.38	4569.13	3982.18	4228.96	4225.31	4564.2		AKR1B1
ENSG00000085719	2283.25	1778.76	2234.29	1753.53	1793.58	1983.07	2822.68	2987.82	2838.91	2330.02	2695.79	2340.51	2932.52	3563.46	3305.38	3447.12	2138.21	2625.73		CPNE3
ENSG00000085721	377.731	314.499	369.229	319.824	403.752	424.846	331.63	314	324	273.38	337.38	306.22	562.945	632.298	653.889	661.152	599.856	775.31		RRN3
ENSG00000085733	1566.54	1687.91	1544.95	1779.33	1783.12	1400.81	1624.88	1684.9	1591.38	1577.78	1486.75	1452.96	2106.74	1748.88	2117.64	2112.45	1533.47	1573.47		CTTN
ENSG00000085788	676.098	683.152	696.752	620.573	652.424	740.137	333.55	321.04	320.21	289.63	364.38	341.91	275.646	312.69	319.231	349.693	337.325	385.172		DDHD2
ENSG00000085832	172.429	165.944	217.326	176.444	181.688	173.869	184.11	190.66	193.89	189	184.42	187.09	191.5	212.922	215.554	219.297	192.466	202.203		EPS15
ENSG00000085872	344.371	359.875	440.575	490.395	508.617	497.317	259.25	237.92	279.06	356.87	276.32	302.01	329.263	290.624	356.689	356.452	402.777	481.312		CHERP
ENSG00000085978	774.248	681.19	891.277	747.051	906.28	931.098	1597.04	1373.39	1546.01	1528.12	1496.36	1316.79	712.465	716.875	882.398	1023.2	811.288	918.855		ATG16L1
ENSG00000085998	1877.26	1675.14	2392.55	2270.56	2128.84	2137.32	2677.61	2865.68	2869.6	2932.52	2298.12	2404.68	1572.78	2014.6	1320.04	1790.64	1411.55	1899.62		POMGNT1
ENSG00000085999	453.37	395.891	580.469	547.34	749.729	775.563	146.62	164.16	162.1	155.93	388.52	343.12	135.059	179.468	213.387	316.251	614.551	809.408		RAD54L
ENSG00000086015	170.894	179.883	216.004	200.345	238.97	196.752	187.3	171.71	137.07	163.45	175.6	179.45	149.972	149.377	177.844	150.863	159.743	179.665		MAST2
ENSG00000086061	6900.5	6288.9	6258.01	6370.03	6932.68	6097.55	5332.01	5847.85	6698.58	6249.28	5860.75	6907.6	6604.41	7546.58	9097.37	9126.76	9312.1	8722.02		DNAJA1
ENSG00000086062	177.978	164.08	159.472	180.579	187.482	187.704	1040.49	526.09	575.34	515.43	638.16	439.37	444.11	430.801	485.985	458.177	409.529	414.801		B4GALT1
ENSG00000086065	2148.86	2192.25	1960.43	1986.65	1791.48	1666.71	2806.98	3031.22	2562.69	2681.94	2433.32	2574.21	4302.32	3751.45	3082.6	2848.34	2654.1	2522.73		CHMP5
ENSG00000086102	225.073	261.685	235.57	266.372	224.15	193.739	343.28	371.51	442.01	434.66	457.2	479.75	336.677	328.828	325.753	329.892	394.22	286.376		NFX1
ENSG00000086200	977.469	877.393	1202.13	949.302	1052.52	1173.8	583.62	582.01	492.75	583.53	653.71	591.75	672.097	838.549	811.256	1075.2	926.764	1148.05		IPO11
ENSG00000086232	2648.43	2731.71	2956.22	2863.69	3473.01	3094.85	1983.17	2631.47	2365.82	2367.51	2402.76	2307.23	2919.17	2775.58	2688.56	2866.22	2984.09	2950.49		EIF2AK1
ENSG00000086289	2743.46	2647.41	2515.24	2388.08	2393.38	2235.48	2544.74	2753.47	2735.16	2283.25	2643.41	2618.04	2082.42	2196.64	2074.98	2018.3	1575.2	1721.33		EPDR1
ENSG00000086300	391.635	337.077	330.969	385.233	342.923	330.445	284.73	354.7	272.56	336.55	298.94	355.23	252.417	301.833	283.763	235.317	273.908	278.344		SNX10
ENSG00000086475	774.351	669.683	864.892	764.209	899.528	967.753	601.8	651	699.63	643.65	900.79	873.41	509.261	530.712	598.852	617.439	963.992	1128.89		SEPHS1
ENSG00000086504	382.01	382.309	371.686	404.337	372.152	447.944	401.91	495.1	484.32	447.15	440.16	422.22	397.421	337.031	381.186	411.645	430.245	427.218		MRPL28
ENSG00000086544	258.705	254.959	227.046	318.613	211.774	221.491	238.55	294.54	198.15	260.33	190.32	199.75	278.674	243.952	226.245	181.729	164.534	173.652		ITPKC
ENSG00000086589	3037.1	3030.62	2666.31	2562.07	2589.47	2707.27	1896.99	1895.16	1873.63	1547.2	1867.9	1848.16	2650.58	2794.98	2302.86	2520.71	2660.46	2302.86		RBM22
ENSG00000086598	4379.94	3568.02	3917.79	3873.93	4232.6	3892.01	4508.55	5311.54	4467.45	4367.22	4283.39	4211.69	5307.55	7032.73	6682.13	6962.19	5966.43	6206.05		TMED2
ENSG00000086666	717.758	802.775	781.01	817.174	780.96	721.75	1056.9	1250	1032.68	998.03	966.64	1131.59	874.224	682.688	688.066	525.24	522.852	533.34		ZFAND6
ENSG00000086758	406.714	447.944	417.244	415.19	481.014	443.509	403.57	458.18	401.46	365.48	339.46	364.93	445.319	383.531	419.548	327.37	357.505	415.91		HUWE1
ENSG00000086827	633.112	530.26	663.34	574.725	764.007	702.093	555.22	522.97	575.78	543.64	582.4	555.34	1264.43	1214.94	1528.23	1362.47	1581.73	1624.29		ZW10
ENSG00000086848	401.817	387.709	341.107	348.344	363.761	395.277	783.81	749.73	693.7	593.39	694.34	707.86	1586	1900.59	1267.79	1519.02	1208.2	1638.32		ALG9
ENSG00000087008	295.782	324.581	352.882	330.606	359.697	344.855	551.59	641.61	728.99	555.09	624.9	495.5	342.408	346.481	419.094	394.586	327.209	341.909		ACOX3
ENSG00000087053	192.335	195.919	187.949	171.296	169.711	178.276	179.93	162.49	176.9	193.75	203.79	186.29	161.709	180.783	183.642	214.498	196.609	206.868		MTMR2
ENSG00000087074	1126.86	1429.12	821.92	802.786	742.083	739.554	2325.05	2757.63	1243.51	1412.66	1166.97	1308.96	3289.99	4029.11	1598.41	1434.31	1820.81	1684.25		PPP1R15A
ENSG00000087086	31966.9	32932.6	34708.4	32190.1	32338.4	33559.1	26767.2	26420.4	26923.2	24884.4	26168.3	26974.5	13144.4	12482.9	7294.9	8063.14	8302.92	9149.03		FTL
ENSG00000087111	398.557	370.959	381.079	313.071	382.428	451.867	497.63	400.93	388.59	384.25	384.25	350.33	505.603	539.577	565.332	661.81	680.576	664.687		PIGS
ENSG00000087152	695.141	757.057	762.46	890.282	711.633	774.082	602.24	897	1010.93	943.02	891.87	1055.51	736.438	343.371	619.135	385.233	914.968	692.215		ATXN7L3
ENSG00000087157	442.996	532.411	498.079	585.898	537.452	506.621	577.34	529.38	585.42	561.3	526.55	623.38	571.042	718.127	600.055	629.985	568.574	518.845		PGS1
ENSG00000087191	5263.55	5130.22	5269.46	5102.93	6091.73	5225.08	3545.13	3494.8	3507.32	3195.45	3628.32	4328.24	4888.47	4086.78	4505.32	4552.8	4564.2	4501.87		PSMC5
ENSG00000087206	1321.84	1385.65	1272.41	1442.75	1456.01	1321.84	1278.85	1119.66	1003.15	1056.8	1009.74	964.62	1005.59	1271.32	1275.91	1205.64	985.024	929.235		UIMC1
ENSG00000087269	314.887	330.366	336.799	318.693	355.185	383.409	382.32	289.89	359.32	417.9	433.19	492.22	361.777	371.067	466.137	452.761	822.082	535.047		NOP14
ENSG00000087274	2147.53	2399.19	2189.52	2154.21	2305.48	2101.47	1936.68	1921.01	1971.89	1925.95	1742.91	1524.87	2086.64	2111.28	1931.45	2162.43	1764.34	2390.56		ADD1
ENSG00000087299	271.298	288.267	280.174	286.416	328.929	316.098	280.27	285.4	283.57	355.06	350.59	441.98	225.21	267.22	315.785	307.023	409.176	338.658		L2HGDH
ENSG00000087302	3727.52	3458.25	2898.36	3082.05	2768.73	2443.83	3353.18	2959.8	2575.05	3065.86	2601.48	2513.68	3591.14	3015.47	3017.49	2551.22	3253.28	2993.95		C14orf166
ENSG00000087338	382.32	391.609	424.393	413.954	505.828	443.135	310.17	345.4	388.42	350.93	421.9	461.62	573.868	402.301	395.173	327.23	444.627	449.841		GMCL1
ENSG00000087365	4475.9	4505.32	4619.62	4363.74	5415.55	5175.74	3238.01	3190.49	2475.45	2694.03	3105.91	2800.95	3107.74	3788.6	4411.36	3732.08	2829.89	4343.26		SF3B2
ENSG00000087470	752.522	787.916	841.957	800.351	947.556	671.179	583.81	672.81	637.67	602.62	578.28	605.69	699.763	778.936	789.823	718.758	657.516	731.672		DNM1L
ENSG00000087502	199.059	246.246	205.225	227.987	238.546	204.005	257.61	258.5	305.7	278.53	306.32	386.41	289.212	270.141	330.303	303.92	441.976	322.613		ERGIC2
ENSG00000087510	180.077	175.051	172.833	162.236	181.371	195.526	358.47	356.76	406.94	397.65	366.88	356.73	1501.06	1186.63	1325	1278.28	1370.45	1330.08		TFAP2C
ENSG00000087586	2175.96	2126.66	2866.16	2501.47	3071.43	3026.41	941.32	851.11	1772.25	1698.55	2587.3	2434.43	554.35	1017.94	1251.78	3419.92	3849.06	4470.35		AURKA
ENSG00000087842	2036.95	1876.21	1986.18	2056.14	2133.88	2392.99	4874.42	4225.59	4013.21	4412.21	4344.58	4149.49	517.382	647.762	402.005	387.903	402.488	381.366		PIR
ENSG00000088035	983.783	840.762	837.867	770.854	784.364	844.313	506.83	524.54	484.16	477.94	550.6	479.64	460.28	500.053	614.451	530.26	532.411	571.56		ALG6
ENSG00000088038	467.887	424.045	529.79	528.666	525.543	633.112	496.25	508.32	647.93	637.83	873.65	599.51	338.106	169.234	307.724	236.509	435.149	484.087		CNOT3
ENSG00000088179	328.425	305.567	226.575	262.208	279.868	267.776	301.31	337.31	267.09	328.71	250	278.22	349.873	377.361	388.45	385.498	310.057	306.971		PTPN4
ENSG00000088205	1035.63	1018.89	1206.06	1117.7	1421.6	1228.37	1333.94	1373.04	1244.68	1106.94	1336.28	1233.42	1287.26	2184.52	1898.67	2466.09	1956.32	2633.08		DDX18
ENSG00000088247	763.406	749.045	817.758	1047.24	844.601	1143.51	431.76	289.55	428.93	495.79	501.94	468.63	435.336	408.364	546.955	545.333	862.66	774.68		KHSRP
ENSG00000088256	1115.48	1078.37	1230.33	1223.76	1200.64	1476.83	810.54	552.67	758.92	762.64	879.79	823.69	696.347	701.165	821.779	947.889	1306.81	1113		GNA11
ENSG00000088298	945.662	819.952	985.863	788.833	779.904	844.862	1317.13	1177.65	1163.22	1140.91	1102.47	1009.12	1002.62	1105.12	890.019	809.625	571.845	530.486		EDEM2
ENSG00000088325	1852	1698.14	2544.74	1645.23	2810.78	2678.93	556.07	392.48	768.44	611.92	1188.98	925.32	334.115	730.404	785.595	2511.12	2358.3	3385.04		TPX2
ENSG00000088356	1232.95	1392.2	1302.13	1460.93	1242.73	1305.78	666.97	596.54	573.77	733.66	582.53	624.3	952.852	762.46	878.172	1133.56	1217.24	930.324		PDRG1
ENSG00000088387	162.771	134.749	177.702	147.477	190.478	179.296	248.3	247.59	234.29	230.3	228.45	193.66	341.053	340.649	251.578	233.066	261.358	273.19		DOCK9
ENSG00000088448	151.136	146.228	149.63	154.464	155.351	152.39	310.66	318.22	327.76	270.8	275.51	290.52	291.613	306.332	234.849	212.872	172.102	198.544		ANKRD10
ENSG00000088451	309.915	279.924	277.808	301.111	287.027	229.995	365.11	305.91	295.48	334.7	275.78	261.86	474.037	475.157	404.651	437.058	424.504	487.133		TGDS
ENSG00000088538	271.755	287.321	236.074	235.202	221.888	213.658	206.9	201.68	199.96	173.92	157.86	153.68	311.489	365.428	234.49	218.176	171.888	209.212		DOCK3
ENSG00000088543	365.114	355.868	415.495	350.464	384.784	431.842	155.17	147.94	145.13	154.38	150.74	153.85	138.43	141.648	154.007	143.219	148.818	155.126		C3orf18
ENSG00000088682	1675.85	1793.58	1845.46	1848.16	1632.23	1918.59	2192.59	1974.2	1965.81	2138.21	2064.11	1857.21	1807.79	1878.94	2036.96	1555.57	1665.95	1584.23		COQ9
ENSG00000088766	2021.84	2123.06	2184.52	2375.21	2474.29	2362.91	1802.84	1706.71	2155.43	2167.49	2287.27	2098.45	1176.01	1063.73	1232.6	1271.9	1766.48	1646.91		CRLS1
ENSG00000088808	351.144	487.133	442.042	500.053	469.557	487.325	276.05	219.25	286.67	297.48	338.11	286.28	283.672	289.362	333.363	350.278	346.298	329.39		PPP1R13B
ENSG00000088812	219.003	213.801	213.844	193.496	210.053	213.626	217.6	206.22	202.53	209.56	194.82	194.11	228.607	212.721	208.395	203.853	176.575	178.925		ATRN
ENSG00000088832	1976.37	1922.77	1930.47	1910.28	1915.07	2144	2622.41	2526.86	2278.75	2265.7	2183.13	2026.59	1303.68	1248.06	1632.07	1615.91	1592.89	1276.26		FKBP1A
ENSG00000088833	337.988	325.074	356.86	359.012	336.1	405.806	615.57	619.12	621.75	572.39	637.25	555.65	220.602	246.681	224.488	284.744	238.252	265.37		NSFL1C
ENSG00000088836	277.139	300.833	294.036	306.083	242.009	242.374	328.55	249.22	279.02	215.55	230.36	228.84	383.744	368.251	371.985	392.13	334.474	288.313		SLC4A11
ENSG00000088876	273.642	326.818	279.171	243.847	258.961	253.718	288.96	257.87	263.37	243.29	218.29	237.52	241.145	240.768	236.141	244.291	223.5	183.35		ZNF343
ENSG00000088882	246.464	261.711	324.151	292.473	271.806	225.422	337.94	362.78	256.89	232.96	208.91	237.86	1366.83	1557.25	916.829	843.362	566.668	525.857		CPXM1
ENSG00000089006	493.805	580.491	477.582	514.55	488.634	438.271	778.75	914.65	891.84	886.7	926.19	965.4	313.983	301.173	388.486	349.384	581.122	576.348		SNX5
ENSG00000089009	14632.8	16259.1	15917.2	16287.1	14920	15074.1	19278.5	18805.8	18811.3	19295.1	18067.1	18825	18247.6	20133	19516.4	18684.9	18480.5	17938.3		RPL6
ENSG00000089022	697.315	661.974	759.917	679.357	746.697	768.292	1129.72	921.56	1122.92	960.92	1255.3	1098.23	637.095	698.621	765.471	826.358	939.029	859.145		MAPKAPK5
ENSG00000089053	2886.01	2601.47	3368.06	2761.05	3028.74	3491.52	2492.02	2351.65	2106.04	2160.78	2449.99	2434.25	2271.61	2571.65	2882.64	3137.04	2315.15	2903.19		ANAPC5
ENSG00000089123	191.69	199.62	186.243	178.672	207.258	204.327	203.37	228.54	200.92	176.32	190.74	187.84	178.672	178.468	221.589	182.16	190.421	188.93		TASP1
ENSG00000089159	208.261	202.149	211.155	223.649	196.02	250.304	238.07	181.4	201.43	188.82	236.72	179.62	776.624	656.372	611.665	548.995	549.999	611.168		PXN
ENSG00000089195	151.801	138.139	148.387	160.509	172.214	156.192	147.79	187.99	167.41	144.15	155.34	169.25	161.058	166.914	152.574	167.859	178.941	179.677		TRMT6
ENSG00000089220	3169.44	2401.82	2274.96	2269.33	2205.6	2454.04	2249.51	1634.88	2582.54	1886.03	2388.08	1961.75	3348.91	3233.58	3651.5	3917.79	3859.68	3398.49		PEBP1
ENSG00000089248	4970.94	4981.42	4189.19	4051	4133.21	3958.17	5027.14	4801.01	4879.73	4704.7	4910.45	5263.93	2558.36	3358.52	2907.23	3008.78	2734.5	2697.37		ERP29
ENSG00000089280	196.814	222.527	221.784	222.013	195.519	208.43	207.29	228.36	206.9	175.31	214.89	216.51	261.4	299.018	272.297	330.566	433.55	350.148		FUS
ENSG00000089289	1464.24	1459.34	1173.51	1034	955.541	1154.87	1010.93	903.94	803.14	762.16	887.16	741.81	1932.36	1555.57	1501.91	1231.87	1110.18	1186.72		IGBP1
ENSG00000089327	870.817	948.348	894.401	977.681	910.963	1032.76	2114.57	1905.9	2086.86	2113.67	2095	1994.07	1428.06	1379.09	1738.94	1705.19	2004.93	1854.84		FXYD5
ENSG00000089351	569.142	574.088	628.552	704.595	645.761	657.955	1752.37	1869.77	1905.33	2192.59	1592.98	1659.67	450.354	498.079	453.44	437	313.127	391.392		GRAMD1A
ENSG00000089597	934.034	582.987	1065.46	555.833	494.399	991.354	1044.39	494.25	1037.33	500.05	990.08	671.59	414.487	288.446	480.042	418.341	660.677	471.947		GANAB
ENSG00000089639	280.96	252.245	324.692	264.748	257.436	232.199	156.37	173.4	176.3	215.49	154.19	193.55	208.693	198.683	277.516	251.512	201.953	196.593		GMIP
ENSG00000089682	248.856	243.108	216.282	215.814	204.595	177.922	280.16	287.32	284.93	283.43	241.07	263.65	415.102	399.296	369.671	327.375	258.61	262.464		RBM41
ENSG00000089693	7077.27	7792.32	6589.04	7546.58	5923.35	6183.51	4516.39	3985.45	3413.09	3395.48	3122.16	2556.39	5347.38	4343.26	3363.49	3269.95	1981.76	1581.73		MLF2
ENSG00000089737	1248.68	959.631	1506.81	1259.24	1415.94	1855.37	1955.13	1748.76	1532.13	1672.21	1811.77	1687.71	2238.97	1986.44	2972.15	3057.41	2364.74	2316.1		DDX24
ENSG00000089775	335.474	314.041	290.637	306.258	302.588	318.801	215.41	204.52	233.66	211.11	253.85	232.38	260.577	256.435	212.43	236.178	222.196	217.055		ZBTB25
ENSG00000089818	2093.85	1738.7	2223.19	1823.15	1836.34	2347.43	1054.89	1155.67	1140.53	914.57	1118.91	1038.7	820.369	856.977	1101.04	915.517	870.765	811.006		NECAP1
ENSG00000089876	940.903	761.039	953.071	772.855	826.837	1022.1	1137.32	1152.28	771.25	676.15	628.24	685.97	1514.16	1645.23	1263.17	1286.84	794.441	1141.37		DHX32
ENSG00000090013	569.764	594.255	429.832	431.071	369.276	389.368	750.92	639.75	651.69	804.83	722.03	575.21	273.473	238.758	210.601	187.044	152.673	157.131		BLVRB
ENSG00000090020	409.471	400.402	368.754	405.986	416.961	392.225	1340.68	935.45	784.36	792.76	671.59	641.34	1372.14	1433.68	1148.8	1226.01	770.158	780.164		SLC9A1
ENSG00000090054	553.449	558.626	575.67	568.255	571.276	546.671	716.76	804.19	760.91	649.37	785.93	704.35	1118.7	1101.36	948.86	955.222	892.046	991.69		SPTLC1
ENSG00000090060	1354.27	1155.67	1305.2	1090.57	1247.89	1272.41	1519.5	1573.43	1803.82	1481.59	1719.07	1550.28	1803.82	2172.72	1858.73	1948.48	1747.35	2003.68		PAPOLA
ENSG00000090061	2029.95	2113.36	1587.45	1320.97	1192.79	1364.81	4054.13	3712.09	2589.48	2220.16	1763.32	1501.46	5095.77	5536.96	3967.72	4383.92	1816.06	2182.32		CCNK
ENSG00000090238	441.976	464.22	412.101	486.648	363.613	335.455	423.9	353.41	352.96	292.99	332.8	305.65	1639.27	1502.79	634.087	630.13	232.822	231.157		YPEL3
ENSG00000090263	1331.75	1259.73	1045.32	991.78	1005.68	1000.81	2219.63	1999.91	2150.45	2389.19	2123.22	2007.04	2521.04	2181.82	2505.07	2312.2	1941.46	1979.39		MRPS33
ENSG00000090266	9231.83	9281.15	9341.41	9097.37	8963.34	9171.76	10387.4	9931.15	9341.41	10122.3	9032.86	8764.23	9325.89	9325.89	8706.11	10675.1	8392.88	7651.54		NDUFB2
ENSG00000090273	5269.46	4744.85	7363.48	6265.85	7284.95	7133	4225.31	3794.8	4548.83	4753.85	5676.44	5200.44	1820.02	1980.22	2833.39	3213.43	3693.67	4056.58		NUDC
ENSG00000090339	753.929	601.469	591.746	627.078	475.561	530.604	177.03	179.04	137.61	147.26	183.16	172.74	149.746	199.708	144.941	178.343	135.307	149.487		ICAM1
ENSG00000090372	224.22	232.303	260.262	260.582	297.381	274.302	495.47	471.09	392.65	417.43	433.91	386.81	250.037	267.158	266.308	240.317	228.491	269.664		STRN4
ENSG00000090447	159.719	153.405	153.447	152.988	192.006	196.91	165.87	136.6	137.75	139.49	171.01	158.28	151.801	141.935	172.978	212.9	223.346	231.744		TFAP4
ENSG00000090470	5645.42	6739.88	6916.58	6947.59	6801.81	6002.93	6865.04	7892.71	7705.33	6469.15	7912.55	10250.2	7222.07	8591.19	8238.23	8336.05	8239.99	6910.18		PDCD7
ENSG00000090487	450.074	451.007	406.878	461.337	479.953	492.525	431.15	581.02	480.12	572.37	462.72	517.99	358.032	246.537	325.876	281.464	408.703	371.031		SPG21
ENSG00000090520	9083.36	8328.97	8495.11	8237	9780.92	7862.18	3185.42	3545.13	3109.98	3255.53	2895.12	2947.05	3363.49	3452.55	3906.2	4244.68	3548.12	3811.26		DNAJB11
ENSG00000090565	877.931	934.648	1188.71	1185.25	1109.74	1107.29	929.95	954.92	948.16	1136.77	1072.44	1226.01	512.183	492.999	538.088	571.449	673.306	614.021		RAB11FIP3
ENSG00000090581	326.929	384.531	395.472	378.85	430.245	352.654	571.45	492.68	518.69	563.91	507.43	500.49	403.824	587.867	485.749	517.061	417.984	333.819		GNPTG
ENSG00000090615	1755.75	2058.05	1824.97	2020.99	1990.38	1745.68	3455.31	3575.64	3037.1	3134.24	2884.14	3019.48	1891.85	2067.41	2126.26	2353.61	1661.27	2034.89		GOLGA3
ENSG00000090621	3250.65	3489.35	3735.62	3881.76	4379.94	3863.05	4501.87	4446.69	4532.86	4440.21	4435.84	4320.41	5420.59	6183.51	5760.57	6112.54	4878.83	6448.96		PABPC4
ENSG00000090674	767.279	626.201	816.212	748.224	776.165	891.029	548.08	521.25	433.39	488.72	472.59	433.18	339.737	373.53	316.562	321.94	258.58	275.227		MCOLN1
ENSG00000090686	261.266	242.573	241.633	237.595	236.525	224.876	163.05	172.32	163.91	167.2	159.76	163.29	189.564	199.487	190.47	174.011	178.78	172.334		USP48
ENSG00000090776	282.531	322.846	208.942	250.131	170.708	192.215	267.33	225.74	179.59	181.04	167.04	175.87	1812.32	2089.2	1250.92	1613.6	866.126	715.042		EFNB1
ENSG00000090857	863.087	867.393	830.247	737.043	851.344	864.527	629.51	607.1	571.54	473.47	531.49	514.59	819.594	780.353	726.886	754.647	669.429	794.615		PDPR
ENSG00000090861	6852.17	7197.73	5360.82	4782.31	5752.95	5914.81	7398.77	6043.97	6394.32	5978.4	6298.04	5836.39	6138.35	6604.41	3410.81	3441	3468.11	3542.66		AARS
ENSG00000090863	1903.55	2331.14	1976.09	2156.58	2295.68	1864.07	3561.46	3512.74	3316.6	3597.62	3019.48	3504.62	2499.45	2821.4	2513.68	2510.17	1882.21	2209.54		GLG1
ENSG00000090924	261.281	329.324	364.744	336.877	423.578	415.19	246.36	227.65	261.86	310.64	323.89	259.75	174.749	164.945	165.623	164.873	174.816	186.099		PLEKHG2
ENSG00000090971	637.984	727.687	529.147	739.791	773.754	765.931	829.18	537.02	654.55	670.82	810.77	692.71	657.061	494.486	708.439	580.297	515.913	629.658		NAT14
ENSG00000091009	382.906	354.054	366.045	364.071	337.556	329.539	199.6	195.28	214.1	207.56	204.19	235.17	237.825	290.103	300.26	323.3	379.982	305.652		RBM27
ENSG00000091039	377.889	340.634	306.73	343.724	357.061	302.698	208.34	211.88	203.84	231.24	209.38	239.83	312.446	341.22	338.885	312.226	369.341	295.589		OSBPL8
ENSG00000091127	734.166	771.459	829.538	736.992	942.264	793.568	709.95	942.48	1046.25	1005.87	1015.07	1164.66	711.633	856.01	1199.99	1264.43	1139.67	1122.48		PUS7
ENSG00000091140	817.758	838.549	713.439	723.594	756.63	635.689	1005.87	1042.74	1216.86	892.65	850.23	924.03	1579.47	1883.14	1662.62	1481.95	1406.54	1606.07		DLD
ENSG00000091164	490.929	484.161	405.716	440.32	371.246	443.05	611.01	597.21	563.79	629.29	577.58	540.48	545.562	526.433	446.834	461.532	594.576	591.06		TXNL1
ENSG00000091317	1971.45	1866.08	1726.92	1519.02	1805.22	1568.57	1104.43	994.36	905.3	760.31	798.39	942.05	3773.14	3982.18	3118.03	3353.18	2221.2	2442.52		CMTM6
ENSG00000091483	1838.86	1852	1907.85	2054.39	2222.14	2059.22	1665.95	1682.53	2261.75	1955.13	2392.55	2493.36	1565.83	1911.38	2213.62	1936.36	2824.32	2595.85		FH
ENSG00000091490	828.748	914.57	732.243	669.736	590.218	753.586	3277.22	3406.1	2753.47	2588.14	2725.98	2185.71	1239.86	1136.36	1129.9	1002.3	852.067	1080.39		SEL1L3
ENSG00000091542	4637.85	4181.17	4986.51	4596.25	5599.3	5735.21	4404.17	5102.93	5432.32	5011.25	5670.01	5360.82	4952.64	4069.82	4737.76	4766.14	5735.21	6747.88		ALKBH5
ENSG00000091640	1186.72	1114.05	1139.08	1130.7	1273.7	1216.49	1073.85	960.29	969.57	1063.14	983.49	964.42	569.244	532.157	594.255	624.77	608.382	569.355		SPAG7
ENSG00000091732	1426.03	1414.99	1616.79	1616.19	1623.57	1726.26	1619.01	1441.05	1573.95	1521.52	1591.26	1524.34	972.826	1348.28	1269.08	1204.56	1069.09	1074.25		ZC3HC1
ENSG00000091947	1378.74	1180.73	1172.65	860.909	1014.11	1118.44	1361.15	1349.38	1101.3	1194.68	957.62	949.52	1101.66	1023.96	842.217	828.602	657.794	726.292		TMEM101
ENSG00000092020	375.193	403.086	407.427	428.612	402.477	378.119	569.95	568.89	510.34	526.87	517.67	541.31	450.603	495.34	420.608	483.457	550.282	596.287		PPP2R3C
ENSG00000092036	1046.25	972.609	952.376	981.431	1092.46	1120.36	781.9	728.3	710.15	691.68	985.34	925.09	821.92	934.329	774.68	963.265	1084.63	1009.74		HAUS4
ENSG00000092094	474.111	368.82	408.943	431.842	412.831	429.895	385.96	409.1	409.3	418.63	445.94	471.85	195.099	181.67	184.866	193.186	269.109	266.804		OSGEP
ENSG00000092098	510.257	478.234	452.131	512.947	531.847	515.624	485.44	480.6	507.22	589.52	502.31	561.54	551.59	375.397	457.439	435.781	513.305	389.498		RNF31
ENSG00000092148	1595.49	1403.11	1486.36	1308.12	1814.46	1500.5	1872.77	2286.06	1907.85	1613	1662.62	1519.5	2535.15	2748.11	2407.59	2650.58	1841.88	2375.21		HECTD1
ENSG00000092201	3253.28	3122.16	3642.54	3348.91	4667.57	3395.48	2348.89	2292.22	2399.28	2035.61	3009.98	2600.24	2703.49	3144.29	3917.79	4744.85	3747.06	5707.47		SUPT16H
ENSG00000092203	245.458	229.356	208.5	226.026	194.684	199.777	246.52	259.57	251.44	204.62	203.9	229.21	327.622	297.809	247.355	256.361	186.876	217.257		TOX4
ENSG00000092330	1626.63	1567.78	1448.28	1525.73	1366.83	1593.54	934.65	1135.97	803.62	883.88	781.34	762.81	1437.22	1665.39	1185.25	1313.66	801.518	889.468		TINF2
ENSG00000092531	225.934	227.803	212.76	224.585	213.879	203.122	207.05	214.3	222.04	196.12	206.35	223.42	266.421	206.331	258.168	209.647	331.574	266.156		SNAP23
ENSG00000092621	2949.77	3221.91	1295.24	1117.12	1243.03	1299.67	5051.82	5294.31	2132.06	1966.7	2226.43	2474.29	4312	8930.98	1036.56	1986.44	2752.14	3091.59		PHGDH
ENSG00000092841	25532	27505.9	27394.1	27041.9	26559.4	27558.9	23539	23130.1	23770.9	24144.6	24319.6	23527.3	16137	16562.6	20047.5	22123.6	22390.2	20970.5		MYL6
ENSG00000092931	369.986	400.715	402.524	361.458	373.434	384.602	557.75	533.16	464.31	376.21	499.79	472.35	420.549	424.933	372.337	414.242	406.61	350.036		MFSD11
ENSG00000092964	7216.94	5604.14	6638.99	5721.19	6362.11	6779.57	2831.55	2741.79	2500.62	2027.58	2869.6	2256.4	1046.98	1795.4	1629.78	2221.2	2094.78	2605.96		DPYSL2
ENSG00000092978	173.97	175.529	164.998	157.422	178.72	174.109	224.51	210.44	209.26	247.19	213.55	219.33	191.948	211.62	250.716	187.235	217.873	188.363		GPATCH2
ENSG00000093010	455.226	467.59	465.328	489.539	491.393	501.881	1773.52	1861.42	1667.05	1773.84	1568.27	1595.43	804.836	822.384	932.094	1027.71	664.306	806.384		COMT
ENSG00000093167	388.013	356.311	382.044	323.713	360.79	321.839	384.52	423.61	392.78	336.27	337.51	365.21	729.784	679.889	731.718	738.602	480.505	615.658		LRRFIP2
ENSG00000093183	965.557	1038.08	964.5	937.901	991.901	1036.31	484.75	493.63	489.61	522.42	526.02	551.74	607.56	661.183	590.281	619.15	692.617	719.584		SEC22C
ENSG00000093217	263.589	268.385	249.027	247.892	294.356	313.373	173.94	149	178.66	161.33	212.78	158.93	148.808	154.547	185.129	162.198	184.813	196.062		XYLB
ENSG00000094631	575.606	533.503	552.026	523.467	425.423	580.144	285.4	270.79	313.07	271.84	303.8	263.34	232.785	301.485	225.314	239.08	193.822	243.913		HDAC6
ENSG00000094841	302.272	294.674	273.757	258.889	278.909	247.185	239.83	303.8	235.71	252.7	267.46	259.6	353.334	364.619	336.306	281.445	285.311	298.073		UPRT
ENSG00000094880	1042.23	939.186	976.298	841.831	939.186	1266.2	633.11	655.72	612.33	531.91	692.59	663.45	674.796	858.186	816.746	1002.62	758.918	1003.36		CDC23
ENSG00000094914	259.784	254.72	318.705	254.991	276.459	308.614	244.63	183.44	249.64	221.7	247.59	219.81	163.94	176.469	178.265	201.678	206.108	225.705		AAAS
ENSG00000094916	843.964	1032.95	957.848	926.995	1018.89	986.805	792.59	555.34	887.16	944.93	1351.46	1341.08	284.493	517.061	461.532	848.343	1130.7	1119.66		CBX5
ENSG00000095015	271.938	230.19	258.18	215.673	241.744	248.336	423.05	382.01	473.6	385.63	570.26	409.82	488.65	491.889	495.218	513.602	448.628	500.936		MAP3K1
ENSG00000095059	1349.66	1332.26	1515.82	1573.5	1510.62	1588.47	1042.94	928.07	966.07	1102	934.03	1004.85	1202.5	1259.05	1183.05	1398.06	1258.35	1327.97		DHPS
ENSG00000095066	502.823	497.086	485.313	542.937	552.884	554.817	250.79	229.23	298.2	304.16	301.83	266.03	622.222	629.985	720.321	570.612	545.233	519.054		HOOK2
ENSG00000095139	2183.51	2044.17	2158.41	2028.39	2322.4	2169.89	3761.75	3989.05	3124.09	2672.85	2901.55	2676.32	7333.23	8451.68	8130.67	7812.32	4601.47	6183.51		ARCN1
ENSG00000095261	197.893	178.101	203.712	178.589	209.734	239.757	242.51	240.35	261.47	247.5	266.22	254.78	197.234	237.209	251.092	280.461	251.374	276.646		PSMD5
ENSG00000095319	458.371	411.556	525.012	567.352	592.062	600.96	399	371.69	360.42	414.05	606.66	582.01	345.045	398.557	406.079	669.187	876.766	1064.63		NUP188
ENSG00000095380	457.974	431.842	565.073	530.26	557.748	575.214	582.99	493.86	573.63	628.68	649.9	590.89	608.382	680.444	750.397	903.394	978.733	1000.19		NANS
ENSG00000095383	176.333	201.271	164.664	174.844	163.48	172.86	1633.7	1574.58	1354.76	1218	1068.47	1030.45	2781.19	2265.67	1825.74	1549.8	1120.89	875.939		TBC1D2
ENSG00000095485	1691.66	1280.96	1910.27	1449.51	1833.04	2016.44	1399.26	1261.41	1339.44	1351.02	1722.78	1569.22	1048.84	1258.26	1361.14	1711.01	1787.08	2192.59		CWF19L1
ENSG00000095564	492.458	373.72	538.744	384.161	530.374	571.56	512.43	587.87	501.81	387.28	484.87	390.65	663.193	872.738	766.571	735.506	592.186	661.152		BTAF1
ENSG00000095627	212.799	184.274	192.201	194.968	166.413	195.921	212.67	183.42	234.25	207.16	256.22	228.28	227.673	285.369	231.561	248.063	256.381	220.857		TDRD1
ENSG00000095787	991.938	1063.91	797.866	920.041	934.779	814.619	1056.01	1148.48	1051.91	1141.32	1147.82	1273.04	978.6	871.605	842.506	740.212	1275.32	937.428		WAC
ENSG00000095906	279.214	281.7	309.263	325.773	324	351.738	268.82	284.68	270.56	339.16	328.93	332.74	271.339	245.699	338.658	352.797	501.311	363.506		NUBP2
ENSG00000095951	146.361	135.775	157.299	150.843	149.119	137.242	247.16	302.74	264.78	250.16	239.92	235.86	236.28	316.664	254.178	264.429	226.645	230.19		HIVEP1
ENSG00000096060	787.479	720.514	850.03	786.505	809.844	833.149	439.15	475.48	499.79	491.82	593.11	651.37	354.054	424.745	488.65	407.913	657.239	514.229		FKBP5
ENSG00000096063	1240.77	1184.96	1490.08	1439.1	1638.32	1535.15	1380.66	1792.91	1810.08	1693.72	1838.14	1873.63	1423.06	1917.71	2266.82	1928.52	1942.87	2880.77		SRPK1
ENSG00000096070	771.668	876.543	857.242	805.341	912.182	916.354	838.55	1004.05	864.31	811.26	943.46	844.86	904.879	709.951	678.586	579.595	637.656	546.955		BRPF3
ENSG00000096080	520.379	419.787	538.587	397.62	450.921	587.625	577.41	409.18	460.65	532.06	474.93	469.96	513.895	416.394	510.403	474.111	590.218	457.524		MRPS18A
ENSG00000096092	3057.41	3206.19	3065.86	3149.51	3144.29	3030.62	1764.2	1592.37	1690.95	1871.77	2001.66	2089.8	716.321	700.611	1135.96	1355.64	1983.91	1943.55		TMEM14A
ENSG00000096093	304.158	272.118	275.678	262.491	295.539	279.171	211.29	227.56	176.08	171.64	185.98	196.78	237.016	254.296	188.509	216.269	171.768	205.108		EFHC1
ENSG00000096384	12223	13262	14941.8	11177.9	13432	12987.4	7171.75	7353.95	7197.73	7147.47	8069.91	7133	6725.12	6482.19	7660.93	10925.9	9898.22	12768.6		HSP90AB1
ENSG00000096401	285.567	322.613	287.187	308.047	353.269	287.628	307.9	301.16	280.92	364.57	316.2	359.62	367.346	449.304	362.83	466.045	502.063	548.995		CDC5L
ENSG00000096433	2929.5	3202.02	3634.15	3575.64	3659.35	3553.49	5637.95	5931.72	5743.18	5728.73	5170.02	5269.46	5221.29	4113.39	4958.02	3848.74	4450.6	3575.64		ITPR3
ENSG00000096717	479.639	348.299	470.541	380.027	400.464	423.151	214.3	203.01	212.18	184.28	213.73	207.22	245.76	312.443	240.933	288.133	297.481	301.77		SIRT1
ENSG00000096746	965.825	1087.98	743.504	911.646	824.876	643.882	579.28	715.19	800.52	697.12	787.48	889.28	765.225	700.293	932.964	877.198	1156.43	1060.28		HNRNPH3
ENSG00000096872	228.908	186.058	164.864	180.96	154.472	146.006	224.72	275.33	241.32	220.5	252.48	252.63	211.091	282.261	199.645	210.08	196.144	222.365		IFT74
ENSG00000097033	2085.6	2446.52	1838.86	1713.43	1713.43	1687.71	1911.38	1977.25	1541.83	1457.73	1351.02	1429.12	2415.31	3095.88	1990.38	1874.52	1951.49	1709.51		SH3GLB1
ENSG00000097046	396.977	310.318	421.663	390.09	499.426	489.389	191	169.52	183.85	207.64	319.17	349.64	165.557	218.866	294.262	353.663	512.748	695.35		CDC7
ENSG00000099139	245.699	235.086	252.091	303.228	267.82	276.968	175	179.02	158.44	149.05	163.05	182.5	206.905	240.38	180.517	165.944	190.151	177.945		PCSK5
ENSG00000099194	15871.8	16266.4	14184	14377.5	14272.4	13400.7	19089.4	17595	18371.7	14212.2	15358.1	15774.3	3019.48	4367.22	2508.22	3176.41	3683.43	3727.52		SCD
ENSG00000099203	782.969	800.749	898.206	865.902	938.291	977.773	757.48	728.47	743.5	878.47	772.29	869.85	600.337	615.414	764.828	814.966	774.873	829.538		TMED1
ENSG00000099204	136.322	138.641	128.933	129.977	130.815	133.892	1763.42	2037.61	1944.58	1899.61	1863.83	1771.86	1881.18	1701.79	1543.74	1405.17	1307.66	1574.99		ABLIM1
ENSG00000099219	468.328	437.9	384.602	358.258	366.274	348.541	616.77	519.44	899.61	592.06	779.55	711.83	725.948	589.668	751.127	618.346	882.879	1004.05		ERMP1
ENSG00000099246	167.288	155.344	167.778	171.431	173.226	152.123	187.51	210.5	179.04	184.42	171.8	184.32	226.394	254.586	229.819	256.454	240.933	213.826		RAB18
ENSG00000099251	438.553	371.246	389.974	396.63	329.955	341.3	425.3	348.18	396.63	331.48	322.56	395.11	570.692	677.979	344.425	456.69	226.185	229.32		HSD17B7P2,LOC158160
ENSG00000099284	1858.73	1887.39	2019.13	1902.78	2144.45	2302.86	964.42	821.92	988.86	950.86	1015.99	1089.51	1210.39	1256.09	1162.61	1206.06	1265.75	1332.22		H2AFY2
ENSG00000099308	285.219	374.979	357.636	418.632	322.613	329.858	326.19	335.84	362.23	310.11	209.5	252.86	262.886	260.067	291.088	243.99	217.926	230.296		MAST3
ENSG00000099330	746.559	670.024	701.771	746.691	607.062	653.318	301.58	284.36	383.81	371.4	357.33	354.29	242.043	259.288	298.405	269.386	249.423	249.555		OCEL1
ENSG00000099331	303.336	414.322	362.168	374.465	381.762	365.048	258.76	243.22	223.68	252.48	202.14	245.11	326.72	272.966	272.514	253.13	283.802	273.798		MYO9B
ENSG00000099341	1366.42	953.071	1199.99	1212.49	1223.76	1346.68	716.65	738.72	737.54	732.62	769.65	814.5	733.231	633.416	762.46	674.603	877.393	702.292		PSMD8
ENSG00000099377	146.185	159.872	150.124	172.082	150.572	168.913	233.53	305.22	375.81	482.83	506.49	634.09	156.53	156.293	217.299	149.786	224.57	204.834		HSD3B7
ENSG00000099381	887.56	854.152	900.821	1041.45	1044.77	1068.78	890.86	693.08	779.12	898.21	752.89	721.23	682.827	599.856	773.56	767.66	741.278	789.879		SETD1A
ENSG00000099622	2072.79	2887.68	1548.7	1847.41	1586	1474.5	1261.87	1455.34	1088.6	1395.82	1229.23	1335.56	2803.12	2456.3	2826.14	2347.43	3382.36	3671.89		CIRBP
ENSG00000099624	2037.97	1828.69	1981.92	2043.29	1692.09	1954.76	1685.36	1923.97	2162.99	2165.43	2094.07	2263.27	2996.89	2060.89	3574.02	3215.19	4449.96	3298.78		ATP5D
ENSG00000099783	5488.22	6695.84	6493.03	6376.5	7763.78	5924.15	3356.87	4084.79	3524.6	3955.43	3789.19	4003.36	4584.41	4668.47	5586.78	5891.45	6366.38	7431.64		HNRNPM
ENSG00000099785	415.46	424.109	403.849	400.062	334.738	372.9	163.99	171.61	185.9	179.21	150.33	148.8	239.18	199.27	217.755	208.858	167.668	168.397		2002-03-01
ENSG00000099795	5884.9	5462.47	5952.23	6043.97	5341.29	6249.28	1753.53	1671.6	2061.49	2227.2	1973.36	2020.99	2589.47	1764.8	2947.05	2999.73	3209.19	3348.91		NDUFB7
ENSG00000099797	3299.24	3257.05	3142.38	3305.38	3421.2	3559.11	2559.2	2567.59	2598.85	2819.49	2623.9	2770.54	2616.2	3361.28	3338.09	3402.23	3233.58	3977.99		TECR
ENSG00000099804	1025.23	1039.69	1260.15	1239.43	1199.99	1360	376.38	307.94	444.84	440.81	444.84	418.57	450.639	238.907	321.27	239.951	470.689	413.866		CDC34
ENSG00000099821	953.647	1016.98	1226.36	1310.85	1076.02	1170.98	659.87	745.49	774.68	1089.51	1011.67	1066.16	403.57	281.863	429.895	392.566	741.807	602.803		POLRMT
ENSG00000099849	1648.72	1825.74	2003.68	2529.06	2003.68	2031.76	841.19	782.32	1306.21	1371.64	1488.1	1621.36	1307.7	1231.63	1883.14	2073.68	2356.72	2467.36		RASSF7
ENSG00000099860	784.849	834.649	825.599	820.577	742.95	819.013	298.75	333.14	341.56	294.44	359.76	285.92	402.918	422.851	338.106	438.486	469.356	450.45		GADD45B
ENSG00000099875	1980.82	2015.04	1465.79	1641.99	1160.76	1054.07	1834.93	1943.72	1777.63	1468.27	1163.03	1208.83	1520.67	1552.43	975.195	919.988	795.346	569.173		MKNK2
ENSG00000099901	3315.71	3297.76	4355.81	4426.01	4953.71	4711.57	2341.1	2560.43	4140.12	4209.06	5095.46	5560.22	1171.85	1398.94	2504.79	2880.97	5288.27	6592.07		RANBP1
ENSG00000099904	1781.36	2190.21	2319.96	2508.22	2430.18	1816.06	2612.8	2482.61	2625.73	2659.02	2559.2	2370.92	1774.88	1510.05	2033.86	1884.29	1611.81	1829.37		ZDHHC8
ENSG00000099910	259.708	277.016	308.01	336.072	270.095	283.268	569.91	477.75	416.88	546.85	534.12	578.61	557.969	681.442	556.379	602.962	456.507	478.718		KLHL22
ENSG00000099940	267.175	233.132	259.046	259.566	295.153	254.991	316.03	370.05	347.67	299.86	348.62	324.47	326.009	319.334	303.803	266.073	261.441	273.134		SNAP29
ENSG00000099942	1614.17	1490.76	1654.57	1263.95	1516.15	1833.65	2458.67	2283.25	2375.21	1805.22	2024.39	1718.33	2845.48	2634.83	2394.5	2233.33	1904.5	2225.29		CRKL
ENSG00000099949	898.781	975.319	880.673	1027.16	973.374	869.152	1023.05	1075.2	1051.02	1164.66	1038.7	1049.13	770.626	762.808	758.507	762.808	808.253	782.635		LZTR1
ENSG00000099956	721.313	802.776	849.205	840.91	890.874	950.026	1229	882.83	900.91	1051.48	963.69	803.97	506.38	484.166	717.914	696.417	580.706	673.218		SMARCB1
ENSG00000099968	1937.02	1778.29	2058.05	1643.89	1860.38	2167.49	3169.44	3664.92	2687.52	2808.89	2645.92	2401.82	1866.08	1940.26	1768.65	1540.64	1177.2	1277.53		BCL2L13
ENSG00000099977	7324.99	6907.6	7565.2	7171.75	6458.74	6962.19	6409.53	5547.92	6996.22	6833.87	6512.12	6012.27	5192.12	6236.92	6505.21	7171.75	7004.35	7557.98		DDT
ENSG00000099991	198.319	235.774	260.962	265.928	249.759	254.369	256.85	234.62	237.38	306.86	271.13	268.3	173.29	199.645	206.429	199.68	227.094	210.566		CABIN1
ENSG00000099992	154.779	150.565	158.625	146.672	146.586	170.648	236.35	217.77	306.55	193.3	236.48	206.98	146.354	140.824	144.742	134.2	150.964	160.847		TBC1D10A
ENSG00000099994	442.042	395.647	436.738	469.956	364.846	349.697	521.12	501.03	564.94	625.5	667.8	773.05	187.442	269.705	287.577	467.567	352.209	439.879		SUSD2
ENSG00000099999	198.129	200.188	171.304	206.777	181.086	171.856	253.07	239.29	203.46	269.74	264.87	218.55	189.106	162.583	199.68	180.373	146.788	175.286		RNF215
ENSG00000100028	193.664	243.073	234.898	269.235	251.729	255.69	187.76	172.95	226.03	204.91	270.29	308.42	203.434	199.304	192.519	184.167	284.677	218.101		SNRPD3
ENSG00000100029	269.109	269.926	282.531	296.473	314.708	353.181	350.15	364.93	444.19	462.9	481.8	462.9	218.009	190.583	233.858	250.27	299.62	331.997		PES1
ENSG00000100030	175.402	177.598	181.915	181.194	187.188	179.086	190.74	199.19	186.55	173.93	200.52	206.25	233.575	208.972	218.042	234.54	243.278	280.568		MAPK1
ENSG00000100034	414.712	381.14	388.67	459.999	383.456	472.109	822.11	738.32	917.82	950.31	790.65	921.99	428.32	549.131	508.617	703.327	508.885	543.504		PPM1F
ENSG00000100038	215.926	233.373	230.024	262.341	247.979	252.749	233.98	270.71	288.23	318.05	273.34	280.36	213.804	163.629	206.087	190.291	219.962	213.627		TOP3B
ENSG00000100056	177.674	190.101	172.403	183.203	190.71	184.218	171.27	219.44	188.25	225.33	229.59	232.39	165.497	159.32	173.196	160.808	210.482	196.822		DGCR14
ENSG00000100065	335.836	342.986	338.981	403.824	304.691	305.453	1563.57	1597.33	1258.85	1491.47	1196.63	1074.89	599.02	525.11	837.294	822.994	1259.24	1280.18		CARD10
ENSG00000100068	223.83	273.981	215.15	268.562	215.346	222.451	323.12	288.18	254.72	313.48	293.25	287.19	227.154	218.072	223.773	295.014	253.919	222.505		LRP5L
ENSG00000100075	887.161	938.291	757.057	944.216	894.816	884.167	1235.8	1649.13	1889.15	2083.36	2097.07	1855.37	276.054	203.322	304.935	268.015	402.464	435.336		SLC25A1
ENSG00000100092	206.822	219.387	259.666	253.178	299.992	336.792	261.99	205.6	228.2	248.13	280.14	245.35	249.22	299.896	220.851	290.048	191.573	259.708		SH3BP1
ENSG00000100097	11924.9	11591.5	11879.3	11304.3	9833.39	11924.9	11071.5	9845.16	9739.66	11953.1	8438.75	8069.91	3248.45	7933.7	3563.46	7735.8	4050.66	6249.28		LGALS1
ENSG00000100104	649.19	615.532	572.268	546.167	607.385	679.292	553.65	624.3	674.6	563.3	708.15	768.06	317.703	362.67	459.068	481.014	487.889	519.325		SRRD
ENSG00000100109	408.401	417.217	412.487	428.336	406.997	408.89	605.42	604.01	556.16	596.37	517.01	495.84	480.837	464.26	437.97	455.979	405.574	406.122		TFIP11
ENSG00000100116	618.886	598.909	657.582	662.154	650.296	755.325	584.26	483.85	492.46	511.63	569.53	507.89	413.353	370.819	507.558	476.725	526.087	437.058		GCAT
ENSG00000100124	322.846	301.736	409.993	368.11	373.209	432.735	517.06	349.78	438.29	513.6	464.13	420.37	299.858	361.817	338.23	444.298	463.546	451.595		ANKRD54
ENSG00000100129	8944.03	7896.13	8625.9	7365.52	7629.12	8590.92	8986.32	8638.57	8258.46	7644.16	7690.89	7021.85	8957.78	10733	8589.2	9729.81	6608.44	9248.39		EIF3L
ENSG00000100139	387.604	366.848	330.243	358.659	294.538	322.517	1186.28	928.08	534.35	636.02	421.12	374.74	1154.47	1078.37	786.668	950.555	543.067	547.085		MICALL1
ENSG00000100142	3780.25	3867.87	3664.92	4060.46	4005.52	4154.72	5966.43	5125.28	5625.62	6222.28	5572.12	5453.15	2511.12	3008.34	3463.53	3651.5	4336.59	4204.48		POLR2F
ENSG00000100162	807.05	769.984	954.575	987.562	1210.87	1286.06	267.57	243.83	390.91	423.58	758.2	732.09	140.316	186.946	193.158	328.859	612.17	730.982		CENPM
ENSG00000100196	708.821	618.753	784.312	752.756	708.315	882.955	497.45	445.72	486.04	492.36	587.75	575.61	137.344	146.101	173.532	158.588	152.886	156.952		KDELR3
ENSG00000100201	390.786	432.224	417.934	388.326	386.148	363.415	423.95	417.32	448.51	378.78	399.38	411.34	391.787	354.218	357.77	349.518	384.039	391.058		DDX17
ENSG00000100209	309.931	310.095	310.278	303.827	314.505	298.288	590.93	513.45	635.33	562.25	659.09	611.25	273.411	290.231	233.275	263.515	207.228	226.556		HSCB
ENSG00000100216	2074.98	2068.99	2418.07	2128.84	2312.29	2733.58	2206.49	2120.06	2692.15	2770.54	2909.29	2573.52	1477.4	1723.97	1933.86	2567.59	2629.52	2588.14		TOMM22
ENSG00000100219	2425.16	2503.5	2114.82	1947.09	2017.28	2240.26	6066.79	6872.28	5100.12	5090.2	4899.25	4700.6	2647.97	3782.12	1397.04	1466.84	1496.91	1552.06		XBP1
ENSG00000100221	672.323	701.918	901.451	902.116	773.397	1083.57	1071.81	1204.56	999.18	826.58	1168.07	1015.4	739.791	781.898	492.458	540.89	591.486	675.152		JOSD1
ENSG00000100225	456.944	417.81	407.888	421.531	478.173	513.08	521.79	539.69	532.78	503.65	471.38	455.23	400.59	374.325	386.67	412.993	365.461	379.086		FBXO7
ENSG00000100241	644.161	674.603	691.678	757.057	648.746	725.948	1381.7	1334.41	1476.44	1447.38	1240.33	1514.16	707.677	797.846	625.926	785.002	593.964	629.18		SBF1
ENSG00000100243	2995.51	2871.23	3297.17	3388.3	3042.25	3417.61	5125.62	5374.08	5709.37	5687.88	5448.21	5205.4	3387.48	3370.78	3263.38	3467.99	3031.15	3341.98		CYB5R3
ENSG00000100246	810.773	755.184	675.704	693.504	586.476	704.274	976.3	909.46	778.59	806.26	721.07	718.86	490.929	623.538	419.707	385.627	303.803	381.831		DNAL4
ENSG00000100258	540.616	524.202	671.59	656.905	689.29	716.482	806.26	694.12	654.73	642.13	972.83	686.16	677.259	779.12	577.415	847.885	581.216	884.167		LMF2
ENSG00000100263	261.4	285.431	254.821	292.644	271.273	249.393	588.95	564.55	660.37	702.5	669.05	726.29	184.201	151.047	213.922	194.587	236.178	232.785		RHBDD3
ENSG00000100266	652.061	721.662	742.528	752.253	796.165	714.694	1671.86	1595.58	1310.02	1293.55	1238.84	1246.81	550.863	815.502	475.202	588.539	517.798	644.464		PACSIN2
ENSG00000100280	227.514	267.451	266.359	248.555	281.348	287.989	366.04	390.18	379.28	425.58	375.23	349.11	415.162	431.855	447.079	466.643	418.721	424.631		AP1B1
ENSG00000100281	251.753	230.806	256.096	229.742	284.752	259.859	238.27	226.53	227.37	199.16	242.87	217.01	208.038	252.061	233.711	273.837	220.611	294.399		HMGXB4
ENSG00000100285	525.543	468.44	706.578	578.605	640.311	742.083	150.83	165.02	138.73	142.23	136.09	134.65	149.522	139.887	148.632	142.547	144.584	165.651		NEFH
ENSG00000100290	240.654	247.283	249.52	226.555	155.44	184.762	582.75	493.58	567.61	520.51	417.31	362.54	152.42	166.121	163.818	155.088	142.798	137.415		BIK
ENSG00000100296	664.171	639.975	773.582	737.697	808.379	847.725	673.6	719.82	666.24	748.18	715.23	722.12	377.938	476.568	387.748	475.473	377.053	526.128		THOC5
ENSG00000100297	1060.28	1026.61	1585.46	1756.57	2507.29	2403.67	322.03	322.35	432.41	500.17	1674.67	1709.51	255.769	289.172	276.317	328.548	980.145	1079.47		MCM5
ENSG00000100299	204.644	213.451	206.528	205.532	176.262	195.079	275.8	371.67	299.43	306.43	237.32	248.85	202.181	173.6	164.49	149.731	152.118	143.475		ARSA
ENSG00000100300	2669.14	2922.96	2579.21	2719.35	2409.52	2470.64	4368.74	4638.13	5271.74	5574	4905.9	4742.54	2668.43	2391.68	2648.6	2708.7	2691.22	2724.77		TSPO
ENSG00000100304	980.385	1017.58	1192.79	1219.25	1518.43	1460.93	1875.18	1827.41	2027.58	2322.4	2183.51	2342.07	1097.35	778.941	1365.98	1310.85	1667.34	2148.21		TTLL12
ENSG00000100307	249.393	247.124	271.839	252.547	285.786	258.403	262.49	227.78	216.71	251.48	250.44	241.25	209.33	160.06	173.375	159.646	156.271	156.248		CBX7
ENSG00000100316	17859.1	17433.2	16044.6	17544.3	15332.3	15060.4	16581	16739.2	15597.1	15944.1	16338.1	14979.6	18177.3	19027.9	16222.5	17250.8	16304.6	15713.7		RPL3
ENSG00000100319	311.073	290.435	304.477	278.818	241.506	284.424	437.73	471.13	471.39	559.31	456.53	401.54	263.7	211.123	241.644	240.304	261.209	265.27		ZMAT5
ENSG00000100325	810.54	715.956	827.055	980.145	960.749	943.736	1246.05	1441.88	1281.45	1354.27	1241.23	1183.6	718.71	1135.96	932.684	1075.54	681.81	828.138		ASCC2
ENSG00000100345	4207.94	4480.16	4156.84	4492.17	4276.93	4364.11	6853.86	7804.41	6988.95	7213.18	6964.06	6802.76	7155.32	9119.35	8417.88	9288.64	9098.73	9250.32		MYH9
ENSG00000100347	1475.14	1368.33	1494.72	1284.68	1493.41	1437.22	1913.85	1489.41	1639.27	1754.48	1600.71	1703.94	1489.41	1706.71	1643.3	1806.48	1277.04	1833.04		SAMM50
ENSG00000100348	167.564	182.722	155.454	143.506	166.09	155.507	182.14	169.63	194.41	216.02	216.25	211.2	158.236	181.419	162.889	148.859	148.403	175.335		TXN2
ENSG00000100350	225.904	246.169	260.852	278.235	278.573	287.379	235.72	253.35	330.39	291.74	364.92	441.8	151.465	164.147	188.325	213.323	286.461	282.344		FOXRED2
ENSG00000100353	4356.62	3542.66	3713.89	3608.61	3770.36	3911.57	6578.99	5938.36	5637.95	5175.75	4974.61	4324.1	4288.2	4913.93	4056.58	4742.11	2874.04	3917.79		EIF3D
ENSG00000100359	253.411	214.891	209.092	236.94	226.726	198.293	273.57	253.3	255.39	282.4	238.62	272.97	186.765	189.042	183.849	168.431	183.029	174.192		SGSM3
ENSG00000100372	196.346	181.509	201.526	225.244	222.795	210.848	227.41	232.14	225.53	197.29	228.72	248.43	155.856	188.997	193.771	225.534	196.28	239.199		SLC25A17
ENSG00000100380	962.962	712.858	819.697	740.353	609.496	668.736	927.52	880.23	899.02	860	913.09	810.07	863.511	1249.09	851.233	1176.01	716.321	843.674		ST13
ENSG00000100387	3494.8	3470.6	3744.59	3854.79	3863.05	3792.35	3316.6	2895.12	3204.11	3149.51	4375.19	4228.96	2791.25	3653.79	3296.43	4195.4	4399.9	4073.77		RBX1
ENSG00000100393	478.317	527.925	470.415	471.591	536.931	491.425	619.26	642.43	552.15	524.2	556.38	515.73	476.904	425.953	467.947	457.669	371.904	492.752		EP300
ENSG00000100401	1902.1	1997.89	2090.76	2252.14	2038.9	2138.21	1709.51	1746.54	1650.35	1996	2245.85	2328.74	3027.35	2965.84	3231.2	3451.07	3091.59	3021.35		RANGAP1
ENSG00000100410	1729.63	1792.04	1996.23	1923.81	2326.09	2256.85	1917.52	1856.25	1885.24	1774.92	2294.55	2277.39	1185.61	1216.8	1569.27	1586.85	2283.07	2156.95		PHF5A
ENSG00000100412	690.32	861.519	704.861	926.213	862.218	792.116	745.49	1332.22	915.25	1130.7	813.77	912.71	490.265	496.771	448.292	399.919	487.677	453.901		ACO2
ENSG00000100413	152.524	158.096	159.738	164.058	167.314	173.246	199.12	188.78	206.79	244.47	219.54	223.2	189.597	168.63	206.74	207.364	231.868	276.574		POLR3H
ENSG00000100416	178.72	160.921	199.059	182.959	200.053	199.304	244.14	210.37	271.09	268.07	260.45	280.87	147.819	158.337	187.465	183.297	183.987	237.68		TRMU
ENSG00000100417	912.536	901.902	776.395	721.717	807.763	827.754	440.57	367.35	369.23	405.88	560.13	544.77	455.821	622.222	432.237	418.08	410.212	399.206		PMM1
ENSG00000100425	197.545	196.429	194.871	158.519	172.834	174.696	198.89	229.91	190.38	247.89	244.82	260.96	195.814	182.637	178.541	171.083	236.141	216.377		BRD1
ENSG00000100426	411.886	425.226	471.1	427.453	522.19	540.484	400.84	295.9	339.41	284.49	348.48	274.67	300.364	345.628	336.486	387.403	396.792	461.597		ZBED4
ENSG00000100439	181.526	214.139	159.569	146.602	137.995	164.561	736.99	726.29	477.24	551.1	454.36	455.74	482.494	490.575	246.517	320.5	171.593	185.967		ABHD4
ENSG00000100441	362.349	444.298	330.023	398.557	413.251	354.936	408.88	498.36	351.47	428.46	305.83	364.17	947.044	706.187	500.372	390.316	322.73	259.247		KHNYN
ENSG00000100442	1008.41	1115.88	883.582	1144.88	1060.45	761.45	624.59	620.58	699.26	827.63	820.22	802.95	791.959	856.723	867.622	851.778	1233.72	1005.26		FKBP3
ENSG00000100461	483.19	455.017	480.645	443.192	476.096	516.461	1229.03	1282.56	1109.4	988.47	1189.94	1162.32	2006	2148.66	1803.66	1886.33	1950.83	2168.3		RBM23
ENSG00000100462	1318.83	1208.46	1529.14	1352.66	1451.09	1856.05	1169.63	849.48	1252.21	1008.68	1300.1	1085.64	1618.61	2025.91	2103.85	2663.61	1840.51	2323.76		PRMT5
ENSG00000100479	711.494	591.189	877.393	835.259	1186.28	1180.3	197.83	177.72	273.57	279.92	720.75	629.52	146.24	176.785	231.128	249.759	577.236	628.243		POLE2
ENSG00000100503	206.74	206.583	204.368	206.277	223.228	202.355	214.76	231.15	229.26	214.11	212.93	193.64	203.129	239.128	229.215	243.585	206.749	225.839		NIN
ENSG00000100504	2062.69	2060.75	2231.74	2081.27	1973.36	2080.25	2944.53	2680.58	3137.04	2369.7	2573.52	2193.83	4421.14	4110.53	4762.27	4356.62	2642.03	3073.61		PYGL
ENSG00000100519	2491.27	2553.68	2453.51	2596.17	2834.36	2166.85	1804.5	1973.86	1779.52	1767.17	1763.07	1827.33	1919.22	2450.95	2514.64	2188.92	2926.24	2464.24		PSMC6
ENSG00000100522	648.89	698.929	643.74	684.284	617.799	601.613	532.67	546.96	582.01	555.34	468.51	518.95	558.893	554.915	605.263	628.552	801.011	635.689		GNPNAT1
ENSG00000100526	2072.15	2202.31	2016.44	2481.28	2867.66	1978.16	1115.48	993.66	1527.78	1933.86	2254.49	2499.45	273.249	551.73	674.342	1631.34	3032.88	3008.34		CDKN3
ENSG00000100532	850.462	849.157	661.32	645.247	517.527	599.02	424.65	466.15	450.1	315.55	315.24	354.35	649.352	872.307	562.152	585.898	465.552	524.439		CGRRF1
ENSG00000100554	2774.04	2875.59	2595.85	2581.46	2906.28	2692.15	2399.28	2424.38	1864.07	1980.22	1917.71	2059.23	5437.66	5187.58	5788.65	4908.51	4686.21	4283.39		ATP6V1D
ENSG00000100564	351.578	371.204	308.402	309.996	309.645	329.199	451.89	411.12	380.55	342.11	398.4	336	384.34	385.635	361.132	352.727	337.557	329.28		PIGH
ENSG00000100567	3393.11	3609.22	2914.78	3602.89	3688.62	3015.77	2840.7	2807.51	2878.12	3267.09	2952.17	3237.92	2889.37	2957.36	3476.16	3534.8	3939.68	3160.02		PSMA3
ENSG00000100568	760.309	730.225	669.736	632.298	614.672	693.346	603.22	589.09	598.11	583.13	566.93	521.75	880.233	1009.12	837.69	823.867	865.902	836.761		VTI1B
ENSG00000100575	1183.6	1330.53	994.842	1067.5	1133.23	960.292	1343.95	1092.72	1490.76	1457.06	1399.26	1325.88	1310.43	1470.26	1631.34	1771.83	2039.96	2147.55		TIMM9
ENSG00000100578	192.943	177.382	192.278	173.447	162.558	178.72	189.44	181.1	213.73	224.79	178.64	200.68	176.738	195.891	195.007	206.976	167.2	184.127		KIAA0586
ENSG00000100591	1610.93	1406.54	1570.67	1898.67	2142.44	2182.32	839.9	923.16	940.9	826.1	1023.96	1498.03	677.448	643.458	1542.41	1065.46	2119.41	1192.27		AHSA1
ENSG00000100592	215.431	204.25	188.309	185.218	182.038	178.865	269.01	303.01	278.85	304.61	262.85	253.29	569.275	724.95	767.945	791.949	668.437	755.034		DAAM1
ENSG00000100601	295.233	306.071	336.995	290.605	320.772	319.535	249.75	251.28	244.6	233.77	238.82	250.69	255.237	293.616	268.623	300.661	317.616	307.578		ALKBH1
ENSG00000100603	719.516	729.203	745.371	672.478	751.722	604.655	664.48	686.34	685.97	574.17	622.66	663.94	817.922	749.045	694.653	729.797	786.668	760.504		SNW1
ENSG00000100605	493.298	438.738	556.074	560.832	539.407	596.302	1087.71	782.63	744.83	775.56	751.36	621.42	1269.08	1361.66	1604.32	1824.35	1349.86	1802.13		ITPK1
ENSG00000100612	2815.96	2929.5	2028.39	1989.37	1515.59	1647.52	4622.86	4414.68	3553.49	3854.79	2874.04	2803.12	6401.6	5011.25	4399.9	3974.22	2443.83	2240.98		DHRS7
ENSG00000100614	225.897	237.014	212.676	205.452	214.166	189.24	227.53	279.83	201.42	199.63	175.29	179.45	309.724	190.218	212.52	173.492	175.43	186.894		PPM1A
ENSG00000100625	289.683	270.373	321.442	263.307	312.775	301.577	170.56	175.49	190.05	158.01	216.2	219.3	409.529	380.424	470.115	500.053	477.492	496.327		SIX4
ENSG00000100632	2160.78	2240.04	2724.15	2588.14	2519.14	1998.83	1463.69	1506.81	2115.54	1816.73	2120.06	2719.63	885.843	846.399	1452.45	1463.69	3587.42	1947.65		ERH
ENSG00000100644	201.491	186.593	208.975	184.765	198.832	192.982	488.86	506.81	468.52	412.73	434.73	443.71	733.137	770.312	659.755	698.722	452.983	598.7		HIF1A
ENSG00000100664	640.992	923.99	820.741	843.316	830.051	700.39	644.59	627.32	718.75	688.78	698.98	767	864.213	624.866	617.713	553.459	699.672	631.533		EIF5
ENSG00000100711	1227.56	1255.72	1270.54	1221.64	1135.58	1117.7	576.17	465.7	724.92	600.51	689.46	836.22	613.146	759.124	785.385	779.734	1011.89	938.541		ZFYVE21
ENSG00000100714	363.922	324.647	435.149	416.877	449.804	562.688	392.23	294.08	281.26	316.99	430.8	324.35	325.957	334.283	404.894	538.84	515.427	624.896		MTHFD1
ENSG00000100726	232.525	160.351	172.117	156.618	188.796	176.126	273.47	189.02	226.58	241.82	202.25	230.3	189.209	183.061	190.757	239.394	203.411	197.614		TELO2
ENSG00000100731	512.183	545.409	579.279	573.767	497.317	529.678	678.59	749.42	551.1	460.4	442.46	409.18	1129.52	905.54	685.133	566.992	391.914	417.312		PCNX
ENSG00000100749	458.667	489.004	487.796	521.619	653.707	510.161	212.33	271.66	282.36	266.58	416.79	567.61	260.599	345.208	316.664	457.774	892.086	869.572		VRK1
ENSG00000100764	9076.16	8943.06	9835.77	9796.16	10618.8	9413.74	5986.56	6507.78	5985.84	6043.71	6327.71	6054.53	5362.98	6895.15	6704.19	5936.5	7230.09	6706.75		PSMC1
ENSG00000100802	248.767	262.625	235.737	280.42	258.288	289.645	271.81	251.9	405.07	341.11	381.58	350.04	291.133	349.353	293.214	319.168	355.433	324.408		C14orf93
ENSG00000100804	9298.94	8340.16	8736.58	9200.51	10441.1	10774.7	8764.23	8220.18	8220.18	8516.46	7262.08	7781.6	9862.89	8609.36	8676.41	9394.45	7416.93	8978.47		PSMB5
ENSG00000100811	2018.22	2178.5	2271.28	2410.62	2623.26	2272.99	1764.68	2092.35	2371.57	2308.64	2422.44	2468.44	1584.35	1381.37	1761.41	1485.99	2127.11	2048.8		YY1
ENSG00000100813	949.047	1359.63	1196.17	1280.96	1443.32	1160.37	1422.11	1573.95	1191.3	1414.33	1200.24	1360	1546.17	1208.2	1083.96	1241.86	1298.8	1486.36		ACIN1
ENSG00000100815	364.931	359.621	320.559	366.274	383.398	287.683	502.31	602.43	344.49	396.41	265.24	329.76	536.136	890.019	572.826	556.912	343.268	352.331		TRIP11
ENSG00000100823	4163.29	4217.93	4085.82	3549.54	3761.32	3711.01	3458.78	3023.42	3554.22	3468.06	3723.09	3919.79	3140.67	3328.94	3834.96	3530.94	3374.84	4121.38		APEX1
ENSG00000100836	1764.2	1606.75	1754.48	1675.14	1760.36	1814.46	896.15	975.51	1129.52	1093.98	1072.16	1089.27	877.198	478.02	1035.43	745.371	1398.08	1082.02		PABPN1
ENSG00000100865	338.362	285.834	346.984	333.446	294.079	380.424	265.32	267.82	321.15	285.31	268.75	279.45	151.266	139.371	204.859	223.372	198.748	207.863		CINP
ENSG00000100883	1754.12	1947.8	1708.16	1709.2	1905.63	1558.65	1544.67	1674.58	1532.01	1370.86	1357.56	1302.68	1834.2	2386.6	1856.93	1887.1	1473.04	1452.94		SRP54
ENSG00000100888	1272.8	1132.44	1457.73	1335.56	1314.24	1202.84	981.25	1135.01	1239.86	917.1	958.06	990.23	1151.12	841.651	1132.7	1257.34	1025.63	952.143		CHD8
ENSG00000100889	774.981	940.453	394.105	348.291	361.309	390.235	698.44	579.2	347.98	326.66	407.96	375.65	565.993	755.757	238.353	226.057	250.054	265.531		PCK2
ENSG00000100890	1036.56	868.768	1068.47	910.661	1122.86	1166.01	856.98	850.67	908.7	842.44	881.13	866.85	1218	1308.12	1325.25	1307.24	1227.2	1365.98		KIAA0391
ENSG00000100902	6793.1	7113.33	7066.12	6676.06	6769.22	7459.21	9909.03	8785.43	7774.91	7843.98	7645.12	6888.41	6410.9	6559.12	6666.02	6480.11	7122.21	7173.93		PSMA6
ENSG00000100906	4677.49	5106.53	6058.4	5200.44	5649.36	5426.52	8594.83	9357.8	6675.6	6482.2	5391.19	5543.41	3556.68	2428.01	2485.31	2200.22	2190.21	1974.2		NFKBIA
ENSG00000100911	5391.19	5701.6	5130.22	4818.98	4652.82	4873.8	5588.73	5079.07	4351.18	4834.06	4694.57	4942.41	4181.17	3911.57	4919.02	4564.2	4552.8	5316.84		PSME2
ENSG00000100918	165.655	204.589	170.659	190.218	169.275	164.101	339.28	395.35	263.03	284.46	267.4	302.83	514.934	255.094	207.119	233.756	188.948	207.497		REC8
ENSG00000100926	404.884	414.497	384.803	364.122	420.266	421.149	544.76	633.52	499.76	557.24	481.53	524.47	577.406	503.255	439.925	457.983	507.361	422.535		TM9SF1
ENSG00000100938	863.359	942.924	724.689	752.439	735.329	744.832	400.26	400.23	349.75	384.6	385.18	368.71	1471.91	1405.81	1514.94	1398.79	1095.2	1087.9		GMPR2
ENSG00000100941	1769.37	2052.69	1830.09	1865.48	2259.92	1546.78	847.11	1136.36	1152.28	1139.08	1023.05	1139.4	1506.81	1281.44	1376.16	1414.99	1558.22	1282.38		PNN
ENSG00000100982	173.278	190.393	179.847	187.201	196.682	224.816	238.5	211.02	177.07	187.53	200.05	183.41	199.107	249.948	177.382	253.44	188.063	213.155		PCIF1
ENSG00000100983	2163.88	1945.23	2009.32	1789.69	1754.48	1875.18	1704.76	1312.65	1149.17	1218.38	892.89	813.41	2162.88	2364.74	1665.95	1567.78	960.52	1062.09		GSS
ENSG00000100991	1188.97	1198.83	1216.85	1216.9	1194.79	1250.07	1546.4	1840.6	1635.67	1784.96	1677.4	1536.36	1737.68	1544.04	1767.17	1248.34	1333.29	1609.25		TRPC4AP
ENSG00000100994	412.026	444.837	525.228	448.497	482.006	554.711	2015.47	2500.62	2271.61	2671.15	2571.65	2344.8	632.147	467.135	716.482	577.337	1049.68	857.496		PYGB
ENSG00000100997	383.648	370.774	398.908	364.716	384.441	415.927	602.99	534.6	697.09	637.73	730.82	611.02	274.284	217.295	223.878	213.823	239.942	205.593		ABHD12
ENSG00000101000	168.476	189.391	172.964	164.019	139.841	154.314	1550.28	1504.75	1694.56	1550.65	1321.5	1031.29	907.253	1083.06	778.446	874.875	500.372	533.271		PROCR
ENSG00000101040	179.684	184.941	189.95	172.288	199.132	178.734	202.05	188.57	178.53	168.94	166.84	169.25	221.989	280.238	260.504	281.157	234.235	264.913		ZMYND8
ENSG00000101052	548.059	542.72	481.479	446.335	448.29	492.977	266.01	238.77	229.54	231.32	197.41	201.55	413.061	444.19	397.969	445.785	386.665	461.12		IFT52
ENSG00000101079	1396.31	1110.7	1253.86	1135.79	1147.5	1350.78	458.91	398.96	492	557.75	533.66	470.73	629.065	502.81	839.139	727.933	618.972	524.782		NDRG3
ENSG00000101084	7959.1	7970.33	9129.85	8462.08	10369.5	10134.4	18820.7	20384.5	19165.7	20004.1	20671.7	19940.2	12186.5	11925.8	11276.8	11989	12005.9	13670.7		C20orf24
ENSG00000101104	1975.2	2678.93	1520.46	1913.85	1902.1	1427.36	781.53	1022.1	580.3	593.03	572.71	618.23	834.394	1050.25	1008.79	888.834	755.674	717.215		PABPC1L
ENSG00000101109	1890.96	2159.37	1929.91	2090.76	2119.41	1943.55	1297.06	1526.39	1483.81	1475.14	1390.05	1448.28	3958.83	3747.06	3474.07	2748.11	2655.36	2297		STK4
ENSG00000101115	1469.74	1366.42	1660.55	1891.85	1445.39	1608.09	180.37	194.83	176.77	155.43	155.74	153.64	312.053	291.733	325.138	328.19	269.965	286.113		SALL4
ENSG00000101126	428.944	400.146	428.266	374.747	406.704	413.968	432.12	399.87	459.53	378.24	476.54	387.01	614.294	571.721	598.567	710.298	633.076	636.294		ADNP
ENSG00000101132	175.771	183.41	168.252	185.495	166.8	170.38	165.07	179.85	147.13	157.57	141.87	167.62	184.85	195.729	181.384	171.326	209.501	183.799		PFDN4
ENSG00000101150	2875.99	2969.45	2638.5	2763.95	2716.31	2615.72	1794.62	1794.62	1944.66	1953.63	2100.74	2039.33	2953.38	2494.49	3265.26	2688.19	3539.74	3413.87		TPD52L2
ENSG00000101152	376.378	320.084	291.516	343.626	282.57	304.21	290.52	378.21	382.98	417.85	338.8	362.59	564.705	319.67	472.482	319.514	424.243	364.165		DNAJC5
ENSG00000101160	361.677	376.589	402.253	383.967	434.345	364.619	278.3	269.89	266.68	272.07	267.04	312.44	193.247	234.869	232.101	279.411	370.304	264.663		CTSZ
ENSG00000101187	221.436	266.965	403.911	391.767	526.652	492.999	462.3	539.84	637.5	740.1	851.47	1129.26	217.229	228.566	233.307	218.38	363.687	384.784		SLCO4A1
ENSG00000101190	782.317	743.504	904.879	844.313	741.095	831.812	547.65	527.13	567.74	573.77	563.63	511.71	714.127	542.42	645.761	509.318	569.528	486.865		TCFL5
ENSG00000101199	756.826	792.988	643.135	778.794	608.807	610.748	734.3	753.82	507.72	674.13	484.89	487.89	579.443	540.636	550.053	567.396	370.068	396.199		ARFGAP1
ENSG00000101216	898.439	858.804	955.222	911.957	1031.66	1040.25	879.79	830.9	738.72	820.17	789.52	744.83	1077.39	986.428	923.158	858.461	1079.11	1139.4		GMEB2
ENSG00000101220	680.29	610.355	783.437	651.686	760.007	747.241	475.16	392.74	736.44	605.36	744.69	787.27	208.457	202.813	376.515	290.298	505.1	452.396		C20orf27
ENSG00000101236	232.557	237.484	204.906	214.541	244.633	231.455	444.11	463.29	467.13	374.25	398.71	424.12	171.355	180.112	157.678	166.003	166.663	175.671		RNF24
ENSG00000101255	1469.08	1680.11	889.468	736.146	661.638	883.467	4228.96	4056.58	2761.05	2835.05	3087.44	2794.98	817.181	1363.87	312.775	346.191	526.652	436.092		TRIB3
ENSG00000101290	528.666	456.966	458.667	379.303	421.475	503.74	473.12	502.6	416.54	398.86	385.96	373.66	405.926	392.877	348.344	366.414	319.476	317.419		CDS2
ENSG00000101294	284.438	308.176	273.98	311.3	287.236	274.01	296.19	433.2	389.3	408.36	386.84	427.51	294.551	174.755	256.281	196.032	366.582	298.067		HM13
ENSG00000101310	1612.16	1210.18	1553.09	1193.57	1372.08	1621.79	3170.97	2866.77	2647.85	2417.33	2427.51	2269.85	1447.76	1517.05	1577.51	1489.72	1452.06	1524.31		SEC23B
ENSG00000101311	1012.24	999.442	1453.55	1377.87	1401.84	1565.83	1008.23	934.65	1488.63	1423.71	1436.28	1220.04	2138.21	1785.13	1901.27	1451.11	1237.78	1346.68		FERMT1
ENSG00000101335	544.046	566.743	576.68	589.498	516.92	582.406	191.06	169.76	193.95	211.35	215.41	196.56	169.306	219.237	298.805	317.998	414.289	328.473		MYL9
ENSG00000101337	2052.69	1807.36	2206.49	1838.86	1954.19	1890.96	1235.03	1300.03	1349.38	1274.83	1367.33	1201.09	2521.94	2392.55	2260.75	2602.66	2027.58	2456.3		TM9SF4
ENSG00000101346	848.413	894.859	965.583	1057.04	950.53	886.734	877.15	987.4	1121.16	882.44	1257.93	1086.62	1305.96	1399.29	1243.01	1131.8	1370.13	1003.15		POFUT1
ENSG00000101350	1021.87	1112.61	1061.51	1082.52	1023.97	938.258	698.38	613.86	584.06	561.08	517.56	479.59	1491.3	1600	1115.57	1320.47	769.726	1106.79		KIF3B
ENSG00000101361	1883.19	1785.47	2309.77	2303.12	2713.73	2599.49	1779	1742.83	2540.71	2623.67	3423.13	3598.09	634.035	496.088	882.271	926.329	1449.72	1640.51		NOP56
ENSG00000101363	1087.48	1270.66	1226.48	1174.18	1134.15	1195.73	925.62	739.76	771.03	826.18	851.84	740.59	1372.93	1694.75	1251.87	1488.42	1024.03	1310.04		MANBAL
ENSG00000101367	6243.45	5808.26	6667.3	5691.13	6868.31	7313.96	3857.1	3693.67	3415.91	3556.68	4005.52	3489.35	5619.99	5707.47	6571.03	6779.57	5714.05	7255.23		MAPRE1
ENSG00000101400	710.332	715.748	733.08	632.793	766.571	936.76	247.21	186.75	233.47	219.98	242.07	243.29	267.652	327.767	287.228	294.933	276.77	311.936		SNTA1
ENSG00000101413	296.273	290.838	298.902	344.93	322.561	310.465	264.78	314.16	324.41	323.08	293.8	295.75	393.424	289.73	472.109	323.379	574.725	414.487		RPRD1B
ENSG00000101421	773.894	802.968	673.121	796.443	740.976	768.223	627.34	606.93	684.5	717.39	724.74	631.89	1073.85	1003.76	1185.49	1125.85	1403.61	1127.21		CHMP4B
ENSG00000101439	5286.24	5118.36	4279.55	4804.14	4063.73	4703.88	11462.8	10988.5	10260.5	10943	8978.47	9002.91	10305.9	8516.46	8017.35	6249.28	5245.09	4619.62		CST3
ENSG00000101442	495.218	483.019	499.789	505.873	547.652	488.428	354.29	318.7	324.35	342.17	369.2	348.48	201.333	210.818	323.675	301.043	342.203	295.619		ACTR5
ENSG00000101444	9648.61	7885.47	9126.76	7123.84	6343.48	8990.44	3811.26	2821.4	3272.64	2307.5	3075.2	2388.08	7460.01	6932.68	8328.97	6756.48	6468.56	5625.62		AHCY
ENSG00000101447	1479.36	1274.83	1496.41	1426.87	1805.87	1780.05	228.39	194.91	348.78	344.16	489.19	451.54	637.984	1217.24	680.927	1995.18	2068.32	2374.19		FAM83D
ENSG00000101452	378.85	323.3	402.856	393.207	504.177	509.044	277.38	261.4	309.26	247.78	316.41	276.05	300.787	318.515	393.141	464.31	374.397	448.884		DHX35
ENSG00000101457	1310.85	1355.64	1528.23	1406.09	1254.07	1285.6	1201.52	1176.01	1281.94	1134.02	1073.85	1090.57	1992.84	2101.75	1422.68	1331.81	1499.35	1400.37		DNTTIP1
ENSG00000101464	517.061	494.061	579.923	641.807	697.257	767.454	610.07	582.4	616.22	514.96	618.23	612.21	361.535	378.85	418.858	500.831	465.35	519.441		PIGU
ENSG00000101473	233.102	203.293	211.68	186.35	169.338	198.909	183.32	155.32	191.92	182.22	212.59	183.74	242.872	197.934	281.755	235.173	232.694	221.915		ACOT8
ENSG00000101544	688.87	623.848	625.926	674.012	746.227	652.923	594.25	693.35	689.29	585.42	661.04	648.58	716.654	558.76	639.275	649.525	590.892	784.849		ADNP2
ENSG00000101557	554.726	585.362	597.972	600.617	635.633	577.13	378.72	465.18	496.85	400.28	430.16	471.92	331.926	426.986	428.455	491.603	367.975	491.121		USP14
ENSG00000101574	233.532	196.02	216.142	204.644	235.36	221.614	199.26	193.55	166.99	178.43	200.86	189.02	187.222	233.667	172.05	195.711	198.095	222.795		METTL4
ENSG00000101596	184.65	189.196	195.382	159.311	212.693	195.099	140.6	166.94	138.73	156.47	142.38	149.2	138.354	157.531	160.509	182.175	164.898	171.985		SMCHD1
ENSG00000101608	20592.6	18663.8	17792.5	19133.5	17632.3	18615.5	11924.9	10387.4	11749.2	11090.3	11489.2	11046.7	12296.9	12029.2	11407.7	12169.9	11978	10840.4		MYL12A
ENSG00000101654	760.896	870.995	759.326	785.756	879.79	714.834	566.12	584.83	532.67	590.22	533.82	556.38	720.755	908.697	600.96	683.55	457.078	551.59		RNMT
ENSG00000101745	496.249	498.775	428.251	604.107	650.531	456.966	206.02	188.34	156.85	182.42	165.41	206.78	209.419	284.126	221	251.256	203.767	195.307		ANKRD12
ENSG00000101752	192.969	182.24	166.562	158.727	153.197	175.111	214.37	212.59	194.17	244.94	202.43	197.27	205.56	221.338	184.267	212.615	190.25	198.341		MIB1
ENSG00000101811	1320.97	1219.25	1443.88	1411.01	1639.27	1695.07	785.76	794.84	906.15	735.88	904.3	940.49	872.477	833.422	1303.91	1334.41	1410.41	1526.39		CSTF2
ENSG00000101843	1699.44	1770.74	1393.21	1387.9	1297.27	1367.75	1467.96	1421.76	1250.28	1232.69	1224.73	1233.82	1385.87	1392.53	1412.43	1428.18	1464.62	1320.2		PSMD10
ENSG00000101849	470.415	491.824	532.157	502.601	525.629	534.123	895.88	689.16	807.95	945.96	1018.18	1045.06	167.978	186.81	154.424	167.015	204.617	191.333		TBL1X
ENSG00000101856	2909.29	2746.66	2618.04	3202.02	3149.51	2856.27	2443.83	3146.18	3279.33	3171.32	3104.18	3215.74	1779.28	2151.95	2427.09	2792.82	3529.26	3245.67		PGRMC1
ENSG00000101868	405.287	392.13	532.905	497.317	743.186	582.644	264.71	268.23	269.24	263.62	494.59	435.61	257.675	360.366	328.878	408.044	595.991	724.514		POLA1
ENSG00000101871	1826.86	1624.74	2238.51	1789.87	1895.38	1707.58	344.11	377.62	490.27	446.71	509.7	433.82	297.45	339.593	365.431	382.233	392.425	387.067		MID1
ENSG00000101882	228.627	255.242	187.807	194.467	206.636	189.429	188.84	229.83	164.62	175.23	162.82	162.1	261.064	262.278	221.383	221.095	193.42	218.759		NKAP
ENSG00000101888	209.657	178.003	151.48	178.427	178.993	160.37	177.59	194.73	196.56	205.22	197.78	191.49	206.18	253.499	192.678	205.326	201.333	247.557		NXT2
ENSG00000101911	594.499	539.555	721.928	602.498	700.994	731.006	318.14	330.86	367.49	308.54	437.7	422.52	491.171	541.958	546.097	522.371	729.04	815.045		PRPS2
ENSG00000101935	332.651	314.902	312.476	301.836	308.367	277.077	238.57	273.38	292.62	261.75	249.14	250.63	310.264	322.016	313.412	347.717	374.671	346.926		AMMECR1
ENSG00000101940	1220.52	1360.79	1040.81	1256.92	1069.58	1206.65	1494.02	1191.79	1158.03	1374.16	1010.46	885.67	1306.21	1203.45	999.177	1110.18	745.698	968.95		WDR13
ENSG00000101945	443.608	463.546	524.075	617.681	727.887	750.542	181.69	175.76	281.2	302.16	553.97	589.09	180.592	209.147	267.296	373.595	872.738	783.977		SUV39H1
ENSG00000101986	264.663	281.445	246.024	239.728	222.743	210.619	357.44	385.84	398.01	446.71	378.43	407.38	186.465	158.323	169.726	149.99	154.858	187.27		ABCD1
ENSG00000101997	212.554	204.327	228.696	196.495	199.4	229.122	181.89	153.9	173.01	189.9	154.7	146.96	174.406	139.718	173.887	152.52	221.859	201.045		CCDC22
ENSG00000102007	802.786	684.501	648.22	705.548	587.867	718.127	472.23	394.46	456.01	451.47	529.9	500.05	427.98	569.658	573.359	745.494	802.221	942.264		PLP2
ENSG00000102024	1257.92	1251.35	1238.32	1087.82	1125.23	1021.91	1692.9	1822.83	1995.63	1508.75	1745.6	1701	7621.22	8674.43	7514.75	8899.59	5808.94	6762.22		PLS3
ENSG00000102034	606.929	631.229	644.161	655.9	765.043	746.013	480.9	435.78	398.39	360.42	432.32	460.86	601.797	523.548	559.323	530.604	604.375	585.773		ELF4
ENSG00000102038	441.597	443.842	491.643	444.533	492.786	403.256	378.05	438.92	468.08	441.69	514.59	442.48	314.953	366.687	354.798	343.066	284.762	285.903		SMARCA1
ENSG00000102054	2005.07	1879.82	2046.19	2145.09	2271.61	2213.62	987.85	751.13	972.33	903.15	1388.33	1156.43	1590.19	1988.44	2013.24	2351.65	2889.08	3878.4		RBBP7
ENSG00000102078	476.368	468.34	481.404	464.884	543.155	571.563	234.09	235.11	232.88	240.07	220.84	232.15	276.384	299.585	246.525	274.852	277.854	314.38		SLC25A14
ENSG00000102109	847.668	958.056	725.948	882.57	727.687	797.44	291.73	373.59	347.55	345.68	311.18	312.96	272.862	293.402	295.432	249.163	207.113	222.824		PCSK1N
ENSG00000102119	3845.83	3857.09	3539.69	3982.18	3389.86	3499.47	1892.71	1864.96	2147.55	2008.26	2105.29	1972.38	1657.13	1774.88	1820.81	1678.6	2366.09	1988.44		EMD
ENSG00000102125	370.788	420.634	350.14	342.665	354.659	364.54	278.34	258.45	317.83	257.43	293.46	268.36	247.341	222.202	251.977	240.039	246.11	254.715		TAZ
ENSG00000102144	5145.26	4186.52	4809.6	4187.35	4332.17	5131.32	3726.58	3155.05	3782.56	3249.71	3741.54	3088.34	2828.99	3166.38	3666.06	3303.84	3535.01	3189.38		PGK1
ENSG00000102158	785.595	747.979	764.231	810.295	691.848	695.861	1063.46	1075.54	1316.24	1087.53	1439.1	1400.85	769.929	704.377	673.306	645.382	980.999	627.078		MAGT1
ENSG00000102172	4332.04	4347.86	4680.46	4629.36	5364.35	4961.53	2259.49	2339.86	2508.03	2665.29	2726.38	2858.03	2938.46	2967.99	4069.83	4276.14	5124.59	5636.79		SMS
ENSG00000102178	570.911	653.418	577.236	637.365	649.598	684.125	538.84	605.91	705.04	795.59	707.55	795.3	544.135	488.65	605.484	550.175	800.518	908.955		UBL4A
ENSG00000102181	850.759	909.414	907.239	885.676	883.559	849.35	1264.27	1075.07	1101.92	1069.78	1188.76	1177.86	821.81	676.265	749.161	694.917	589.071	720.986		CD99L2
ENSG00000102218	232.757	236.383	234.969	223.696	219.529	233.858	153.15	152.54	157.24	152.66	169.91	155.02	318.227	368.445	329.909	336.617	215.004	283.497		RP2
ENSG00000102226	779.548	1002.86	802.221	954.124	922.232	807.434	254.24	265.88	242.01	263.27	254.2	318.27	249.323	285.521	269.476	291.733	376.211	325.494		USP11
ENSG00000102265	146.568	151.888	150.411	165.612	146.338	152.998	10070.8	10122.3	9115.2	10369	8384.44	8751.74	5991.48	6564.16	5952.23	4569.13	3651.5	3597.62		TIMP1
ENSG00000102302	148.37	174.204	161.515	168.699	201.379	176.278	245.22	171.02	206.93	199.02	246.64	213.95	224.201	242.207	326.009	283.339	318.884	328.591		FGD1
ENSG00000102309	176.278	167.766	184.219	180.112	150.995	146.733	145.78	149.79	187.87	154.78	164.41	164.73	200.429	197.461	185.495	185.245	167.91	181.181		PIN4
ENSG00000102316	199.324	189.483	183.509	162.632	167.643	174.757	190.29	190.22	178.91	192.41	182.76	187.74	192.982	208.374	178.321	175.763	168.537	163.204		MAGED2
ENSG00000102317	581.693	576.829	489.333	493.182	467.116	520.501	358.66	292.01	360.53	309.38	316.69	319.66	231.18	265.513	292.612	289.327	308.005	312.159		RBM3
ENSG00000102393	1866.08	1582.78	2269.33	2169.89	2486.68	2643.41	1898.67	1691.66	1885.1	1878.94	2537.96	2479.9	886.662	1140.53	1147.42	1206.97	1705.32	1576.03		GLA
ENSG00000102471	981.251	896.766	1022.48	1061.03	943.963	1020.37	1498.46	1611.81	1584.85	1395.2	1527.78	1565.25	3474.07	3316.6	3881.76	3400.61	2993.95	2687.52		NDFIP2
ENSG00000102524	214.82	194.288	191.919	191.637	184.352	206.613	230.78	234.89	224.79	237.39	211.47	233.42	186.243	183.297	159.156	150.862	161.665	157.959		TNFSF13B
ENSG00000102554	143.404	133.166	137.133	137.825	137.712	139.134	195.28	236.48	229.23	225.42	210.34	239.29	332.424	347.723	288.357	252.245	306.745	238.228		KLF5
ENSG00000102580	185.703	205.751	185.129	177.923	193.323	183.444	226.58	236.54	240.83	211.84	249.46	222.23	209.181	247.742	264.874	301.164	225.939	241.779		DNAJC3
[truncated: 5,321 more rows]

## Sheet: Nsen vs Sen
ID	Gene symbol	logFC Nsen_Co-Sen_Co	t Nsen_Co-Sen_Co	P.Value Nsen_Co-Sen_Co	adj.P.Val Nsen_Co-Sen_Co	B Nsen_Co-Sen_Co	logFC Nsen_N30-Sen_N30	t Nsen_N30-Sen_N30	P.Value Nsen_N30-Sen_N30	adj.P.Val Nsen_N30-Sen_N30	B Nsen_N30-Sen_N30	logFC Nsen_N5-Sen_N5	t Nsen_N5-Sen_N5	P.Value Nsen_N5-Sen_N5	adj.P.Val Nsen_N5-Sen_N5	B Nsen_N5-Sen_N5	Sum_LogFC
ENSG00000173391	OLR1	4.97215	5.37197	5.26628e-05	0.00997851	2.10895	4.80693	5.19347	7.58831e-05	0.0142427	1.76637	5.31112	5.7382	2.51953e-05	0.00582169	2.80246	15.0902
ENSG00000154277	UCHL1	4.55161	6.90774	2.69328e-06	0.00152327	4.87544	4.81238	7.30351	1.31814e-06	0.00116859	5.51689	4.7278	7.17515	1.65807e-06	0.00134856	5.33318	14.0918
ENSG00000118523	CTGF	3.73583	1.92707	0.071045	0.666756	-4.57997	2.75198	1.41957	0.174011	0.826402	-5.30435	3.16792	1.63413	0.120818	0.733585	-5.0457	9.65573
ENSG00000181885	CLDN7	3.4142	3.9012	0.00117005	0.0847999	-0.817554	2.60997	2.98225	0.00844246	0.264097	-2.65594	2.80131	3.20089	0.00529611	0.183721	-2.24806	8.82548
ENSG00000147394	ZNF185	2.49324	3.55841	0.00245316	0.139202	-1.51419	3.18311	4.54301	0.000295724	0.0360783	0.485919	3.0425	4.34232	0.000453431	0.0442549	0.0695661	8.71885
ENSG00000005448	WDR54	2.50153	3.09311	0.00666862	0.236488	-2.44828	2.52235	3.11886	0.00631198	0.231019	-2.3868	2.83631	3.50707	0.00274069	0.13392	-1.63076	7.86019
ENSG00000136193	SCRN1	2.7309	6.66448	4.22293e-06	0.00206079	4.46154	2.48984	6.0762	1.29558e-05	0.00492269	3.41818	2.59864	6.34171	7.76621e-06	0.00314234	3.90437	7.81937
ENSG00000075213	SEMA3A	2.97051	5.33096	5.72537e-05	0.00997851	2.03034	2.14723	3.85348	0.00129701	0.0873985	-0.907029	2.68336	4.81564	0.000166363	0.0225514	1.01993	7.8011
ENSG00000153551	CMTM7	2.4801	5.88205	1.8949e-05	0.00603072	3.06726	2.42373	5.74835	2.46912e-05	0.00741942	2.81777	2.53844	6.02041	1.44441e-05	0.0045368	3.32457	7.44227
ENSG00000073792	IGF2BP2	2.26793	5.22555	7.10415e-05	0.0111234	1.82727	2.69624	6.21243	9.9521e-06	0.00428526	3.66286	2.45777	5.66296	2.9275e-05	0.00617409	2.6613	7.42194
ENSG00000170989	S1PR1	2.61107	2.71275	0.0148816	0.349145	-3.18823	2.1075	2.18957	0.0429595	0.557848	-4.1289	2.67287	2.77696	0.0130145	0.291333	-3.08137	7.39143
ENSG00000168268	NT5DC2	2.48504	2.63107	0.0176303	0.374965	-3.34285	2.30364	2.43901	0.0261247	0.439615	-3.68627	2.50921	2.65666	0.0167207	0.332597	-3.31098	7.29788
ENSG00000130164	LDLR	2.01661	1.49248	0.154102	0.801488	-5.22301	2.81201	2.08116	0.0530276	0.586394	-4.31339	2.34177	1.73313	0.101373	0.696764	-4.90024	7.17039
ENSG00000080819	CPOX	2.50001	2.13341	0.047933	0.580263	-4.23847	2.13268	1.81994	0.0866209	0.700625	-4.73473	2.35441	2.00915	0.0608572	0.579125	-4.46519	6.98709
ENSG00000071967	CYBRD1	1.85067	3.27125	0.00455418	0.191923	-2.09331	2.47914	4.38212	0.000416483	0.04584	0.163086	2.45746	4.3438	0.000452001	0.0442549	0.0725599	6.78728
ENSG00000179862	CITED4	2.22307	1.92149	0.0717903	0.666756	-4.58892	2.12921	1.84036	0.0834372	0.693795	-4.70308	2.22342	1.92179	0.07175	0.614037	-4.6073	6.5757
ENSG00000116741	RGS2	1.34028	1.21436	0.241392	0.869838	-5.56895	2.82365	2.55838	0.0204786	0.395338	-3.46669	2.36769	2.14525	0.0468418	0.534084	-4.23644	6.53162
ENSG00000178531	CTXN1	2.13195	1.2427	0.231033	0.869385	-5.53634	2.17244	1.2663	0.22267	0.860254	-5.49369	2.21509	1.29116	0.21412	0.809167	-5.49951	6.51947
ENSG00000166801	FAM111A	1.89033	2.91698	0.0096939	0.278272	-2.79451	2.30535	3.55741	0.0024585	0.129469	-1.50741	2.21826	3.42301	0.00328541	0.142382	-1.80106	6.41393
ENSG00000101447	FAM83D	2.08443	1.87709	0.0779719	0.672886	-4.6595	2.3824	2.14541	0.0468273	0.574174	-4.20467	1.91334	1.72302	0.103227	0.702066	-4.91538	6.38017
ENSG00000120738	EGR1	2.00638	1.89112	0.0759686	0.667855	-4.6373	2.2974	2.16543	0.0450363	0.568969	-4.17044	1.97364	1.86027	0.0804347	0.638593	-4.705	6.27742
ENSG00000131153	GINS2	1.58621	2.00808	0.0609813	0.644132	-4.44835	2.01443	2.55019	0.0208258	0.396992	-3.4819	2.56157	3.24284	0.00484045	0.177351	-2.16403	6.16221
ENSG00000119888	EPCAM	2.1202	3.13209	0.00613609	0.22571	-2.37098	2.07198	3.06086	0.00714316	0.246487	-2.50143	1.92669	2.84622	0.0112537	0.273562	-2.94758	6.11887
ENSG00000124191	TOX2	1.88933	2.15835	0.0456626	0.565291	-4.19584	2.23858	2.55733	0.020523	0.395338	-3.46865	1.972	2.25279	0.037933	0.489358	-4.04988	6.0999
ENSG00000175063	UBE2C	2.26973	1.37889	0.186001	0.82567	-5.37112	1.94908	1.18408	0.252852	0.879694	-5.58797	1.87124	1.1368	0.271567	0.842319	-5.67563	6.09005
ENSG00000101115	SALL4	2.07316	2.23867	0.039006	0.529897	-4.05676	1.80248	1.94638	0.0685198	0.642512	-4.53513	2.19865	2.37418	0.0297768	0.435933	-3.83369	6.07429
ENSG00000115009	CCL20	2.16152	0.955124	0.353049	0.911576	-5.83717	1.73233	0.765473	0.454603	0.957668	-5.98126	2.15055	0.950277	0.355434	0.884357	-5.86259	6.0444
ENSG00000144677	CTDSPL	1.90148	3.19498	0.00536353	0.206456	-2.24578	1.89707	3.18758	0.00544926	0.214726	-2.25035	2.24329	3.76931	0.00155552	0.0949954	-1.09707	6.04184
ENSG00000168806	LCMT2	2.34333	5.21242	7.2984e-05	0.0111234	1.80187	1.61312	3.58816	0.00230055	0.123824	-1.44518	2.08074	4.62832	0.000246831	0.027797	0.646043	6.03719
ENSG00000164442	CITED2	1.41965	1.91826	0.072224	0.666756	-4.59408	2.6163	3.53521	0.00257919	0.132956	-1.5523	1.99025	2.68927	0.0156264	0.319512	-3.2491	6.02619
ENSG00000065154	OAT	1.96781	4.41481	0.000388429	0.0418133	0.223709	1.93563	4.34263	0.000453137	0.0467178	0.0835613	2.06406	4.63076	0.00024556	0.027797	0.650938	5.96751
ENSG00000182378	PLCXD1	1.59595	2.25513	0.0377575	0.527165	-4.02793	2.17655	3.07556	0.00692296	0.242469	-2.47244	2.14448	3.03023	0.00762441	0.235065	-2.58733	5.91698
ENSG00000114854	TNNC1	1.84943	1.24765	0.229258	0.86772	-5.53058	1.99045	1.34279	0.197192	0.841712	-5.40136	2.03986	1.37612	0.186839	0.792349	-5.39481	5.87974
ENSG00000113070	HBEGF	1.68236	1.30446	0.209654	0.853596	-5.46314	2.18743	1.69608	0.108308	0.747811	-4.92162	1.89693	1.47083	0.159806	0.773641	-5.27193	5.76672
ENSG00000146670	CDCA5	1.46573	1.08814	0.291889	0.887547	-5.70647	2.049	1.52115	0.146809	0.80218	-5.16962	2.1632	1.60593	0.126907	0.736687	-5.086	5.67793
ENSG00000136943	CTSV	2.00446	3.48254	0.00288966	0.14896	-1.66781	1.70217	2.95735	0.00890006	0.270325	-2.70465	1.97005	3.42276	0.00328723	0.142382	-1.80158	5.67668
ENSG00000123159	GIPC1	1.99699	5.62298	3.17147e-05	0.00776258	2.58515	1.80767	5.08991	9.39539e-05	0.0163748	1.56565	1.84828	5.20425	7.42191e-05	0.0126345	1.78383	5.65295
ENSG00000170175	CHRNB1	1.79457	4.72198	0.000202559	0.0247122	0.838916	2.00836	5.28452	6.29534e-05	0.0132327	1.94175	1.84595	4.85717	0.000152499	0.0214672	1.10235	5.64888
ENSG00000050405	LIMA1	1.84253	2.67147	0.0162151	0.364094	-3.2666	1.75103	2.53881	0.0213175	0.401321	-3.50301	1.98908	2.88396	0.0103938	0.264859	-2.87425	5.58264
ENSG00000163347	CLDN1	1.9192	1.84782	0.0823011	0.68227	-4.70544	1.53625	1.47911	0.157605	0.814737	-5.22623	2.11833	2.03954	0.0574333	0.56775	-4.41487	5.57377
ENSG00000151640	DPYSL4	0.701125	1.49916	0.152377	0.801488	-5.21403	2.70899	5.79241	2.2623e-05	0.00720002	2.89938	2.14801	4.59292	0.000266036	0.0291901	0.575018	5.55813
ENSG00000145287	PLAC8	1.19077	1.97024	0.0655105	0.658	-4.51024	2.33722	3.86713	0.00125932	0.0873985	-0.879296	1.99291	3.29744	0.00430495	0.16621	-2.05438	5.52091
ENSG00000173156	RHOD	1.69699	2.753	0.0136831	0.33554	-3.11139	2.08509	3.38261	0.0035842	0.163094	-1.86004	1.73837	2.82012	0.0118883	0.281083	-2.99812	5.52045
ENSG00000149418	ST14	1.98157	2.12053	0.0491447	0.582804	-4.26035	1.70691	1.82662	0.0855683	0.697892	-4.72441	1.75638	1.87955	0.0776166	0.627101	-4.67459	5.44486
ENSG00000156711	MAPK13	1.88845	2.03099	0.0583788	0.63336	-4.41053	1.68296	1.80999	0.0882104	0.706455	-4.75007	1.86387	2.00456	0.0613912	0.579125	-4.47277	5.43528
ENSG00000090530	P3H2	1.66265	2.71532	0.0148019	0.348393	-3.18332	1.83602	2.99845	0.0081571	0.261048	-2.62418	1.8809	3.07176	0.00697922	0.219844	-2.50517	5.37957
ENSG00000014216	CAPN1	1.72634	3.08108	0.00684193	0.237253	-2.4721	1.78603	3.1876	0.00544899	0.214726	-2.25031	1.83673	3.27809	0.00448773	0.170208	-2.09329	5.3491
ENSG00000137693	YAP1	1.57123	4.25314	0.000548779	0.0521696	-0.102849	2.03922	5.51994	3.90177e-05	0.00952032	2.3901	1.69342	4.5839	0.000271165	0.0291901	0.556918	5.30388
ENSG00000117143	UAP1	1.65239	4.07597	0.000802843	0.0682924	-0.462187	1.91703	4.72876	0.000199686	0.0270685	0.856013	1.6863	4.15961	0.000670708	0.0551639	-0.301394	5.25572
ENSG00000147119	CHST7	1.65732	2.29991	0.0345474	0.510272	-3.94896	1.59231	2.2097	0.0412964	0.5495	-4.0941	1.85174	2.56971	0.0200077	0.36397	-3.47452	5.10137
ENSG00000078081	LAMP3	1.18696	1.62884	0.121941	0.753254	-5.03366	2.33847	3.20904	0.00520436	0.212826	-2.20761	1.56652	2.1497	0.0464381	0.531135	-4.22882	5.09195
ENSG00000162073	PAQR4	1.28555	1.35056	0.194737	0.837089	-5.40662	1.82751	1.91993	0.0719992	0.655623	-4.57758	1.96559	2.065	0.0547003	0.557597	-4.37237	5.07865
ENSG00000171208	NETO2	1.55599	3.13765	0.00606353	0.224167	-2.35992	1.54256	3.11056	0.00642478	0.231065	-2.40323	1.95872	3.94975	0.00105371	0.074885	-0.729002	5.05726
ENSG00000132002	DNAJB1	1.70939	2.44765	0.0256714	0.448906	-3.68307	1.77067	2.53539	0.0214672	0.401893	-3.50933	1.56032	2.23419	0.039352	0.49665	-4.08249	5.04038
ENSG00000142102	ATHL1	1.35146	1.05904	0.304561	0.892876	-5.73633	1.90481	1.49265	0.154057	0.809634	-5.20812	1.73028	1.35589	0.19307	0.793055	-5.42023	4.98655
ENSG00000153234	NR4A2	1.58653	1.63799	0.120003	0.749506	-5.02052	1.52501	1.57448	0.134006	0.779738	-5.09609	1.8466	1.9065	0.0738265	0.619737	-4.63177	4.95814
ENSG00000178999	AURKB	1.65779	1.25464	0.226773	0.867534	-5.52242	1.69218	1.28066	0.217699	0.853747	-5.47669	1.55091	1.17375	0.256856	0.835603	-5.63518	4.90088
ENSG00000166681	NGFRAP1	1.51534	3.34747	0.00386589	0.180244	-1.94028	1.79144	3.95737	0.00103654	0.0790363	-0.696106	1.55473	3.43448	0.00320524	0.1416	-1.77787	4.86151
ENSG00000139318	DUSP6	1.57405	3.88913	0.00120094	0.0861853	-0.84212	1.44838	3.5786	0.00234852	0.125483	-1.46452	1.78157	4.40186	0.00039931	0.0405965	0.190046	4.804
ENSG00000138463	DIRC2	1.479	4.06107	0.00082901	0.0688056	-0.492465	1.77288	4.868	0.000149081	0.0232238	1.13128	1.54933	4.25418	0.00054755	0.047715	-0.109183	4.80121
ENSG00000277203	F8A1	1.56178	3.71259	0.00175831	0.110007	-1.2012	1.4987	3.56265	0.00243085	0.128941	-1.49681	1.73318	4.12003	0.000730249	0.0574776	-0.381945	4.79365
ENSG00000078401	EDN1	2.01437	1.15666	0.263585	0.874511	-5.63341	1.20415	0.691429	0.498734	0.961624	-6.03467	1.5706	0.901841	0.379881	0.888403	-5.90628	4.78912
ENSG00000125731	SH2D3A	1.39099	1.92946	0.0707284	0.666756	-4.57614	1.64245	2.27826	0.0360663	0.507719	-3.97426	1.6944	2.35032	0.0312377	0.447323	-3.87662	4.72784
ENSG00000174791	RIN1	1.38472	3.05645	0.00721053	0.246399	-2.52077	1.51906	3.35297	0.0038204	0.169487	-1.91962	1.81466	4.00545	0.000934488	0.0698006	-0.615405	4.71844
ENSG00000204516	MICB	1.5506	1.61081	0.125835	0.763144	-5.05939	1.51924	1.57824	0.133141	0.778499	-5.09084	1.64469	1.70856	0.105928	0.703594	-4.9369	4.71453
ENSG00000072864	NDE1	1.58601	2.54787	0.0209254	0.412324	-3.49846	1.63165	2.62118	0.0179942	0.376336	-3.34942	1.49347	2.39921	0.0283137	0.429102	-3.78844	4.71113
ENSG00000087884	AAMDC	1.30917	2.82183	0.0118458	0.311911	-2.9791	1.82382	3.93114	0.00109687	0.0811016	-0.749348	1.55957	3.36156	0.00375037	0.152588	-1.92521	4.69256
ENSG00000175183	CSRP2	1.69582	2.29515	0.0348757	0.510272	-3.95738	1.35057	1.82788	0.0853703	0.697892	-4.72245	1.6435	2.22435	0.0401231	0.501087	-4.09969	4.68989
ENSG00000165490	DDIAS	1.61232	1.64723	0.118073	0.746973	-5.0072	1.21633	1.24266	0.231046	0.868614	-5.52133	1.83228	1.87195	0.0787164	0.631803	-4.68659	4.66093
ENSG00000142871	CYR61	1.5975	1.5339	0.143659	0.79485	-5.1668	1.36139	1.30718	0.208748	0.848225	-5.44489	1.6817	1.61475	0.124977	0.735148	-5.07346	4.64059
ENSG00000185222	WBP5	1.51632	2.79489	0.0125347	0.323993	-3.03102	1.53904	2.83677	0.0114797	0.313268	-2.93888	1.55814	2.87198	0.0106596	0.269063	-2.89755	4.6135
ENSG00000176014	TUBB6	1.46637	1.86525	0.0796983	0.672886	-4.67814	1.59423	2.02788	0.058726	0.604857	-4.40209	1.53573	1.95347	0.0676132	0.60653	-4.55622	4.59633
ENSG00000174775	HRAS	1.38119	3.26288	0.00463669	0.192844	-2.11006	1.62011	3.8273	0.00137241	0.090633	-0.960171	1.59494	3.76785	0.00156044	0.0949954	-1.10005	4.59624
ENSG00000186468	RPS23	1.47946	2.72342	0.0145544	0.345904	-3.1679	1.60725	2.95866	0.00887541	0.270325	-2.70209	1.50631	2.77284	0.0131271	0.292068	-3.08929	4.59302
ENSG00000160753	RUSC1	1.25148	2.66378	0.0164757	0.366573	-3.28114	1.82111	3.87626	0.00123476	0.0873985	-0.860767	1.51741	3.22982	0.00497756	0.178104	-2.19013	4.59
ENSG00000205572	SERF1B	1.336	3.29891	0.0042914	0.189235	-2.03784	1.66581	4.11328	0.00074093	0.0653446	-0.379909	1.57086	3.87885	0.00122789	0.0840013	-0.873648	4.57267
ENSG00000128683	GAD1	1.37209	3.97338	0.00100136	0.076354	-0.670719	1.54996	4.48848	0.000332043	0.0385803	0.376711	1.64905	4.77543	0.000181016	0.0240916	0.939948	4.5711
ENSG00000106268	NUDT1	1.54876	2.06434	0.0547695	0.61208	-4.35504	1.29598	1.7274	0.10242	0.732144	-4.87521	1.69326	2.25694	0.0376225	0.489358	-4.04257	4.53801
ENSG00000180354	MTURN	0.907777	1.8261	0.0856493	0.692001	-4.73923	1.9813	3.98562	0.000975294	0.0771225	-0.638769	1.6051	3.22886	0.00498789	0.178104	-2.19207	4.49418
ENSG00000115271	GCA	1.42432	1.59217	0.129974	0.773972	-5.08577	1.38548	1.54875	0.140061	0.789475	-5.13179	1.66099	1.85672	0.0809621	0.641388	-4.71056	4.47079
ENSG00000090776	EFNB1	1.13936	1.11721	0.279619	0.882023	-5.67594	1.64183	1.6099	0.126034	0.771477	-5.04622	1.66022	1.62794	0.122133	0.733585	-5.05459	4.44142
ENSG00000145386	CCNA2	1.41842	1.12876	0.27485	0.879614	-5.66362	1.59186	1.26678	0.222504	0.860254	-5.49313	1.42032	1.13026	0.274233	0.845161	-5.68267	4.4306
ENSG00000029993	HMGB3	1.48459	2.24282	0.0386881	0.528845	-4.04951	1.52549	2.30461	0.0342253	0.497366	-3.92771	1.40956	2.12947	0.0483009	0.537592	-4.26341	4.41964
ENSG00000258289	CHURC1	1.17231	1.93939	0.0694249	0.66611	-4.56018	1.63698	2.70809	0.0150265	0.357124	-3.18532	1.57156	2.59987	0.0188034	0.355661	-3.41804	4.38085
ENSG00000138698	RAP1GDS1	1.49277	2.81902	0.011916	0.312635	-2.98453	1.4185	2.67875	0.0159718	0.36094	-3.24094	1.46469	2.76598	0.0133167	0.294205	-3.10247	4.37596
ENSG00000176225	RTTN	0.878632	0.735448	0.472203	0.944466	-6.01916	1.62344	1.35888	0.192137	0.834686	-5.38138	1.86243	1.55892	0.137641	0.752324	-5.15208	4.3645
ENSG00000105974	CAV1	1.53215	2.63495	0.0174894	0.374965	-3.33555	1.28894	2.21668	0.0407332	0.546123	-4.08198	1.52118	2.61608	0.0181848	0.347553	-3.38757	4.34227
ENSG00000124839	RAB17	1.29632	2.66504	0.0164328	0.366573	-3.27876	1.66784	3.42883	0.00324445	0.153691	-1.767	1.36936	2.8152	0.0120118	0.281816	-3.00764	4.33352
ENSG00000120833	SOCS2	2.06725	2.76892	0.0132351	0.330652	-3.08089	0.665438	0.891301	0.385347	0.93895	-5.87901	1.59502	2.13641	0.0476545	0.536663	-4.25157	4.32771
ENSG00000179431	FJX1	1.6935	1.51286	0.148888	0.801367	-5.1955	1.17645	1.05096	0.308151	0.909175	-5.7292	1.45127	1.29647	0.212329	0.808982	-5.49314	4.32121
ENSG00000107984	DKK1	1.67302	3.53875	0.00255953	0.141937	-1.55403	1.23997	2.62277	0.0179352	0.376176	-3.34643	1.37783	2.91437	0.00974757	0.260165	-2.81494	4.29082
ENSG00000267100	ILF3-AS1	1.50366	3.81429	0.00141152	0.09393	-0.994371	1.44958	3.67709	0.00189846	0.111174	-1.26499	1.33359	3.38288	0.00358214	0.148985	-1.88218	4.28683
ENSG00000107438	PDLIM1	1.18765	1.78648	0.0920678	0.70972	-4.8002	1.59136	2.39374	0.0286276	0.45984	-3.76832	1.48797	2.23822	0.0390407	0.495218	-4.07544	4.26698
ENSG00000100938	GMPR2	1.25396	3.20607	0.00523763	0.206456	-2.22366	1.50913	3.85846	0.00128313	0.0873985	-0.89691	1.49922	3.83312	0.00135528	0.0886731	-0.966928	4.26231
ENSG00000110330	BIRC2	1.45781	2.62835	0.0177297	0.374965	-3.34797	1.33625	2.40917	0.0277501	0.449555	-3.74043	1.46519	2.64164	0.0172489	0.341188	-3.33938	4.25925
ENSG00000163629	PTPN13	1.35291	1.64677	0.118169	0.746973	-5.00786	1.38807	1.68957	0.109568	0.750274	-4.9312	1.51267	1.84123	0.0833042	0.648709	-4.73481	4.25365
ENSG00000071539	TRIP13	1.14096	1.17219	0.257466	0.874511	-5.61632	1.58572	1.62912	0.12188	0.766822	-5.01884	1.52253	1.5642	0.136398	0.750028	-5.14473	4.24922
ENSG00000104976	SNAPC2	1.42079	1.5683	0.13544	0.785827	-5.11923	1.50891	1.66557	0.114323	0.75664	-4.96627	1.29965	1.43458	0.169747	0.776547	-5.31972	4.22935
ENSG00000069812	HES2	1.19384	2.37969	0.0294491	0.480494	-3.80635	1.26257	2.51669	0.0223047	0.409198	-3.5439	1.75913	3.50646	0.00274427	0.13392	-1.63198	4.21554
ENSG00000163918	RFC4	1.09262	1.13951	0.270467	0.876667	-5.65205	1.45869	1.52129	0.146774	0.80218	-5.16943	1.6241	1.6938	0.108749	0.709839	-4.95875	4.17541
ENSG00000177963	RIC8A	1.3487	3.51108	0.00271709	0.144135	-1.61007	1.4933	3.88754	0.00120507	0.0864817	-0.837875	1.33061	3.46399	0.00300763	0.139341	-1.7181	4.17261
ENSG00000129353	SLC44A2	1.63271	3.36721	0.00370507	0.174975	-1.90055	0.939146	1.93685	0.0697563	0.644717	-4.55047	1.59863	3.29693	0.00430968	0.16621	-2.05541	4.17048
ENSG00000104368	PLAT	0.817921	0.599684	0.556714	0.947526	-6.10945	1.96362	1.43969	0.168317	0.823247	-5.27822	1.38675	1.01674	0.323687	0.873035	-5.79934	4.16829
ENSG00000179674	ARL14	1.03792	1.27499	0.219654	0.863514	-5.49843	1.68447	2.06921	0.0542601	0.59424	-4.3334	1.44475	1.77473	0.0940502	0.680346	-4.83737	4.16714
ENSG00000177465	ACOT4	1.50917	2.96746	0.00871141	0.267085	-2.69583	1.20387	2.36715	0.0302008	0.46955	-3.81618	1.45049	2.85209	0.0111157	0.273562	-2.9362	4.16353
ENSG00000146416	AIG1	1.19746	2.49592	0.0232708	0.429784	-3.59455	1.5445	3.21926	0.00509157	0.209384	-2.18723	1.40576	2.93009	0.00942889	0.258593	-2.7842	4.14771
ENSG00000180964	TCEAL8	1.23224	2.4241	0.0269254	0.459427	-3.72596	1.51232	2.97509	0.00857164	0.264741	-2.66996	1.38854	2.73158	0.0143088	0.30626	-3.16841	4.13309
ENSG00000115267	IFIH1	1.44858	1.019	0.322642	0.897722	-5.77627	1.11558	0.784756	0.443516	0.955598	-5.96652	1.56472	1.1007	0.286538	0.853755	-5.71408	4.12887
ENSG00000203950	FAM127B	1.10779	1.87648	0.0780602	0.672886	-4.66046	1.45301	2.46126	0.024972	0.429096	-3.6457	1.55856	2.64004	0.0173062	0.341188	-3.3424	4.11935
ENSG00000125319	C17orf53	1.20018	1.30578	0.209215	0.853365	-5.46154	1.24724	1.35697	0.192731	0.836768	-5.38375	1.66567	1.81223	0.0878508	0.662956	-4.77985	4.11308
ENSG00000165304	MELK	1.10118	1.19889	0.247197	0.869838	-5.58649	1.41308	1.53846	0.142544	0.79324	-5.14595	1.59588	1.73748	0.100586	0.695316	-4.89372	4.11014
ENSG00000167842	MIS12	1.32085	2.97955	0.00849093	0.266549	-2.67213	1.30102	2.93482	0.00933497	0.280049	-2.74864	1.47548	3.32836	0.00402809	0.160929	-1.99215	4.09735
ENSG00000163624	CDS1	1.16696	1.44029	0.168149	0.812979	-5.29218	1.60178	1.97695	0.0646857	0.629379	-4.48561	1.32817	1.63926	0.119737	0.733585	-5.03831	4.09691
ENSG00000175643	RMI2	1.09867	1.38569	0.18395	0.825121	-5.36251	1.41334	1.78257	0.0927239	0.72088	-4.79205	1.57935	1.99195	0.0628768	0.585527	-4.49348	4.09135
ENSG00000101444	AHCY	1.31651	1.93816	0.0695847	0.66611	-4.56215	1.27219	1.8729	0.0785784	0.680925	-4.65217	1.5009	2.20961	0.0413034	0.509398	-4.12538	4.0896
ENSG00000103811	CTSH	1.40199	1.55417	0.138766	0.791097	-5.13886	1.23396	1.3679	0.189352	0.833676	-5.3701	1.452	1.60961	0.126099	0.735148	-5.08078	4.08794
ENSG00000142188	TMEM50B	1.35509	2.20819	0.0414189	0.541899	-4.10986	1.20126	1.95751	0.0671004	0.634379	-4.51715	1.52254	2.48106	0.0239862	0.402306	-3.63892	4.07889
ENSG00000213005	PTTG3P	1.0939	1.36917	0.188961	0.829954	-5.38336	1.78263	2.23122	0.039583	0.535358	-4.05667	1.20065	1.50279	0.151445	0.770828	-5.22906	4.07718
ENSG00000164674	SYTL3	1.249	2.22126	0.0403678	0.540206	-4.08714	1.77073	3.14914	0.00591649	0.225566	-2.32676	1.05719	1.88015	0.077531	0.627101	-4.67364	4.07692
ENSG00000109452	INPP4B	1.2504	1.05855	0.304778	0.892876	-5.73683	1.25471	1.0622	0.303168	0.905468	-5.71784	1.5708	1.32979	0.20135	0.79492	-5.45258	4.07591
ENSG00000182154	MRPL41	1.13219	2.81407	0.0120404	0.31477	-2.99407	1.53461	3.8143	0.0014115	0.090633	-0.986571	1.40116	3.48261	0.00288924	0.135549	-1.68037	4.06795
ENSG00000183011	NAA38	1.50879	2.26224	0.0372302	0.527127	-4.01545	1.27386	1.90998	0.0733485	0.658786	-4.59345	1.26728	1.90012	0.0747091	0.621444	-4.64195	4.04993
ENSG00000175166	PSMD2	1.47597	2.8843	0.0103862	0.292413	-2.85811	1.0747	2.10015	0.0511211	0.58384	-4.28145	1.49066	2.91301	0.00977548	0.260165	-2.81758	4.04132
ENSG00000112414	ADGRG6	1.53224	2.43259	0.0264669	0.454918	-3.71052	1.07561	1.70764	0.106102	0.742511	-4.90456	1.4271	2.26566	0.0369785	0.48888	-4.02722	4.03494
ENSG00000091317	CMTM6	1.19081	2.4134	0.0275145	0.46412	-3.7454	1.37958	2.79596	0.0125066	0.322353	-3.01746	1.46381	2.96668	0.00872595	0.251456	-2.71248	4.03421
ENSG00000170468	C14orf169	1.65496	3.90983	0.00114847	0.0840683	-0.800001	1.11457	2.63317	0.0175537	0.374376	-3.3269	1.25497	2.96485	0.00875975	0.251456	-2.71606	4.02449
ENSG00000131747	TOP2A	1.34564	0.781375	0.445447	0.937545	-5.98471	1.32559	0.769728	0.452142	0.957668	-5.97804	1.35098	0.784475	0.443676	0.916956	-6.00348	4.02221
ENSG00000075618	FSCN1	1.09802	1.35737	0.192609	0.833779	-5.39815	1.60076	1.97885	0.0644537	0.629379	-4.48252	1.3231	1.63561	0.120504	0.733585	-5.04356	4.02189
ENSG00000005059	CCDC109B	1.3668	1.94602	0.0685656	0.663012	-4.54947	1.24911	1.77845	0.0934192	0.722354	-4.79832	1.39942	1.99247	0.062815	0.585527	-4.49263	4.01533
ENSG00000196937	FAM3C	1.36958	2.86489	0.0108201	0.29888	-2.89581	1.34406	2.81152	0.0121049	0.318734	-2.98753	1.30013	2.71962	0.0146701	0.308578	-3.19127	4.01377
ENSG00000167535	CACNB3	0.900444	1.0169	0.323613	0.897722	-5.77833	1.73922	1.96416	0.0662656	0.633589	-4.50639	1.36403	1.54044	0.142063	0.75612	-5.17765	4.0037
ENSG00000111247	RAD51AP1	1.07288	0.979959	0.341	0.905315	-5.81391	1.43374	1.30956	0.207959	0.848225	-5.44201	1.49148	1.3623	0.191077	0.792812	-5.41221	3.99809
ENSG00000134531	EMP1	1.71956	1.81316	0.0877015	0.70025	-4.75925	0.964874	1.01739	0.323385	0.916092	-5.76251	1.2867	1.35674	0.192806	0.792887	-5.41918	3.97113
ENSG00000123144	C19orf43	1.36413	4.20641	0.00060661	0.0555048	-0.197501	1.32193	4.07626	0.000802335	0.0667397	-0.454921	1.28147	3.95151	0.00104972	0.074885	-0.725412	3.96753
ENSG00000168496	FEN1	1.08123	1.56254	0.136789	0.787524	-5.12725	1.18836	1.71736	0.104278	0.740362	-4.89016	1.69661	2.45185	0.0254536	0.408597	-3.69254	3.96619
ENSG00000105576	TNPO2	1.37615	3.4585	0.00304344	0.153641	-1.71641	1.12683	2.8319	0.0115978	0.313268	-2.94827	1.45377	3.65358	0.00199739	0.110348	-1.33292	3.95675
ENSG00000182272	B4GALNT4	1.56519	2.08818	0.0523152	0.59733	-4.31504	1.04994	1.40076	0.179473	0.826402	-5.32849	1.33642	1.78297	0.0926567	0.677896	-4.82481	3.95156
ENSG00000148925	BTBD10	1.29364	1.69974	0.107606	0.724635	-4.93052	1.12741	1.48133	0.157018	0.81458	-5.22327	1.52486	2.00355	0.0615089	0.579166	-4.47443	3.94591
ENSG00000148634	HERC4	1.2359	2.63255	0.0175765	0.374965	-3.34007	1.19547	2.54643	0.020987	0.399026	-3.48888	1.51174	3.2201	0.0050824	0.180598	-2.2096	3.94312
ENSG00000251493	FOXD1	1.34982	1.4625	0.162048	0.808033	-5.26298	1.15468	1.25107	0.228041	0.867149	-5.51156	1.4278	1.54699	0.140483	0.753743	-5.16862	3.93229
ENSG00000125651	GTF2F1	1.1521	2.84971	0.0111715	0.302296	-2.92522	1.30549	3.22912	0.00498504	0.206161	-2.16756	1.47289	3.64318	0.00204278	0.110348	-1.3541	3.93048
ENSG00000104889	RNASEH2A	1.42151	1.8319	0.0847443	0.688489	-4.73024	1.04256	1.34354	0.196954	0.841712	-5.40043	1.46557	1.88868	0.0763145	0.627078	-4.66013	3.92964
ENSG00000134809	TIMM10	1.6789	3.39379	0.00349896	0.168503	-1.84701	1.07022	2.16338	0.0452169	0.568969	-4.17395	1.15958	2.34401	0.0316356	0.449163	-3.88796	3.9087
ENSG00000179163	FUCA1	1.11629	2.83305	0.0115698	0.307966	-2.95743	1.66254	4.21938	0.000589964	0.0575805	-0.165188	1.12788	2.86247	0.0108753	0.270772	-2.91604	3.90671
ENSG00000166619	BLCAP	1.33129	1.69342	0.108821	0.726798	-4.93983	1.18269	1.50439	0.151036	0.806152	-5.19233	1.38085	1.75646	0.0972083	0.69084	-4.86511	3.89483
ENSG00000116729	WLS	1.37489	4.3864	0.000412696	0.0431562	0.16644	1.19615	3.81614	0.00140588	0.090633	-0.982824	1.32372	4.22314	0.000585218	0.0495082	-0.172223	3.89476
ENSG00000151690	MFSD6	1.24022	2.66657	0.0163806	0.366573	-3.27586	1.2953	2.785	0.012797	0.324132	-3.03849	1.35327	2.90966	0.00984505	0.260165	-2.82414	3.88878
ENSG00000235162	C12orf75	1.35264	2.70261	0.015199	0.353197	-3.20752	1.40835	2.81392	0.0120441	0.318277	-2.98291	1.11981	2.23741	0.0391033	0.495218	-4.07686	3.88081
ENSG00000184162	NR2C2AP	1.34676	2.39219	0.0287173	0.47559	-3.7838	1.18235	2.10016	0.0511199	0.58384	-4.28143	1.35137	2.40037	0.0282472	0.428982	-3.78633	3.88048
ENSG00000168785	TSPAN5	1.19068	1.27072	0.221133	0.863953	-5.50349	1.32499	1.41406	0.175597	0.826402	-5.31145	1.36099	1.45248	0.164779	0.774184	-5.29624	3.87666
ENSG00000172409	CLP1	1.12283	2.49426	0.0233497	0.429784	-3.59761	1.25386	2.78533	0.0127883	0.324132	-3.03786	1.48186	3.29182	0.00435732	0.166826	-2.0657	3.85855
ENSG00000167325	RRM1	1.05425	1.36517	0.19019	0.830294	-5.38838	1.14572	1.48362	0.156417	0.81268	-5.22022	1.63739	2.12029	0.0491679	0.541732	-4.27904	3.83735
ENSG00000164171	ITGA2	1.08629	1.16618	0.25982	0.874511	-5.62295	1.39034	1.49259	0.154074	0.809634	-5.20821	1.3587	1.45863	0.163098	0.773641	-5.28812	3.83533
ENSG00000163655	GMPS	1.11207	1.93561	0.0699181	0.666407	-4.56625	1.40769	2.45016	0.0255411	0.43432	-3.66597	1.3148	2.28847	0.0353424	0.482637	-3.98693	3.83455
ENSG00000134057	CCNB1	1.37981	1.52439	0.146003	0.79844	-5.17981	1.36536	1.50842	0.150011	0.805634	-5.18689	1.08227	1.19567	0.24842	0.835603	-5.61067	3.82744
ENSG00000027075	PRKCH	1.4143	1.67244	0.112944	0.735544	-4.9706	1.28398	1.51833	0.147512	0.802702	-5.17345	1.12306	1.32804	0.201916	0.79492	-5.45473	3.82134
ENSG00000137492	PRKRIR	1.27504	2.33426	0.0322585	0.496076	-3.88784	1.18755	2.17408	0.0442812	0.565687	-4.15557	1.34265	2.45804	0.0251357	0.407831	-3.6812	3.80525
ENSG00000006625	GGCT	1.15003	2.31295	0.0336611	0.506484	-3.92581	1.23132	2.47646	0.0242119	0.422986	-3.61788	1.41974	2.85541	0.0110383	0.273562	-2.92976	3.80109
ENSG00000125656	CLPP	1.26712	1.98311	0.063937	0.651668	-4.48927	1.17407	1.83748	0.0838811	0.693795	-4.70757	1.35825	2.12574	0.0486517	0.537961	-4.26977	3.79945
ENSG00000105963	ADAP1	0.906898	1.46794	0.160581	0.807085	-5.25577	1.60568	2.59902	0.0188362	0.386697	-3.39093	1.28621	2.08192	0.05295	0.553706	-4.34396	3.79879
ENSG00000145431	PDGFC	1.55716	1.87786	0.0778607	0.672886	-4.65828	0.716576	0.864153	0.399667	0.939184	-5.90227	1.52247	1.83602	0.0841059	0.650175	-4.74294	3.79621
ENSG00000243989	ACY1	0.896621	1.05708	0.305431	0.893944	-5.73832	1.50878	1.77879	0.0933617	0.722354	-4.79781	1.38532	1.63323	0.121008	0.733585	-5.04699	3.79072
ENSG00000110104	CCDC86	1.49328	3.28052	0.0044644	0.191108	-2.07473	0.920383	2.02194	0.0593949	0.604857	-4.41191	1.3666	3.00222	0.00809218	0.245787	-2.64258	3.78027
ENSG00000163754	GYG1	1.24871	2.25037	0.0381152	0.527165	-4.03629	1.22569	2.20888	0.0413627	0.5495	-4.09551	1.28536	2.31642	0.033429	0.466986	-3.93726	3.75975
ENSG00000170835	CEL	0.80926	0.804566	0.432302	0.934017	-5.96659	1.55762	1.54859	0.140099	0.789475	-5.13202	1.37385	1.36588	0.189974	0.792812	-5.40772	3.74073
ENSG00000134690	CDCA8	1.26077	1.07779	0.29635	0.888558	-5.71717	1.16005	0.991684	0.335412	0.928473	-5.78737	1.31031	1.12014	0.278402	0.849835	-5.6935	3.73113
ENSG00000088325	TPX2	1.40851	0.999695	0.331631	0.89983	-5.79505	1.00254	0.711555	0.486498	0.961476	-6.02066	1.30579	0.926786	0.367153	0.88518	-5.88404	3.71684
ENSG00000113810	SMC4	1.18441	1.46264	0.162011	0.808033	-5.2628	1.17786	1.45455	0.164211	0.817823	-5.25875	1.34069	1.65562	0.116345	0.726803	-5.01463	3.70296
ENSG00000001617	SEMA3F	1.22363	0.973194	0.344253	0.907589	-5.8203	1.1846	0.942152	0.359458	0.934625	-5.83368	1.29358	1.02882	0.318139	0.867974	-5.78743	3.70182
ENSG00000134058	CDK7	1.19626	2.84684	0.011239	0.302462	-2.93076	1.27359	3.03089	0.00761375	0.255835	-2.56046	1.21565	2.89298	0.0101978	0.262845	-2.85666	3.6855
ENSG00000163872	YEATS2	1.11663	1.92796	0.0709275	0.666756	-4.57855	1.17016	2.02038	0.0595713	0.604857	-4.41447	1.39589	2.41012	0.0276971	0.424255	-3.76864	3.68267
ENSG00000213551	DNAJC9	0.936167	1.61468	0.124991	0.75991	-5.05388	1.39957	2.41395	0.0274837	0.448064	-3.73178	1.34532	2.32037	0.0331664	0.464203	-3.93022	3.68105
ENSG00000164611	PTTG1	0.97939	1.4148	0.175382	0.822734	-5.32528	1.60458	2.31793	0.0333283	0.490871	-3.90408	1.09697	1.58466	0.131673	0.745195	-5.11608	3.68094
ENSG00000152642	GPD1L	1.21253	1.76929	0.0949811	0.70972	-4.82637	1.08533	1.58368	0.131897	0.778499	-5.08322	1.37445	2.00556	0.0612737	0.579125	-4.4711	3.67231
ENSG00000118898	PPL	0.969431	1.33044	0.201141	0.842198	-5.43149	1.47208	2.02027	0.0595839	0.604857	-4.41466	1.22293	1.67834	0.111771	0.717491	-4.98149	3.66445
ENSG00000166033	HTRA1	1.11813	0.969333	0.346119	0.908153	-5.82393	1.28595	1.11482	0.280612	0.89607	-5.66325	1.25958	1.09197	0.290251	0.854808	-5.72322	3.66366
ENSG00000142453	CARM1	1.2426	3.38602	0.00355799	0.170226	-1.86266	1.22688	3.34319	0.00390162	0.172048	-1.93925	1.18817	3.23771	0.0048941	0.177351	-2.17433	3.65766
ENSG00000078124	ACER3	1.10408	2.25393	0.0378476	0.527165	-4.03004	1.21834	2.4872	0.0236879	0.421886	-3.59817	1.3314	2.71801	0.0147194	0.308728	-3.19435	3.65382
ENSG00000068137	PLEKHH3	0.541368	1.19735	0.247783	0.869838	-5.58823	1.64574	3.63989	0.00205733	0.116742	-1.3404	1.45138	3.21003	0.00519338	0.182767	-2.22977	3.63849
ENSG00000189241	TSPYL1	1.08566	1.70114	0.107338	0.724163	-4.92845	1.1498	1.80164	0.0895647	0.709377	-4.76291	1.39062	2.17898	0.0438597	0.516315	-4.17846	3.62609
ENSG00000071564	TCF3	1.51161	1.86826	0.0792561	0.672886	-4.67341	0.959822	1.18628	0.252007	0.878721	-5.58552	1.15087	1.42241	0.173198	0.780382	-5.33556	3.62231
ENSG00000276023	DUSP14	1.48849	2.63427	0.0175142	0.374965	-3.33684	0.855308	1.51369	0.148679	0.802702	-5.17975	1.27473	2.25595	0.0376966	0.489358	-4.04432	3.61853
ENSG00000127445	PIN1	0.930811	2.2508	0.0380823	0.527165	-4.03552	1.46319	3.53816	0.00256282	0.132956	-1.54634	1.22164	2.95405	0.0089625	0.254285	-2.73725	3.61564
ENSG00000175573	C11orf68	1.23322	2.93315	0.00936805	0.273204	-2.76296	1.33198	3.16806	0.0056817	0.220053	-2.28916	1.04727	2.49088	0.0235113	0.397465	-3.62084	3.61247
ENSG00000167461	RAB8A	1.21465	2.63093	0.0176355	0.374965	-3.34312	1.12708	2.44126	0.026006	0.438626	-3.68218	1.26864	2.74787	0.0138305	0.297762	-3.13722	3.61036
ENSG00000051341	POLQ	1.1477	1.24351	0.230742	0.869385	-5.5354	1.0149	1.09963	0.286994	0.897689	-5.67925	1.44683	1.56762	0.135599	0.749846	-5.13996	3.60943
ENSG00000280798	LINC00294	1.37069	2.2136	0.0409803	0.541899	-4.10046	1.02537	1.65593	0.116282	0.759339	-4.98025	1.20633	1.94818	0.0682883	0.610988	-4.56478	3.60238
ENSG00000138646	HERC5	1.53689	1.51479	0.148401	0.801041	-5.19287	0.545707	0.537862	0.597722	0.980355	-6.12898	1.51041	1.4887	0.155086	0.772817	-5.24805	3.59301
ENSG00000138182	KIF20B	1.18133	1.06983	0.299817	0.889561	-5.72534	1.135	1.02787	0.318575	0.91378	-5.75221	1.25586	1.13733	0.271354	0.842319	-5.67506	3.57219
ENSG00000198960	ARMCX6	1.0569	2.74631	0.0138755	0.338563	-3.12418	1.27964	3.32509	0.00405658	0.176751	-1.97558	1.2267	3.18754	0.00544972	0.184948	-2.27475	3.56323
ENSG00000207165	SNORA70	1.33911	3.08242	0.00682239	0.237253	-2.46944	0.845409	1.94599	0.0685696	0.642512	-4.53575	1.37783	3.17154	0.00563956	0.1885	-2.30669	3.56235
ENSG00000170345	FOS	0.66014	1.28785	0.215245	0.858345	-5.48311	1.55639	3.03632	0.0075262	0.255835	-2.54977	1.32337	2.58173	0.019519	0.361719	-3.45203	3.53991
ENSG00000149269	PAK1	1.13189	1.88961	0.0761829	0.667855	-4.6397	1.12901	1.88479	0.0768662	0.674927	-4.63342	1.27458	2.12781	0.0484559	0.537592	-4.26623	3.53547
ENSG00000081041	CXCL2	1.01603	1.53934	0.142331	0.79485	-5.15932	1.38551	2.09913	0.0512218	0.58384	-4.28317	1.13206	1.71513	0.104693	0.702066	-4.92713	3.53359
ENSG00000109805	NCAPG	1.00124	0.671755	0.510867	0.944466	-6.06368	1.32929	0.891852	0.38506	0.93895	-5.87853	1.20148	0.806102	0.43144	0.914036	-5.98651	3.53202
ENSG00000121413	ZSCAN18	1.26918	1.23164	0.235034	0.869385	-5.54914	1.2502	1.21323	0.241815	0.872861	-5.55515	1.01042	0.980537	0.340723	0.878801	-5.83426	3.52979
ENSG00000186432	KPNA4	1.24693	2.38549	0.0291073	0.479877	-3.79589	0.985872	1.88606	0.0766865	0.674927	-4.63142	1.29524	2.4779	0.0241412	0.40323	-3.64474	3.52804
ENSG00000111961	SASH1	1.06547	2.83974	0.0114083	0.305892	-2.94451	1.27229	3.39098	0.00352018	0.163087	-1.84321	1.18903	3.16906	0.0056696	0.188643	-2.31165	3.52679
ENSG00000110911	SLC11A2	1.07639	2.54769	0.0209329	0.412324	-3.49879	1.10251	2.60952	0.0184326	0.383315	-3.37128	1.34566	3.18503	0.00547907	0.184948	-2.27976	3.52456
ENSG00000168000	BSCL2	1.14182	3.31669	0.00413049	0.187239	-2.00214	1.20138	3.48969	0.00284542	0.141671	-1.64426	1.17127	3.40223	0.00343592	0.145381	-1.84309	3.51448
ENSG00000116062	MSH6	0.854698	1.3166	0.205642	0.847296	-5.44841	1.29907	2.00112	0.0617929	0.613814	-4.44614	1.35972	2.09454	0.0516777	0.547177	-4.32268	3.51349
ENSG00000170471	RALGAPB	1.21325	2.23184	0.0395347	0.535259	-4.06869	1.00583	1.85028	0.0819297	0.689264	-4.68763	1.28353	2.36113	0.0305681	0.442775	-3.85721	3.50261
ENSG00000114346	ECT2	1.0741	1.40096	0.179415	0.824371	-5.34306	1.15852	1.51106	0.149341	0.802768	-5.18331	1.26957	1.6559	0.116287	0.726803	-5.01423	3.50219
ENSG00000152669	CCNO	1.18981	2.73423	0.0142298	0.343486	-3.14726	0.998621	2.29487	0.0348955	0.501743	-3.94495	1.30019	2.98789	0.00834201	0.247036	-2.67078	3.48863
ENSG00000127022	CANX	1.24399	1.513	0.148851	0.801367	-5.1953	1.09859	1.33616	0.199305	0.844418	-5.40954	1.14352	1.3908	0.182423	0.790286	-5.37619	3.4861
ENSG00000112149	CD83	1.12787	1.47433	0.158873	0.80589	-5.24728	1.0261	1.3413	0.197664	0.841712	-5.4032	1.31312	1.71649	0.104439	0.702066	-4.92511	3.46709
ENSG00000065717	TLE2	1.22663	1.32646	0.202426	0.843043	-5.43636	1.04421	1.12919	0.274673	0.893956	-5.64795	1.19483	1.29207	0.213812	0.808982	-5.49842	3.46567
ENSG00000151967	SCHIP1	1.08674	1.99631	0.0623596	0.64698	-4.46768	1.14437	2.10218	0.0509212	0.58384	-4.27803	1.22443	2.24924	0.0382002	0.489358	-4.05612	3.45554
ENSG00000163378	EOGT	0.871044	1.04283	0.311792	0.897556	-5.75266	1.2766	1.52837	0.145018	0.799333	-5.15977	1.30714	1.56494	0.136226	0.750028	-5.14371	3.45478
ENSG00000175130	MARCKSL1	1.26421	1.00835	0.327581	0.897722	-5.78667	1.1848	0.945016	0.358036	0.934232	-5.83106	1.0026	0.799691	0.435045	0.914036	-5.99158	3.45161
ENSG00000123219	CENPK	1.06673	1.37529	0.187092	0.828	-5.37566	1.02646	1.32337	0.203428	0.848225	-5.42521	1.35648	1.74887	0.0985472	0.694136	-4.87658	3.44967
ENSG00000163904	SENP2	1.26712	2.51971	0.0221671	0.422012	-3.55064	0.939728	1.86869	0.0791934	0.681194	-4.6588	1.24045	2.46668	0.0246985	0.406276	-3.66536	3.44729
ENSG00000134569	LRP4	1.41177	5.07251	9.73988e-05	0.0137108	1.52996	0.84346	3.03056	0.00761914	0.255835	-2.56112	1.19188	4.28243	0.000515408	0.0465776	-0.0518562	3.44712
ENSG00000106399	RPA3	1.14388	2.55506	0.0206189	0.41217	-3.48509	1.0834	2.41995	0.0271526	0.44608	-3.72091	1.21476	2.71337	0.0148624	0.310837	-3.2032	3.44204
ENSG00000164904	ALDH7A1	0.918295	1.49467	0.153535	0.801488	-5.22007	1.21996	1.98567	0.0636282	0.623678	-4.4714	1.2997	2.11546	0.0496302	0.542228	-4.28725	3.43795
ENSG00000105137	SYDE1	1.15865	1.95324	0.0676427	0.663012	-4.53782	1.13136	1.90722	0.0737269	0.660603	-4.59785	1.14261	1.9262	0.0711609	0.613423	-4.60022	3.43262
ENSG00000128805	ARHGAP22	1.35185	3.72447	0.00171374	0.108311	-1.17704	0.743365	2.04805	0.056507	0.603841	-4.36868	1.33465	3.67708	0.0018985	0.1069	-1.28506	3.42986
ENSG00000177105	RHOG	1.19441	3.43288	0.00321626	0.158172	-1.76814	1.10886	3.18699	0.00545614	0.214726	-2.25153	1.12656	3.23786	0.00489247	0.177351	-2.17402	3.42984
ENSG00000083857	FAT1	1.12004	1.04807	0.309441	0.897556	-5.74741	1.0487	0.981322	0.340346	0.930168	-5.79723	1.26052	1.17953	0.254612	0.835603	-5.62876	3.42926
ENSG00000198056	PRIM1	0.672171	0.823365	0.421828	0.928935	-5.95154	1.36283	1.66938	0.113557	0.755274	-4.96072	1.3843	1.69567	0.108387	0.709652	-4.95598	3.4193
ENSG00000176912	TYMSOS	1.26322	1.82675	0.0855479	0.691946	-4.73823	1.00706	1.45631	0.16373	0.817823	-5.25643	1.14747	1.65936	0.11558	0.726803	-5.0092	3.41775
ENSG00000163389	POGLUT1	0.834466	2.19801	0.0422545	0.545508	-4.1275	1.26086	3.32114	0.00409115	0.177203	-1.98349	1.32106	3.47972	0.00290728	0.135549	-1.68622	3.41638
ENSG00000102054	RBBP7	1.11254	2.14816	0.0465774	0.570983	-4.21328	1.10902	2.14138	0.0471958	0.574174	-4.21155	1.18801	2.2939	0.0349625	0.478779	-3.97729	3.40957
ENSG00000139899	CBLN3	0.987635	1.5776	0.133287	0.781154	-5.10623	1.30229	2.08021	0.053124	0.586394	-4.31497	1.11626	1.78306	0.092642	0.677896	-4.82467	3.40618
ENSG00000105397	TYK2	1.18519	3.00437	0.00805528	0.259756	-2.6234	1.05921	2.68503	0.0157647	0.36094	-3.22905	1.15706	2.93307	0.00936964	0.258593	-2.77837	3.40146
ENSG00000057019	DCBLD2	1.15896	1.78925	0.0916057	0.70972	-4.79597	1.05019	1.62134	0.123549	0.769408	-5.02996	1.19225	1.84064	0.0833943	0.648721	-4.73573	3.4014
ENSG00000166171	DPCD	1.12846	1.5813	0.132439	0.781071	-5.10105	1.02452	1.43565	0.169448	0.824692	-5.28349	1.24723	1.74773	0.0987496	0.694136	-4.8783	3.40021
ENSG00000233927	RPS28	1.11653	2.41359	0.0275036	0.46412	-3.74505	1.19261	2.57806	0.0196672	0.386697	-3.43008	1.08907	2.35422	0.0309944	0.446085	-3.86962	3.39821
ENSG00000139344	AMDHD1	0.884516	1.4293	0.171237	0.816745	-5.30651	1.25145	2.02223	0.0593616	0.604857	-4.41142	1.24681	2.01474	0.060214	0.578619	-4.45597	3.38278
ENSG00000064490	RFXANK	1.12257	2.3794	0.0294663	0.480494	-3.80688	1.22705	2.60086	0.0187648	0.386697	-3.38748	1.03108	2.18548	0.0433053	0.516315	-4.16723	3.38069
ENSG00000037965	HOXC8	0.937923	0.777586	0.447619	0.937815	-5.98763	1.29291	1.07189	0.298916	0.903847	-5.70796	1.12702	0.934356	0.363348	0.885028	-5.87718	3.35785
ENSG00000197535	MYO5A	0.951103	1.34736	0.195746	0.837089	-5.4106	1.22131	1.73014	0.101919	0.732144	-4.87112	1.17973	1.67124	0.113183	0.721053	-4.99188	3.35215
ENSG00000164087	POC1A	1.0258	0.911903	0.374712	0.9171	-5.87638	1.10338	0.980865	0.340565	0.930168	-5.79767	1.21942	1.08402	0.293657	0.85774	-5.73148	3.3486
ENSG00000106868	SUSD1	0.998627	1.23918	0.232302	0.869385	-5.54043	1.14216	1.41728	0.174667	0.826402	-5.30729	1.20618	1.49673	0.153002	0.772817	-5.23724	3.34697
ENSG00000167900	TK1	0.915882	0.581424	0.56867	0.952787	-6.12026	1.14883	0.729307	0.475853	0.960021	-6.00798	1.27952	0.812268	0.427991	0.914036	-5.98159	3.34423
ENSG00000130332	LSM7	1.1372	2.72439	0.0145251	0.345904	-3.16605	0.934591	2.23899	0.0389812	0.532198	-4.04313	1.27114	3.04526	0.00738439	0.229041	-2.55762	3.34293
ENSG00000124207	CSE1L	1.06068	1.87342	0.0785028	0.672886	-4.66528	0.840633	1.48477	0.156114	0.81268	-5.21868	1.43943	2.5424	0.021161	0.370534	-3.52542	3.34074
ENSG00000229833	PET100	0.995894	2.18735	0.043147	0.54966	-4.14594	1.1742	2.57897	0.0196304	0.386697	-3.42838	1.16914	2.56786	0.020084	0.36397	-3.47798	3.33923
ENSG00000179218	CALR	1.07508	1.47063	0.159862	0.807085	-5.25221	0.888265	1.21507	0.241128	0.872861	-5.55305	1.37516	1.88111	0.077393	0.627101	-4.67212	3.33851
ENSG00000124198	ARFGEF2	0.974657	1.80648	0.0887773	0.70025	-4.76954	1.13695	2.10727	0.0504224	0.58384	-4.26943	1.22679	2.27379	0.0363878	0.488224	-4.01289	3.33839
ENSG00000112118	MCM3	0.594321	1.16832	0.258979	0.874511	-5.62059	1.25257	2.46231	0.0249186	0.429096	-3.64378	1.4897	2.92846	0.00946133	0.258593	-2.78738	3.33659
ENSG00000076003	MCM6	0.563046	0.715711	0.483993	0.944466	-6.03336	1.38856	1.76505	0.0957123	0.727741	-4.81865	1.38363	1.75879	0.0968008	0.689282	-4.86159	3.33523
ENSG00000214827	MTCP1	0.976781	1.74607	0.0990448	0.711178	-4.86146	1.10475	1.97483	0.0649457	0.630508	-4.48907	1.25329	2.24035	0.0388766	0.494916	-4.0717	3.33482
ENSG00000124098	FAM210B	0.712575	1.17542	0.256206	0.874511	-5.61274	1.61527	2.66445	0.0164527	0.365872	-3.26797	0.997689	1.64573	0.118386	0.731911	-5.02897	3.32554
ENSG00000112031	MTRF1L	1.20889	2.53882	0.021317	0.415001	-3.51525	0.934352	1.96225	0.0665046	0.633589	-4.50948	1.18108	2.48042	0.0240175	0.402306	-3.6401	3.32433
ENSG00000198130	HIBCH	1.02321	2.78267	0.0128596	0.325973	-3.0545	1.031	2.80384	0.0123016	0.321599	-3.00231	1.26917	3.45155	0.00308942	0.140463	-1.74331	3.32338
ENSG00000128708	HAT1	0.944431	1.81971	0.0866577	0.697838	-4.74913	1.17455	2.26309	0.0371674	0.516253	-4.00093	1.19133	2.29543	0.0348563	0.478702	-3.97458	3.31031
ENSG00000025772	TOMM34	1.04016	2.13097	0.0481601	0.581514	-4.24261	1.01884	2.0873	0.0524045	0.583867	-4.30309	1.24859	2.55798	0.0204956	0.364565	-3.49641	3.30758
ENSG00000122678	POLM	1.02763	1.03457	0.315523	0.897556	-5.7609	1.13341	1.14107	0.269835	0.893956	-5.63517	1.14309	1.15081	0.265917	0.840033	-5.66042	3.30413
ENSG00000172500	FIBP	1.10968	3.15161	0.00588528	0.219797	-2.33217	0.991524	2.81602	0.0119911	0.318025	-2.97887	1.19844	3.4037	0.00342506	0.145381	-1.84012	3.29965
ENSG00000184743	ATL3	1.08748	1.96231	0.0664972	0.659073	-4.52312	1.01853	1.83788	0.0838185	0.693795	-4.70693	1.19004	2.14737	0.0466493	0.532719	-4.23282	3.29604
ENSG00000155755	TMEM237	1.21959	2.50475	0.0228552	0.427236	-3.57827	1.00644	2.06699	0.0544914	0.594452	-4.33711	1.06335	2.18387	0.043442	0.516315	-4.17001	3.28938
ENSG00000226950	DANCR	1.07619	2.55397	0.0206648	0.41217	-3.48711	1.13016	2.68204	0.0158629	0.36094	-3.23471	1.07413	2.54906	0.020874	0.368794	-3.51302	3.28048
ENSG00000057294	PKP2	1.18568	1.83955	0.0835618	0.68267	-4.71834	1.00258	1.55548	0.138456	0.786889	-5.1225	1.09026	1.69151	0.109191	0.709839	-4.96212	3.27853
ENSG00000139641	ESYT1	1.00129	2.06464	0.054738	0.61208	-4.35453	1.13849	2.34756	0.0314114	0.477036	-3.85128	1.138	2.34654	0.0314754	0.448933	-3.88341	3.27779
ENSG00000226259	GTF2H2B	1.06919	2.22841	0.0398036	0.537569	-4.07469	0.970777	2.0233	0.0592414	0.604857	-4.40967	1.23053	2.56468	0.0202156	0.364088	-3.48391	3.2705
ENSG00000182240	BACE2	1.22652	2.43966	0.0260905	0.453168	-3.69764	1.03668	2.06205	0.0550107	0.597445	-4.34536	1.00618	2.0014	0.0617599	0.579593	-4.47796	3.26937
ENSG00000139625	MAP3K12	0.854593	1.08897	0.291534	0.887547	-5.70561	1.23133	1.56903	0.135271	0.782113	-5.10369	1.16392	1.48312	0.156547	0.773379	-5.25553	3.24985
ENSG00000169188	APEX2	1.14601	2.69173	0.0155469	0.360137	-3.22819	0.922872	2.16763	0.0448434	0.568969	-4.16666	1.17959	2.77059	0.013189	0.292555	-3.09361	3.24847
ENSG00000134574	DDB2	1.26016	2.28278	0.0357439	0.51505	-3.97925	0.916225	1.65974	0.115504	0.758605	-4.97473	1.07	1.9383	0.0695659	0.613278	-4.58073	3.24639
ENSG00000111206	FOXM1	1.28134	1.02606	0.3194	0.897556	-5.76933	0.961986	0.770334	0.451792	0.957668	-5.97758	1.00226	0.802582	0.433417	0.914036	-5.9893	3.24558
ENSG00000008283	CYB561	1.12576	3.04258	0.00742668	0.248234	-2.54815	1.02028	2.75749	0.0135554	0.336358	-3.09118	1.07778	2.91289	0.00977807	0.260165	-2.81782	3.22382
ENSG00000130520	LSM4	1.14934	1.66881	0.11367	0.736338	-4.97588	0.980188	1.42321	0.172968	0.826402	-5.29963	1.09307	1.58711	0.131117	0.745195	-5.11263	3.22259
ENSG00000130165	ELOF1	1.07197	3.03828	0.00749491	0.248248	-2.55663	1.10833	3.14134	0.00601593	0.22713	-2.34223	1.03964	2.94663	0.00910448	0.254704	-2.7518	3.21994
ENSG00000104979	C19orf53	1.03741	2.17714	0.0440179	0.553627	-4.16355	1.09214	2.29201	0.0350946	0.501743	-3.95001	1.08205	2.27082	0.0366025	0.488224	-4.01813	3.2116
ENSG00000072958	AP1M1	1.22602	2.79354	0.0125702	0.323993	-3.03361	0.861443	1.96283	0.066432	0.633589	-4.50854	1.12279	2.55833	0.020481	0.364565	-3.49576	3.21026
ENSG00000156931	VPS8	0.969921	2.8605	0.0109207	0.299398	-2.90432	1.05377	3.1078	0.00646284	0.231065	-2.4087	1.18159	3.48474	0.00287595	0.135549	-1.67604	3.20528
ENSG00000184307	ZDHHC23	1.19051	1.81494	0.0874161	0.70025	-4.75649	0.83703	1.27606	0.219285	0.855928	-5.48216	1.17625	1.7932	0.0909513	0.673874	-4.80915	3.20379
ENSG00000273033	RP11-67L2.2	0.741682	1.45167	0.165001	0.808514	-5.27727	1.2672	2.48025	0.0240256	0.422759	-3.61093	1.19231	2.33367	0.0322967	0.455513	-3.90646	3.2012
ENSG00000159399	HK2	1.23171	1.69824	0.107894	0.72506	-4.93273	0.964099	1.32926	0.20152	0.847774	-5.418	1.00082	1.3799	0.185696	0.790286	-5.39004	3.19664
ENSG00000166886	NAB2	0.993286	1.19302	0.249428	0.869838	-5.5931	1.11344	1.33733	0.198929	0.844418	-5.40809	1.08702	1.3056	0.209275	0.804564	-5.4821	3.19374
ENSG00000080822	CLDND1	1.14421	1.9673	0.065875	0.658053	-4.51502	0.948185	1.63026	0.121638	0.766822	-5.01721	1.09648	1.88523	0.0768047	0.627078	-4.66561	3.18888
ENSG00000185085	INTS5	1.11337	2.58807	0.0192662	0.393935	-3.42353	0.823047	1.91321	0.0729091	0.658739	-4.58832	1.24861	2.90245	0.00999597	0.261323	-2.83819	3.18503
ENSG00000138180	CEP55	0.977689	0.720193	0.4813	0.944466	-6.03017	1.21848	0.89757	0.38209	0.937801	-5.87354	0.984637	0.725312	0.478236	0.922535	-6.04773	3.18081
ENSG00000143569	UBAP2L	1.07311	1.76934	0.0949737	0.70972	-4.82631	1.02768	1.69444	0.108624	0.747811	-4.92404	1.07935	1.77963	0.0932194	0.678333	-4.8299	3.18014
ENSG00000076944	STXBP2	0.990004	1.77281	0.0943785	0.70972	-4.82103	1.07525	1.92547	0.0712585	0.653649	-4.56873	1.11478	1.99625	0.0623664	0.582491	-4.48642	3.18004
ENSG00000164209	SLC25A46	0.940745	1.31507	0.206144	0.848216	-5.45027	1.13851	1.59152	0.130119	0.777183	-5.0722	1.10055	1.53845	0.142547	0.75612	-5.18039	3.1798
ENSG00000003509	NDUFAF7	1.00662	2.18672	0.0431997	0.54966	-4.14702	1.14346	2.48398	0.023844	0.422167	-3.60409	1.02359	2.22359	0.0401828	0.501087	-4.10101	3.17367
ENSG00000188846	RPL14	0.949858	1.09983	0.286908	0.882023	-5.69428	1.24878	1.44595	0.166578	0.819864	-5.27004	0.97442	1.12827	0.275052	0.845161	-5.68481	3.17306
ENSG00000136518	ACTL6A	1.07417	1.80299	0.0893444	0.701601	-4.77491	1.02999	1.72883	0.102159	0.732144	-4.87308	1.06533	1.78816	0.0917882	0.675946	-4.81687	3.16948
ENSG00000163659	TIPARP	1.1177	2.93435	0.00934418	0.273204	-2.76061	0.915252	2.40287	0.0281056	0.454156	-3.75184	1.13209	2.97215	0.00862535	0.250546	-2.70174	3.16504
ENSG00000100285	NEFH	1.27071	1.53731	0.142826	0.79485	-5.16212	0.763789	0.924031	0.368544	0.936002	-5.85009	1.1189	1.35364	0.193771	0.79307	-5.42304	3.1534
ENSG00000145632	PLK2	1.49382	1.77291	0.0943617	0.70972	-4.82088	0.557019	0.661086	0.517516	0.964233	-6.05508	1.09636	1.30119	0.210745	0.807402	-5.48744	3.1472
ENSG00000169299	PGM2	0.775798	1.03848	0.313755	0.897556	-5.75701	1.04815	1.40305	0.178801	0.826402	-5.32557	1.32109	1.7684	0.0951343	0.683142	-4.84701	3.14504
ENSG00000130803	ZNF317	1.06447	2.80639	0.0122359	0.318743	-3.00887	0.947333	2.49756	0.0231931	0.418162	-3.57915	1.1332	2.98758	0.00834761	0.247036	-2.6714	3.14501
ENSG00000205531	NAP1L4	1.10305	2.47732	0.0241694	0.438178	-3.62874	0.888325	1.99507	0.0625064	0.61703	-4.45606	1.15226	2.58784	0.0192751	0.360274	-3.44059	3.14364
ENSG00000141965	FEM1A	1.24467	2.68313	0.0158272	0.363037	-3.24451	0.935522	2.0167	0.05999	0.604857	-4.42054	0.962354	2.07454	0.0537066	0.555815	-4.35636	3.14254
ENSG00000176595	KBTBD11	0.964505	1.90297	0.0743139	0.666756	-4.61849	1.06089	2.09314	0.0518172	0.58384	-4.29326	1.11564	2.20115	0.0419955	0.511299	-4.14008	3.14104
ENSG00000166881	NEMP1	0.9255	0.891834	0.385069	0.919054	-5.89402	0.947573	0.913105	0.374097	0.936873	-5.85985	1.2676	1.2215	0.238752	0.827494	-5.58131	3.14068
ENSG00000167491	GATAD2A	1.16947	3.54939	0.00250144	0.140196	-1.53249	0.939448	2.85127	0.0111349	0.307576	-2.91088	1.03071	3.12826	0.0061865	0.203072	-2.39297	3.13963
ENSG00000133789	SWAP70	0.996521	2.35571	0.0309025	0.490685	-3.84947	1.13357	2.67968	0.0159408	0.36094	-3.23918	1.0075	2.38165	0.0293332	0.432827	-3.82022	3.13759
ENSG00000128791	TWSG1	1.003	2.07348	0.0538161	0.608072	-4.33973	1.10421	2.28272	0.0357484	0.507128	-3.9664	1.02868	2.12657	0.0485729	0.537903	-4.26835	3.13589
ENSG00000148985	PGAP2	0.873599	1.87688	0.0780024	0.672886	-4.65983	1.26759	2.72335	0.0145566	0.351664	-3.15631	0.992855	2.13309	0.0479621	0.537592	-4.25723	3.13405
ENSG00000228049	POLR2J2	0.970219	1.3316	0.200765	0.842178	-5.43005	1.27147	1.74507	0.0992239	0.731149	-4.84878	0.887885	1.2186	0.23982	0.829302	-5.58462	3.12957
ENSG00000099795	NDUFB7	1.12384	1.89633	0.0752364	0.667855	-4.62903	1.02394	1.72777	0.102353	0.732144	-4.87466	0.978799	1.6516	0.11717	0.729136	-5.02046	3.12657
ENSG00000158828	PINK1	0.987187	1.25756	0.225742	0.866054	-5.519	1.11577	1.42135	0.1735	0.826402	-5.30204	1.01981	1.29911	0.211441	0.808645	-5.48995	3.12276
ENSG00000017260	ATP2C1	1.18112	2.75331	0.0136743	0.33554	-3.11081	0.878803	2.04857	0.0564506	0.603841	-4.36781	1.05997	2.47089	0.0244876	0.405908	-3.65762	3.1199
ENSG00000125970	RALY	0.987356	1.64323	0.118906	0.747296	-5.01297	0.967793	1.61067	0.125866	0.771477	-5.04514	1.16234	1.93446	0.070069	0.613423	-4.58693	3.11749
ENSG00000130449	ZSWIM6	1.07775	1.9386	0.0695272	0.66611	-4.56144	0.993207	1.78652	0.0920612	0.718431	-4.78603	1.04602	1.88153	0.0773333	0.627101	-4.67146	3.11699
ENSG00000101400	SNTA1	1.03996	1.57045	0.13494	0.785182	-5.11623	1.09682	1.65632	0.116201	0.759339	-4.97968	0.974268	1.47125	0.159694	0.773641	-5.27138	3.11105
ENSG00000203880	PCMTD2	0.913027	2.09744	0.0513895	0.596151	-4.29945	0.977265	2.24501	0.0385211	0.531025	-4.03262	1.21519	2.79158	0.0126219	0.289014	-3.05322	3.10548
ENSG00000102977	ACD	1.06952	1.75947	0.0966816	0.70972	-4.84125	0.816297	1.3429	0.197156	0.841712	-5.40122	1.21955	2.00629	0.061189	0.579125	-4.4699	3.10536
ENSG00000166908	PIP4K2C	0.993516	2.09808	0.0513261	0.596151	-4.29837	1.04203	2.20053	0.0420466	0.553236	-4.10998	1.06944	2.25842	0.037513	0.489358	-4.03998	3.10499
ENSG00000164104	HMGB2	0.991134	1.00989	0.326862	0.897722	-5.78517	1.14271	1.16434	0.260546	0.887582	-5.60982	0.965463	0.983735	0.339193	0.876524	-5.83122	3.09931
ENSG00000095066	HOOK2	0.937773	2.59188	0.0191155	0.39305	-3.4164	1.22244	3.37865	0.00361493	0.163341	-1.86801	0.929657	2.56944	0.0200186	0.36397	-3.47501	3.08987
ENSG00000161981	SNRNP25	1.10758	1.18766	0.251479	0.869838	-5.59911	0.937985	1.0058	0.32877	0.921714	-5.77379	1.04152	1.11683	0.279777	0.850486	-5.69703	3.08709
ENSG00000136158	SPRY2	1.05191	1.73375	0.101261	0.712015	-4.87994	0.993017	1.63668	0.120278	0.766822	-5.008	1.04185	1.71717	0.104313	0.702066	-4.9241	3.08677
ENSG00000149554	CHEK1	0.90886	1.76617	0.0955195	0.70972	-4.83111	1.12293	2.18217	0.0435865	0.562704	-4.14166	1.05317	2.0466	0.0566637	0.565093	-4.40312	3.08496
ENSG00000198729	PPP1R14C	1.00604	1.23446	0.23401	0.869385	-5.54589	1.01086	1.24037	0.231871	0.869073	-5.52399	1.06798	1.31047	0.20766	0.80208	-5.4762	3.08488
ENSG00000159214	CCDC24	0.716703	1.06857	0.30037	0.889561	-5.72664	1.3146	1.95999	0.0667881	0.633589	-4.51314	1.04603	1.55957	0.137487	0.752324	-5.15117	3.07733
ENSG00000130816	DNMT1	0.907359	1.95199	0.0678013	0.663012	-4.53984	0.940758	2.02384	0.0591801	0.604857	-4.40877	1.22647	2.63849	0.0173618	0.341188	-3.34533	3.07459
ENSG00000182481	KPNA2	1.03062	1.06668	0.301196	0.889963	-5.72856	1.08782	1.12588	0.276033	0.894601	-5.65149	0.951207	0.984492	0.338832	0.876524	-5.8305	3.06964
ENSG00000173272	MZT2A	0.998935	1.64139	0.11929	0.747607	-5.01563	1.11148	1.82632	0.0856157	0.697892	-4.72488	0.959064	1.57588	0.133685	0.745844	-5.12842	3.06948
ENSG00000105427	CNFN	0.953841	1.31417	0.206439	0.848951	-5.45136	1.14791	1.58155	0.132382	0.778499	-5.0862	0.966983	1.33228	0.200549	0.79492	-5.44952	3.06873
ENSG00000237659	RNASEH2CP1	0.938103	1.90865	0.0735316	0.666756	-4.60944	1.02649	2.08848	0.0522847	0.58384	-4.30109	1.10269	2.24352	0.0386345	0.492691	-4.06616	3.06729
ENSG00000161542	PRPSAP1	0.987069	1.75475	0.0975092	0.70972	-4.84839	0.991703	1.76298	0.0960705	0.727741	-4.82178	1.08301	1.9253	0.0712803	0.613423	-4.60166	3.06178
ENSG00000123473	STIL	0.933216	1.19149	0.250012	0.869838	-5.59482	1.22606	1.56538	0.136123	0.782735	-5.10877	0.899391	1.1483	0.266921	0.840521	-5.66315	3.05866
ENSG00000135116	HRK	1.01848	1.57663	0.13351	0.781307	-5.10759	1.24787	1.93173	0.0704278	0.648468	-4.55869	0.792145	1.22626	0.237002	0.827049	-5.57584	3.0585
ENSG00000116001	TIA1	1.0138	3.00758	0.00800047	0.25913	-2.61708	0.944321	2.80147	0.012363	0.322055	-3.00687	1.09801	3.25739	0.00469166	0.17633	-2.13485	3.05612
ENSG00000101335	MYL9	1.12857	1.96055	0.0667176	0.659073	-4.52597	0.860875	1.49552	0.153315	0.808623	-5.20428	1.06621	1.85223	0.0816352	0.643933	-4.71761	3.05565
ENSG00000126003	PLAGL2	1.09456	2.99377	0.00823866	0.263349	-2.64423	0.815817	2.23137	0.0395719	0.535358	-4.05643	1.14432	3.12986	0.00616542	0.203072	-2.38979	3.05469
ENSG00000175182	FAM131A	0.830713	1.08454	0.293436	0.887708	-5.7102	1.16474	1.52062	0.14694	0.80218	-5.17033	1.05919	1.38283	0.184811	0.790286	-5.38633	3.05464
ENSG00000197933	ZNF823	0.864763	2.00834	0.0609517	0.644132	-4.44792	1.15724	2.68759	0.0156811	0.36094	-3.2242	1.03045	2.39313	0.0286627	0.430183	-3.79945	3.05246
ENSG00000136867	SLC31A2	0.742002	0.849861	0.407343	0.924588	-5.92978	1.08868	1.24693	0.229516	0.868614	-5.51637	1.21782	1.39485	0.18122	0.789601	-5.37103	3.0485
ENSG00000172888	ZNF621	0.848122	2.38627	0.0290616	0.479877	-3.79448	1.12962	3.1783	0.00555861	0.217588	-2.26882	1.06451	2.9951	0.00821543	0.247036	-2.6566	3.04225
ENSG00000278535	DHRS11	1.02569	1.94733	0.0683973	0.663012	-4.54736	0.984321	1.8688	0.0791775	0.681194	-4.65862	1.02992	1.95537	0.0673722	0.60653	-4.55314	3.03993
ENSG00000101052	IFT52	1.15938	3.39841	0.00346426	0.167936	-1.83768	0.939467	2.7538	0.0136602	0.336675	-3.09822	0.939333	2.75341	0.0136714	0.297425	-3.1266	3.03818
ENSG00000177383	MAGEF1	1.15563	1.80967	0.0882623	0.70025	-4.76463	0.856687	1.34154	0.197589	0.841712	-5.40291	1.02364	1.60298	0.127559	0.736836	-5.09019	3.03596
ENSG00000170312	CDK1	0.878026	0.743972	0.467166	0.94202	-6.01291	1.10255	0.934217	0.363418	0.934625	-5.8409	1.05002	0.889703	0.38618	0.891748	-5.91691	3.03059
ENSG00000174744	BRMS1	1.06994	2.60143	0.0187428	0.388298	-3.39851	0.935869	2.27545	0.0362681	0.507719	-3.97921	1.02294	2.48716	0.0236899	0.399563	-3.62768	3.02876
ENSG00000256628	ZBTB11-AS1	0.728182	1.47409	0.158938	0.80589	-5.24761	1.16941	2.36728	0.0301928	0.46955	-3.81594	1.1283	2.28406	0.0356533	0.484196	-3.99473	3.02589
ENSG00000133818	RRAS2	1.11441	2.09864	0.0512699	0.596151	-4.29741	0.773021	1.45575	0.163883	0.817823	-5.25717	1.13546	2.1383	0.0474793	0.53634	-4.24833	3.02289
ENSG00000119139	TJP2	0.763273	0.903752	0.378896	0.91901	-5.88359	1.19814	1.41866	0.174273	0.826402	-5.30552	1.0579	1.25261	0.227493	0.823882	-5.54524	3.01932
ENSG00000179115	FARSA	0.982704	2.71643	0.014768	0.348393	-3.18122	0.767625	2.1219	0.049015	0.580726	-4.24467	1.26205	3.48861	0.00285205	0.135549	-1.6682	3.01238
ENSG00000161202	DVL3	1.1153	1.37735	0.186468	0.82724	-5.37307	1.00461	1.24065	0.231773	0.869073	-5.52368	0.891265	1.10067	0.286551	0.853755	-5.71411	3.01118
ENSG00000134602	STK26	0.995616	2.84886	0.0111915	0.302296	-2.92687	1.04926	3.00235	0.00808983	0.261048	-2.61653	0.962055	2.75283	0.0136881	0.297425	-3.12772	3.00693
ENSG00000167081	PBX3	0.712633	1.15876	0.262749	0.874511	-5.6311	1.17166	1.90515	0.0740121	0.660852	-4.60115	1.1225	1.82521	0.0857891	0.656192	-4.75974	3.00679
ENSG00000166471	TMEM41B	1.03182	1.40581	0.177993	0.822734	-5.33684	0.929591	1.26653	0.222592	0.860254	-5.49343	1.04401	1.42242	0.173193	0.780382	-5.33554	3.00543
ENSG00000085999	RAD54L	1.00615	1.48465	0.156146	0.803207	-5.23352	0.727185	1.07301	0.298427	0.903802	-5.70681	1.26716	1.86978	0.0790335	0.632817	-4.69002	3.0005
ENSG00000175390	EIF3F	0.981009	1.92078	0.0718854	0.666756	-4.59005	0.976195	1.91135	0.0731614	0.658739	-4.59127	1.04192	2.04003	0.0573795	0.56775	-4.41405	2.99912
ENSG00000213123	TCTEX1D2	0.905788	1.60112	0.127974	0.768481	-5.07314	1.11423	1.96957	0.065594	0.633134	-4.49762	0.977796	1.7284	0.102237	0.698765	-4.90733	2.99781
ENSG00000173465	SSSCA1	1.29101	2.60832	0.0184786	0.384272	-3.38561	0.706947	1.4283	0.171522	0.824692	-5.29305	0.99944	2.01924	0.0597007	0.577042	-4.44854	2.99739
ENSG00000011426	ANLN	1.17774	0.727558	0.476895	0.944466	-6.02488	0.87383	0.539813	0.596404	0.979511	-6.12792	0.945747	0.584241	0.566816	0.947181	-6.13998	2.99732
ENSG00000166483	WEE1	0.932841	1.47667	0.158252	0.80589	-5.24417	1.06118	1.67982	0.111478	0.750875	-4.94548	1.00218	1.58644	0.13127	0.745195	-5.11358	2.9962
ENSG00000123374	CDK2	0.918135	1.4748	0.158747	0.80589	-5.24665	0.815224	1.3095	0.207981	0.848225	-5.44208	1.26098	2.02552	0.0589913	0.574988	-4.43815	2.99434
ENSG00000165171	WBSCR27	0.630853	1.44992	0.165481	0.808569	-5.27956	1.29774	2.98266	0.00843511	0.264097	-2.65513	1.06545	2.44878	0.0256127	0.409355	-3.69816	2.99404
ENSG00000146386	ABRACL	0.777152	2.05604	0.0556483	0.618126	-4.3689	1.29051	3.41419	0.0033485	0.156121	-1.7965	0.917465	2.42725	0.0267542	0.416683	-3.73747	2.98513
ENSG00000161888	SPC24	1.16416	1.15746	0.263265	0.874511	-5.63253	0.791866	0.787311	0.442059	0.955598	-5.96454	1.02854	1.02263	0.320976	0.871213	-5.79355	2.98457
ENSG00000173209	AHSA2	0.838673	1.60858	0.126326	0.763589	-5.06256	1.05365	2.02089	0.0595132	0.604857	-4.41363	1.09098	2.0925	0.0518809	0.547177	-4.32612	2.9833
ENSG00000135686	KLHL36	1.0981	2.61836	0.0180995	0.378539	-3.36676	0.837965	1.99808	0.0621502	0.615615	-4.45112	1.03755	2.47397	0.0243348	0.404842	-3.65196	2.97361
ENSG00000127616	SMARCA4	1.2958	1.33868	0.198497	0.837089	-5.42133	0.790895	0.817069	0.425317	0.948741	-5.94106	0.879323	0.908423	0.376494	0.888403	-5.90047	2.96602
ENSG00000198648	STK39	1.11294	1.48547	0.15593	0.803207	-5.23241	0.777449	1.03768	0.314115	0.909901	-5.74249	1.07529	1.43522	0.169569	0.776547	-5.31889	2.96568
ENSG00000025156	HSF2	1.12041	2.96882	0.00868644	0.267085	-2.69318	0.883932	2.34221	0.0317495	0.480178	-3.86083	0.954147	2.52826	0.0217828	0.37874	-3.55168	2.95849
ENSG00000146281	PM20D2	0.945996	2.21544	0.0408324	0.541899	-4.09726	0.968105	2.26722	0.0368647	0.513022	-3.99368	1.04282	2.44219	0.0259572	0.411234	-3.71021	2.95692
ENSG00000184939	ZFP90	0.50775	1.1497	0.266361	0.875128	-5.641	1.26109	2.85549	0.0110364	0.307174	-2.90271	1.18545	2.68421	0.0157917	0.321282	-3.25873	2.95428
ENSG00000176973	FAM89B	0.867779	1.18465	0.252633	0.869838	-5.60247	1.03207	1.40894	0.177082	0.826402	-5.31803	1.05298	1.43748	0.168935	0.776547	-5.31593	2.95283
ENSG00000076924	XAB2	1.15401	2.59389	0.0190364	0.392524	-3.41263	0.800468	1.79923	0.0899574	0.709578	-4.76659	0.998314	2.24394	0.0386025	0.492691	-4.06542	2.95279
ENSG00000143878	RHOB	0.705969	1.59969	0.128291	0.768869	-5.07515	1.27728	2.89424	0.0101707	0.291695	-2.8276	0.967055	2.1913	0.0428144	0.516315	-4.15716	2.9503
ENSG00000166788	SAAL1	1.06776	2.2487	0.038241	0.527165	-4.03921	0.962088	2.02614	0.0589208	0.604857	-4.40496	0.919793	1.93707	0.0697268	0.613278	-4.58272	2.94965
ENSG00000126787	DLGAP5	1.11276	0.849871	0.407338	0.924588	-5.92977	1.02145	0.780139	0.446155	0.956887	-5.97008	0.81342	0.621253	0.542766	0.942137	-6.11761	2.94763
ENSG00000154639	CXADR	0.902916	0.784735	0.443527	0.937545	-5.98212	0.955427	0.830373	0.417965	0.948567	-5.9303	1.08475	0.942772	0.35915	0.885028	-5.8695	2.9431
ENSG00000076513	ANKRD13A	1.15518	1.6898	0.109524	0.727607	-4.94516	0.69277	1.01338	0.325242	0.91674	-5.76642	1.0949	1.60162	0.127862	0.736836	-5.09213	2.94286
ENSG00000179958	DCTPP1	0.862855	1.84983	0.0819972	0.680521	-4.7023	1.00859	2.16226	0.0453155	0.568969	-4.17587	1.0644	2.28192	0.0358052	0.48536	-3.99852	2.93585
ENSG00000164062	APEH	1.15472	1.87374	0.0784569	0.672886	-4.66478	0.902374	1.46427	0.161571	0.817823	-5.24594	0.876024	1.42151	0.173455	0.780382	-5.33673	2.93312
ENSG00000169679	BUB1	1.02632	0.911534	0.3749	0.9171	-5.8767	1.01831	0.904424	0.378549	0.937801	-5.86753	0.887941	0.788634	0.441306	0.915022	-6.00025	2.93257
ENSG00000165355	FBXO33	0.923922	2.31965	0.0332144	0.504058	-3.9139	1.0673	2.67962	0.015943	0.36094	-3.2393	0.940191	2.36049	0.0306072	0.442775	-3.85835	2.93141
ENSG00000146904	EPHA1	0.995403	1.73246	0.101497	0.712015	-4.88188	0.899415	1.56539	0.136119	0.782735	-5.10875	1.03184	1.79586	0.0905109	0.672629	-4.80505	2.92665
ENSG00000180209	MYLPF	0.938637	2.16356	0.0452007	0.562703	-4.1869	0.875207	2.01735	0.0599158	0.604857	-4.41946	1.11185	2.56281	0.0202934	0.364088	-3.4874	2.92569
ENSG00000196757	ZNF700	0.955089	2.95594	0.00892669	0.270279	-2.71839	0.860042	2.66178	0.0165442	0.365872	-3.27302	1.10909	3.43257	0.0032184	0.1416	-1.78171	2.92422
ENSG00000205981	DNAJC19	0.96352	1.88712	0.0765348	0.670138	-4.64364	1.09429	2.14324	0.0470258	0.574174	-4.20838	0.864615	1.69341	0.108824	0.709839	-4.95932	2.92242
ENSG00000157191	NECAP2	0.925906	1.69784	0.107971	0.72506	-4.93332	0.87145	1.59798	0.128672	0.775384	-5.0631	1.12351	2.06018	0.0552085	0.558487	-4.38044	2.92086
ENSG00000105607	GCDH	0.953144	2.33804	0.0320153	0.496076	-3.88108	0.887052	2.17592	0.0441225	0.565512	-4.15241	1.06989	2.62442	0.0178745	0.345227	-3.37188	2.91008
ENSG00000105058	FAM32A	1.1396	2.77177	0.0131565	0.329814	-3.07543	0.859021	2.08933	0.0521994	0.58384	-4.29967	0.906901	2.20579	0.0416147	0.509398	-4.13202	2.90552
ENSG00000172031	EPHX4	1.14522	1.35388	0.193696	0.836	-5.40249	0.800404	0.946245	0.357427	0.934232	-5.82993	0.959373	1.13418	0.272634	0.843645	-5.67846	2.90499
ENSG00000101350	KIF3B	0.932921	2.02066	0.0595397	0.639048	-4.42762	0.970917	2.10296	0.0508446	0.58384	-4.27671	0.994603	2.15426	0.0460277	0.528921	-4.22101	2.89844
ENSG00000147853	AK3	1.10163	3.05473	0.00723712	0.246399	-2.52418	0.793245	2.1996	0.0421227	0.553236	-4.11157	1.00283	2.78076	0.0129113	0.291333	-3.07406	2.8977
ENSG00000131899	LLGL1	1.02266	1.47531	0.158614	0.80589	-5.24599	0.908923	1.31123	0.207409	0.848225	-5.43999	0.964831	1.39188	0.1821	0.790286	-5.37481	2.89641
ENSG00000185238	PRMT3	0.817446	1.37226	0.188016	0.829225	-5.37948	1.02189	1.71547	0.10463	0.741369	-4.89296	1.05271	1.76721	0.0953403	0.683537	-4.84882	2.89205
ENSG00000055732	MCOLN3	0.974036	2.63476	0.0174963	0.374965	-3.33591	1.01492	2.74536	0.0139033	0.341517	-3.11436	0.90048	2.43579	0.0262959	0.412426	-3.7219	2.88944
ENSG00000124074	ENKD1	1.13963	2.28721	0.0354307	0.512555	-3.97143	0.84869	1.7033	0.106926	0.744788	-4.91098	0.900868	1.80802	0.0885283	0.666695	-4.78635	2.88919
ENSG00000179859	AC025335.1	0.867974	1.38794	0.183276	0.825121	-5.35965	0.976739	1.56187	0.136946	0.785618	-5.11365	1.04361	1.66879	0.113674	0.721053	-4.99546	2.88832
ENSG00000167658	EEF2	0.953822	2.46312	0.0248775	0.442972	-3.65478	0.959143	2.47686	0.024192	0.422986	-3.61714	0.975088	2.51804	0.0222432	0.38439	-3.57064	2.88805
ENSG00000100625	SIX4	0.828468	1.98161	0.0641193	0.651668	-4.49172	0.941916	2.25296	0.0379202	0.524718	-4.0187	1.1159	2.66912	0.0162943	0.328009	-3.28737	2.88629
ENSG00000149716	ORAOV1	1.0403	3.098	0.00659944	0.235648	-2.4386	0.837401	2.49377	0.0233729	0.418867	-3.58611	1.00068	2.98001	0.00848277	0.248375	-2.68629	2.87838
ENSG00000139289	PHLDA1	0.983984	2.87715	0.0105442	0.294246	-2.87202	0.882341	2.57995	0.0195909	0.386697	-3.42655	1.00905	2.95044	0.00903141	0.254704	-2.74434	2.87537
ENSG00000118707	TGIF2	1.17535	3.75036	0.00162053	0.104976	-1.12441	0.721167	2.30113	0.034463	0.499544	-3.93387	0.966126	3.08276	0.00681738	0.219838	-2.48335	2.86264
ENSG00000107821	KAZALD1	0.902484	1.48837	0.155173	0.802189	-5.22853	0.980876	1.61765	0.124346	0.769408	-5.03521	0.975621	1.60898	0.126236	0.735148	-5.08167	2.85898
ENSG00000175832	ETV4	1.03432	0.835084	0.415381	0.927087	-5.94199	0.819646	0.66176	0.517094	0.964233	-6.05464	1.00203	0.809015	0.429809	0.914036	-5.98419	2.856
ENSG00000112984	KIF20A	0.881595	0.570394	0.575956	0.954417	-6.12663	1.15091	0.744639	0.466773	0.959814	-5.9968	0.820423	0.530816	0.602489	0.956649	-6.16995	2.85292
ENSG00000134109	EDEM1	1.02498	2.13313	0.0479589	0.580263	-4.23894	0.84523	1.75904	0.0967568	0.727741	-4.82774	0.981367	2.04236	0.0571246	0.567371	-4.41018	2.85158
ENSG00000146731	CCT6A	0.944235	2.11444	0.049728	0.584551	-4.27069	1.01484	2.27254	0.0364778	0.508605	-3.98433	0.891939	1.99733	0.0622382	0.582491	-4.48464	2.85101
ENSG00000116017	ARID3A	0.860242	1.23017	0.235571	0.869764	-5.55084	0.910829	1.30251	0.210304	0.848225	-5.45053	1.07584	1.53848	0.142541	0.75612	-5.18036	2.84691
ENSG00000132436	FIGNL1	1.09953	1.91588	0.0725461	0.666756	-4.59789	0.760068	1.32439	0.203098	0.848225	-5.42397	0.983575	1.71384	0.104934	0.702066	-4.92905	2.84317
ENSG00000074201	CLNS1A	1.00591	2.82515	0.0117635	0.310861	-2.97269	0.941432	2.64406	0.0171629	0.374177	-3.30642	0.894483	2.5122	0.0225102	0.386418	-3.58145	2.84183
ENSG00000132792	CTNNBL1	1.1603	3.5077	0.00273696	0.144135	-1.61691	0.7055	2.1328	0.0479893	0.576817	-4.22616	0.971454	2.93681	0.00929581	0.258593	-2.77105	2.83725
ENSG00000132507	EIF5A	1.18515	2.28879	0.03532	0.511965	-3.96864	0.67869	1.31071	0.207582	0.848225	-5.44062	0.971624	1.87643	0.0780675	0.628971	-4.67953	2.83546
ENSG00000108389	MTMR4	0.916791	1.18517	0.252433	0.869838	-5.60189	0.94965	1.22765	0.236491	0.871419	-5.53867	0.965245	1.24781	0.229202	0.824047	-5.55085	2.83169
ENSG00000138443	ABI2	0.884652	1.96239	0.0664876	0.659073	-4.523	0.988733	2.19327	0.0426496	0.556497	-4.12252	0.955041	2.11853	0.049336	0.541732	-4.28203	2.82843
ENSG00000122863	CHST3	0.938227	1.72147	0.103514	0.715064	-4.89829	0.845401	1.55115	0.139486	0.789058	-5.12848	1.04429	1.91608	0.0725192	0.61531	-4.61645	2.82792
ENSG00000102226	USP11	0.950054	1.29757	0.211959	0.855786	-5.47145	0.901593	1.23138	0.235129	0.871022	-5.53438	0.97244	1.32814	0.201881	0.79492	-5.4546	2.82409
ENSG00000164649	CDCA7L	1.21051	1.86018	0.0804475	0.673626	-4.6861	0.599689	0.921537	0.369807	0.936002	-5.85233	1.01084	1.55335	0.138961	0.753076	-5.15981	2.82104
ENSG00000175550	DRAP1	1.04887	2.14399	0.046957	0.572876	-4.22041	0.783091	1.60072	0.128063	0.774726	-5.05924	0.970633	1.98407	0.0638212	0.587213	-4.50638	2.80259
ENSG00000196227	FAM217B	0.830305	1.02894	0.318084	0.897556	-5.76648	1.08779	1.34803	0.195533	0.841652	-5.39487	0.878187	1.08828	0.291827	0.857087	-5.72706	2.79628
ENSG00000174106	LEMD3	0.876109	1.92999	0.0706585	0.666756	-4.57529	0.840882	1.85238	0.0816121	0.689264	-4.68434	1.07538	2.36896	0.030091	0.438881	-3.8431	2.79237
ENSG00000213390	ARHGAP19	1.04308	1.38515	0.184112	0.825121	-5.36319	0.823241	1.09322	0.289716	0.898774	-5.68594	0.924406	1.22756	0.236524	0.826964	-5.57434	2.79073
ENSG00000128886	ELL3	0.626091	1.91455	0.0727265	0.666756	-4.60002	1.20692	3.69069	0.00184351	0.11061	-1.23742	0.953268	2.91504	0.00973372	0.260165	-2.81362	2.78628
ENSG00000014138	POLA2	0.601973	0.717617	0.482847	0.944466	-6.032	0.840458	1.00192	0.330588	0.923981	-5.77754	1.34323	1.60127	0.12794	0.736836	-5.09262	2.78566
ENSG00000187325	TAF9B	1.02329	2.09382	0.0517491	0.596541	-4.30554	0.995833	2.03764	0.0576424	0.604857	-4.38595	0.760704	1.55653	0.138207	0.752859	-5.15541	2.77983
ENSG00000175348	TMEM9B	1.13507	2.29445	0.0349243	0.510272	-3.95862	0.787073	1.59101	0.130235	0.777183	-5.07292	0.857076	1.73251	0.101486	0.696883	-4.90117	2.77922
ENSG00000168286	THAP11	1.045	2.44818	0.0256438	0.448906	-3.6821	0.973733	2.28122	0.0358548	0.507654	-3.96904	0.758685	1.77742	0.093594	0.678333	-4.83328	2.77741
ENSG00000107625	DDX50	0.896372	1.35166	0.194392	0.837089	-5.40525	0.802841	1.21062	0.242786	0.872861	-5.55811	1.07401	1.61953	0.123939	0.733585	-5.06663	2.77323
ENSG00000173905	GOLIM4	0.863037	1.34202	0.197435	0.837089	-5.41721	0.90339	1.40477	0.178299	0.826402	-5.32338	1.00488	1.56259	0.136777	0.750028	-5.14698	2.77131
ENSG00000005893	LAMP2	0.76962	1.49627	0.153121	0.801488	-5.21792	1.06808	2.07653	0.0535017	0.588921	-4.32115	0.929065	1.80626	0.0888129	0.666959	-4.78906	2.76677
ENSG00000134294	SLC38A2	0.688844	1.08088	0.295011	0.887822	-5.71398	0.965473	1.51495	0.14836	0.802702	-5.17803	1.1121	1.74503	0.0992302	0.694136	-4.88237	2.76642
ENSG00000136279	DBNL	0.854813	2.47713	0.0241789	0.438178	-3.6291	0.894614	2.59247	0.0190923	0.386697	-3.40318	1.01662	2.94601	0.00911646	0.254704	-2.75302	2.76604
ENSG00000115350	POLE4	0.81729	2.51908	0.022196	0.422012	-3.55182	0.916586	2.82513	0.0117639	0.316006	-2.96132	1.02945	3.173	0.00562199	0.1885	-2.30378	2.76333
ENSG00000101871	MID1	0.832452	0.879446	0.391558	0.920723	-5.90474	1.03757	1.09614	0.288472	0.897996	-5.68289	0.886118	0.936141	0.362455	0.885028	-5.87556	2.75614
ENSG00000105393	BABAM1	1.04331	2.45965	0.0250534	0.442972	-3.66112	0.798554	1.88264	0.077174	0.674927	-4.63682	0.912016	2.15013	0.0463993	0.531135	-4.22809	2.75388
ENSG00000212283	SNORD89	0.840957	1.63845	0.119907	0.749506	-5.01986	1.011	1.96975	0.0655709	0.633134	-4.49732	0.897453	1.74852	0.0986085	0.694136	-4.8771	2.74941
ENSG00000214026	MRPL23	0.898851	2.33846	0.0319889	0.496076	-3.88035	0.98356	2.55884	0.0204596	0.395338	-3.46585	0.866474	2.25422	0.0378255	0.489358	-4.04736	2.74888
ENSG00000189060	H1F0	1.33269	2.24171	0.0387727	0.528845	-4.05145	0.444563	0.747798	0.464915	0.959406	-5.99447	0.970574	1.6326	0.121141	0.733585	-5.04789	2.74782
ENSG00000142731	PLK4	0.844605	0.928177	0.366452	0.915057	-5.8618	0.862771	0.94814	0.35649	0.934232	-5.82819	1.03838	1.14113	0.269812	0.841022	-5.67095	2.74576
ENSG00000114779	ABHD14B	0.843751	1.41019	0.176718	0.822734	-5.33121	0.922161	1.54124	0.14187	0.792118	-5.14213	0.978094	1.63472	0.120692	0.733585	-5.04484	2.74401
ENSG00000149761	NUDT22	0.922716	2.07175	0.0539954	0.608072	-4.34263	0.884312	1.98553	0.0636458	0.623678	-4.47164	0.931642	2.0918	0.0519519	0.547177	-4.32731	2.73867
ENSG00000145780	FEM1C	0.803972	1.77631	0.0937827	0.70972	-4.81571	0.929035	2.05262	0.0560139	0.603841	-4.36107	1.00263	2.21522	0.0408502	0.50768	-4.11561	2.73563
ENSG00000020256	ZFP64	0.968792	1.34433	0.196702	0.837089	-5.41435	0.752704	1.04448	0.311051	0.909901	-5.7357	1.01223	1.40461	0.178345	0.786546	-5.35853	2.73373
ENSG00000177733	HNRNPA0	1.05936	2.7823	0.0128697	0.325973	-3.05522	0.789809	2.07435	0.053727	0.590513	-4.32481	0.876317	2.30155	0.0344346	0.475588	-3.96372	2.72549
ENSG00000134285	FKBP11	1.08556	1.18505	0.252478	0.869838	-5.60202	0.668453	0.729718	0.475608	0.960021	-6.00769	0.970233	1.05916	0.304509	0.862456	-5.757	2.72425
ENSG00000263465	SRSF8	0.959271	1.69041	0.109404	0.727607	-4.94425	0.765604	1.34914	0.195185	0.841652	-5.3935	0.999206	1.76079	0.0964521	0.68782	-4.85856	2.72408
ENSG00000101104	PABPC1L	0.888268	1.27245	0.22053	0.863953	-5.50144	0.715341	1.02474	0.320009	0.915024	-5.7553	1.11537	1.59778	0.128716	0.738979	-5.09756	2.71898
ENSG00000214753	HNRNPUL2	0.743641	1.67366	0.1127	0.734609	-4.96881	1.02506	2.30704	0.03406	0.496652	-3.9234	0.947882	2.13333	0.0479398	0.537592	-4.25682	2.71659
ENSG00000204435	CSNK2B	0.692993	1.80878	0.0884053	0.70025	-4.766	1.10497	2.88407	0.0103914	0.293689	-2.84736	0.918064	2.39624	0.0284839	0.430183	-3.79383	2.71602
ENSG00000125351	UPF3B	0.780601	1.36429	0.190463	0.830723	-5.38949	1.0008	1.74914	0.0984992	0.731149	-4.84266	0.933918	1.63225	0.121216	0.733585	-5.0484	2.71532
ENSG00000103066	PLA2G15	0.892251	1.54931	0.139927	0.79485	-5.14558	0.923829	1.60414	0.127303	0.773328	-5.05439	0.897592	1.55858	0.137721	0.752324	-5.15255	2.71367
ENSG00000273604	C17orf96	0.995293	1.38812	0.183224	0.825121	-5.35943	0.874879	1.22018	0.239238	0.872852	-5.54723	0.843399	1.17627	0.255874	0.835603	-5.63238	2.71357
ENSG00000142002	DPP9	0.895717	2.24523	0.0385044	0.528803	-4.0453	0.914598	2.29255	0.0350566	0.501743	-3.94904	0.902628	2.26255	0.0372073	0.489064	-4.03271	2.71294
ENSG00000186767	SPIN4	0.611729	1.45638	0.163711	0.808514	-5.27106	1.01923	2.42653	0.0267934	0.443862	-3.70896	1.07804	2.56656	0.0201377	0.36397	-3.4804	2.709
ENSG00000132423	COQ3	0.939199	2.90871	0.00986465	0.28097	-2.81062	0.814007	2.52099	0.0221092	0.407656	-3.53596	0.955443	2.95902	0.00886866	0.253588	-2.7275	2.70865
ENSG00000172292	CERS6	0.636444	1.05818	0.304944	0.892876	-5.73721	0.863749	1.4361	0.169321	0.824692	-5.2829	1.19541	1.98754	0.0634034	0.586742	-4.5007	2.69561
ENSG00000072571	HMMR	0.851724	0.669561	0.51223	0.944466	-6.06515	0.823393	0.647289	0.526186	0.966799	-6.06408	1.01919	0.801211	0.434188	0.914036	-5.99038	2.69431
ENSG00000153560	UBP1	0.889223	2.01264	0.0604559	0.642665	-4.44085	0.913665	2.06796	0.0543908	0.59424	-4.3355	0.891142	2.01698	0.0599583	0.577493	-4.45227	2.69403
ENSG00000071794	HLTF	0.984083	1.43441	0.169797	0.814327	-5.29986	0.722608	1.05328	0.307117	0.907588	-5.72686	0.985151	1.43596	0.16936	0.776547	-5.31791	2.69184
ENSG00000101745	ANKRD12	0.834522	1.1197	0.278586	0.882023	-5.67329	0.822532	1.10361	0.28531	0.897279	-5.67507	1.03329	1.38639	0.183741	0.790286	-5.3818	2.69035
ENSG00000084693	AGBL5	0.796526	1.0316	0.316874	0.897556	-5.76385	0.847945	1.09819	0.2876	0.897689	-5.68074	1.04509	1.35352	0.193809	0.79307	-5.42319	2.68956
ENSG00000173456	RNF26	1.11105	1.62044	0.123743	0.755307	-5.04568	0.804888	1.17391	0.256796	0.883487	-5.59927	0.771959	1.12588	0.276033	0.846131	-5.68737	2.6879
ENSG00000167566	NCKAP5L	0.811552	2.01515	0.060167	0.642665	-4.4367	0.782112	1.94205	0.0690789	0.642512	-4.5421	1.09007	2.70674	0.0150688	0.314255	-3.21583	2.68374
ENSG00000131504	DIAPH1	0.865172	2.439	0.0261252	0.453168	-3.69884	0.780156	2.19934	0.0421449	0.553236	-4.11204	1.03744	2.92464	0.00953808	0.258593	-2.79485	2.68277
ENSG00000154813	DPH3	0.863346	2.34659	0.0314724	0.494373	-3.8658	0.919386	2.49891	0.0231295	0.418044	-3.57667	0.899899	2.44594	0.0257605	0.410577	-3.70335	2.68263
ENSG00000054523	KIF1B	0.908179	1.4987	0.152496	0.801488	-5.21465	0.752092	1.24112	0.231603	0.869073	-5.52313	1.02214	1.68676	0.110115	0.712915	-4.96911	2.68242
ENSG00000134970	TMED7	0.782423	1.40109	0.179376	0.824371	-5.34289	0.922406	1.65176	0.117137	0.762531	-4.98628	0.971819	1.74025	0.100087	0.694446	-4.88957	2.67665
ENSG00000214078	CPNE1	1.26348	4.34734	0.000448592	0.0456069	0.0876237	0.604446	2.07976	0.0531701	0.586394	-4.31573	0.807086	2.777	0.0130131	0.291333	-3.08128	2.67501
ENSG00000108384	RAD51C	0.633047	1.30261	0.21027	0.854622	-5.46537	0.980839	2.01826	0.0598124	0.604857	-4.41797	1.05847	2.178	0.0439432	0.516315	-4.18014	2.67236
[truncated: 6,868 more rows]
